# Supplementary material for: Single‐Nucleus RNA Sequencing Reveals Enduring Signatures of Acute Stress and Chronic Exercise in Striatal Microglia
Source: Genes Brain Behav. 2025 Mar 5;24(2):e70019. doi: 10.1111/gbb.70019 (PMC11882474; doi:10.1111/gbb.70019)
Supplement: Supplementary file 2 — Data S2. Supplementary tables. [file GBB-24-e70019-s003.xlsx]

## Sheet: Legend for Supplementary Tables
Supplementary Table 1. CytoTRACE scores from each nucleus in parent clusters 2 and 14.
Supplementary Table 2. Differentially expressed genes (DEGs) from comparison between animals that were sedentary and not stressed versus animals that were sedentary but stressed.
Supplementary Table 3. CytoTRACE scores from each nucleus in the three subclusters derived from reclustering parent cluster two for just the no stress and stress sedentary groups.
Supplementary Table 4. DEGs from stress versus no stress within subcluster 0 (immature subcluster).
Supplementary Table 5. DEGs from stress versus no stress within subcluster 1 (mature subcluster).
Supplementary Table 6. DEGs from stress versus no stress within subcluster 2 (intermediate subcluster).
Supplementary Table 7. DEGs from stress versus no stress subclusters 0 versus 1.
Supplementary Table 8. CytoTRACE scores from each nucleus in the four subclusters derived from reclustering parent cluster two for just the no stress sedentary and no stress running groups.
Supplementary Table 9. DEGs correlated with distance run over the entire duration of the experiment.
Supplementary Table 10. DEGs found when analyzing all four groups (no stress sedentary, no stress runner, stress sedentary, and stress runner)
Supplementary Table 11. CytoTRACE scores from each nucleus in the three subclusters derived from reclustering parent cluster two for all four groups.
Supplementary Table 12. List of genes used to generate the M1, M2, and metabolism scores for subclusters.
Supplementary Table 13. DEGs correlated with distance run 24 hours before collection.
Supplementary Table 14. DEGs correlated with distance run in the 3 hours before collection.
Supplementary Table 15. DEGs correlated with distance run in the 30–90-minute period before collection.
Supplementary Table 16. DEGs correlated with distance run in the 30 minutes before collection.
Supplementary Table 17. ANCOVA results for comparison of genes correlated with distance run over the entire duration of the experiment and genes from stress.
Supplementary Table 18. DEGs from comparison between animals that were sedentary and not stressed versus animals that were given access to a running wheel and not stressed.
Supplementary Table 19. Gene ontology pathways derived from significant DEGs found between stress and no stress subclusters 0 versus 1.
Supplementary Table 20. Gene ontology pathways derived from significant DEGs found between stress and no stress subclusters 0 versus 1.

## Sheet: Supp. Table 1
	CytoTRACE Score	subject_id	cluster
1	0.162791	S_Run1	2
2	0.554264	S_Run1	2
3	0.407946	S_Run5	2
4	0.131783	S_Run3	2
5	0.302326	S_Run3	2
6	0.0949612	S_Run0	2
7	0.11531	S_Run4	2
8	0.111434	S_Run4	2
9	0.309109	S_Run1	2
10	0.987403	S_Run4	14
11	0.140504	S_Run0	2
12	0.323643	S_Run5	2
13	0.204457	S_Run4	2
14	0.169574	S_Run2	2
15	0.0348837	S_Run4	2
16	0.18314	S_Run2	2
17	0.147287	S_Run2	2
18	0.312016	S_Run4	2
19	0.0125969	S_Run4	2
20	0.315891	S_Run3	2
21	0.212209	S_Run3	2
22	0.0901163	S_Run1	2
23	0.00193798	S_Run0	2
24	0.32655	S_Run4	2
25	0.169574	S_Run4	2
26	0.0116279	S_Run0	2
27	0.0193798	S_Run2	2
28	0.255814	S_Run4	2
29	0.198643	S_Run5	2
30	0.111434	S_Run0	2
31	0.664729	S_Run0	2
32	0.329457	S_Run4	2
33	0.00968992	S_Run2	2
34	0.0843023	S_Run5	2
35	0.280039	S_Run0	2
36	0.0436047	S_Run0	2
37	0.399225	S_Run2	2
38	0.00290698	S_Run2	2
39	0.249031	S_Run5	2
40	0.109496	S_Run2	2
41	0.299419	S_Run5	2
42	0.752907	S_Run5	2
43	0.131783	S_Run4	2
44	0.0281008	S_Run3	2
45	0.0465116	S_Run2	2
46	0.00387597	S_Run3	2
47	0.00775194	S_Run2	2
48	0.0532946	S_Run2	2
49	0.0968992	S_Run3	2
50	0.456395	S_Run5	2
51	0.0775194	S_Run1	2
52	0.734496	S_Run2	2
53	0.128876	S_Run4	2
54	0.715116	S_Run4	2
55	0.0145349	S_Run4	2
56	0.0377907	S_Run1	2
57	0.632752	S_Run3	2
58	0.0523256	S_Run4	2
59	0.0426357	S_Run2	2
60	0.0765504	S_Run3	2
61	0.464147	S_Run2	2
62	0.0290698	S_Run0	2
63	0.20155	S_Run2	2
64	0.0474806	S_Run2	2
65	0.989341	S_Run0	14
66	0.138566	S_Run4	2
67	0.658915	S_Run5	2
68	0.0484496	S_Run1	2
69	0.266473	S_Run4	2
70	0.0203488	S_Run0	2
71	0.929264	S_Run4	14
72	0.11531	S_Run2	2
73	0.34593	S_Run4	2
74	0.623062	S_Run4	2
75	0.168605	S_Run2	2
76	0.306202	S_Run0	2
77	0.239341	S_Run0	2
78	0.0300388	S_Run2	2
79	0.204457	S_Run4	2
80	0.996124	S_Run5	14
81	0.0678295	S_Run1	2
82	0.614341	S_Run5	2
83	0.307171	S_Run5	2
84	0.26938	S_Run5	2
85	0.0784884	S_Run2	2
86	0.133721	S_Run2	2
87	0.0794574	S_Run4	2
88	0.00484496	S_Run4	2
89	0.156008	S_Run4	2
90	0.61531	S_Run5	2
91	0.0155039	S_Run2	2
92	0.264535	S_Run2	2
93	0.604651	S_Run4	2
94	0.602713	S_Run0	2
95	0.0939922	S_Run5	2
96	0.0387597	S_Run4	2
97	0.0639535	S_Run5	2
98	0.188953	S_Run4	2
99	0.492248	S_Run4	2
100	0.482558	S_Run4	2
101	0.110465	S_Run5	2
102	0.323643	S_Run1	2
103	0.754845	S_Run2	2
104	0.119186	S_Run1	2
105	0.169574	S_Run5	2
106	0.229651	S_Run5	2
107	0.994186	S_Run2	14
108	0.21124	S_Run0	2
109	0.0494186	S_Run1	2
110	0.271318	S_Run0	2
111	0.0920543	S_Run0	2
112	0.812016	S_Run4	2
113	0.0862403	S_Run2	2
114	0.42345	S_Run3	2
115	0.0726744	S_Run1	2
116	0.268411	S_Run2	2
117	0.280039	S_Run2	2
118	0.186047	S_Run0	2
119	0.117248	S_Run3	2
120	0.293605	S_Run5	2
121	0.429264	S_Run3	2
122	0.0687984	S_Run0	2
123	0.25969	S_Run4	2
124	0.426357	S_Run5	2
125	0.226744	S_Run3	2
126	0.0416667	S_Run3	2
127	0.167636	S_Run2	2
128	0.177326	S_Run2	2
129	0.513566	S_Run5	2
130	0.311047	S_Run0	2
131	0.143411	S_Run0	2
132	0.167636	S_Run3	2
133	0.372093	S_Run2	2
134	0.927326	S_Run4	14
135	0.862403	S_Run2	2
136	0.75	S_Run4	2
137	0.278101	S_Run3	2
138	0.0222868	S_Run4	2
139	0.145349	S_Run2	2
140	0.117248	S_Run4	2
141	0.127907	S_Run2	2
142	0.436047	S_Run2	2
143	0.0503876	S_Run4	2
144	0.925388	S_Run1	14
145	0.512597	S_Run3	2
146	0.542636	S_Run5	2
147	0.268411	S_Run2	2
148	0.236434	S_Run5	2
149	0.761628	S_Run0	2
150	0.0300388	S_Run4	2
151	0.0193798	S_Run2	2
152	0.0184109	S_Run4	2
153	0.434109	S_Run2	2
154	0.140504	S_Run1	2
155	0.0174419	S_Run0	2
156	0.28876	S_Run4	2
157	0.0717054	S_Run4	2
158	0.871124	S_Run5	2
159	0.650194	S_Run4	2
160	0.0707364	S_Run1	2
161	0.927326	S_Run4	14
162	0.99031	S_Run5	14
163	0.157946	S_Run0	2
164	0.0891473	S_Run2	2
165	0.0106589	S_Run2	2
166	0.0726744	S_Run4	2
167	0.0891473	S_Run4	2
168	0.450581	S_Run1	2
169	0.868217	S_Run4	2
170	0.119186	S_Run4	2
171	0.363372	S_Run1	2
172	0.208333	S_Run2	2
173	0.318798	S_Run2	2
174	0.366279	S_Run5	2
175	0.0319767	S_Run5	2
176	0.85562	S_Run2	2
177	0.0872093	S_Run0	2
178	0.101744	S_Run5	2
179	0.774225	S_Run5	2
180	0.236434	S_Run4	2
181	0.136628	S_Run3	2
182	0.0513566	S_Run4	2
183	0.50969	S_Run4	2
184	0.0532946	S_Run4	2
185	0.185078	S_Run0	2
186	0.0513566	S_Run4	2
187	0.296512	S_Run5	2
188	0.120155	S_Run2	2
189	0.0562016	S_Run5	2
190	0.325581	S_Run0	2
191	0.0222868	S_Run0	2
192	0.138566	S_Run5	2
193	0.237403	S_Run5	2
194	0.553295	S_Run0	2
195	0.0271318	S_Run2	2
196	0.569767	S_Run5	2
197	0.383721	S_Run5	2
198	0.174419	S_Run1	2
199	0.261628	S_Run4	2
200	0.00484496	S_Run1	2
201	0.15407	S_Run0	2
202	0.376938	S_Run2	2
203	0.610465	S_Run1	2
204	0.0125969	S_Run5	2
205	0.387597	S_Run4	2
206	0.623062	S_Run0	2
207	0.0271318	S_Run4	2
208	0.0717054	S_Run1	2
209	0.674419	S_Run2	2
210	0.0707364	S_Run3	2
211	0.0474806	S_Run5	2
212	0.110465	S_Run4	2
213	0.237403	S_Run0	2
214	0.516473	S_Run2	2
215	0.213178	S_Run2	2
216	0.0174419	S_Run1	2
217	0.997093	S_Run2	14
218	0.200581	S_Run1	2
219	0.226744	S_Run4	2
220	0.161822	S_Run3	2
221	0.252907	S_Run4	2
222	0.443798	S_Run4	2
223	0.121124	S_Run2	2
224	0.317829	S_Run0	2
225	0.229651	S_Run5	2
226	0.0658915	S_Run5	2
227	0.497093	S_Run2	2
228	0.21124	S_Run4	2
229	0.0949612	S_Run5	2
230	0.0193798	S_Run3	2
231	0.0368217	S_Run5	2
232	0.106589	S_Run2	2
233	0	S_Run2	2
234	0.392442	S_Run0	2
235	0.956395	S_Run5	14
236	0.132752	S_Run2	2
237	0.500969	S_Run5	2
238	0.362403	S_Run1	2
239	0.0455426	S_Run0	2
240	0.204457	S_Run0	2
241	0.0474806	S_Run5	2
242	0.257752	S_Run4	2
243	0.217054	S_Run4	2
244	0.159884	S_Run5	2
245	0.317829	S_Run2	2
246	0.555233	S_Run2	2
247	0.0503876	S_Run4	2
248	0.0600775	S_Run1	2
249	0.193798	S_Run3	2
250	0.352713	S_Run4	2
251	0.0445736	S_Run2	2
252	0.651163	S_Run2	2
253	0.0513566	S_Run5	2
254	0.0901163	S_Run3	2
255	0.145349	S_Run4	2
256	0.0503876	S_Run2	2
257	0.419574	S_Run0	2
258	0.114341	S_Run2	2
259	0.931202	S_Run2	14
260	0.930233	S_Run1	14
261	0.0523256	S_Run3	2
262	0.187984	S_Run3	2
263	0.0203488	S_Run4	2
264	0	S_Run4	2
265	0.0164729	S_Run0	2
266	0.28876	S_Run4	2
267	0.0901163	S_Run0	2
268	0.870155	S_Run4	2
269	0.994186	S_Run3	14
270	0.0988372	S_Run3	2
271	0.155039	S_Run4	2
272	0.0804264	S_Run1	2
273	0.15407	S_Run0	2
274	0.19186	S_Run3	2
275	0.979651	S_Run5	14
276	0.00290698	S_Run3	2
277	0.23062	S_Run2	2
278	0.46124	S_Run1	2
279	0.964147	S_Run2	14
280	0.937016	S_Run3	14
281	0.439922	S_Run1	2
282	0.0581395	S_Run5	2
283	0.187984	S_Run0	2
284	0.0920543	S_Run2	2
285	0.10562	S_Run2	2
286	0.416667	S_Run1	2
287	0.244186	S_Run2	2
288	0.263566	S_Run1	2
289	0.15407	S_Run4	2
290	0.202519	S_Run4	2
291	0.944767	S_Run0	14
292	0.599806	S_Run0	2
293	0.371124	S_Run3	2
294	0.00968992	S_Run2	2
295	0.179264	S_Run3	2
296	0.215116	S_Run1	2
297	0.348837	S_Run4	2
298	0.20155	S_Run1	2
299	0.00872093	S_Run0	2
300	0.664729	S_Run2	2
301	0.0445736	S_Run5	2
302	0.206395	S_Run1	2
303	0.0610465	S_Run1	2
304	0.931202	S_Run0	14
305	0.258721	S_Run0	2
306	0.185078	S_Run0	2
307	0.582364	S_Run3	2
308	0.182171	S_Run0	2
309	0.231589	S_Run5	2
310	0.256783	S_Run2	2
311	0.27907	S_Run4	2
312	0.794574	S_Run0	2
313	0.103682	S_Run3	2
314	0.591085	S_Run4	2
315	0.0881783	S_Run1	2
316	0.000968992	S_Run3	2
317	0.0135659	S_Run3	2
318	0.113372	S_Run3	2
319	0.0852713	S_Run1	2
320	0.270349	S_Run1	2
321	0.206395	S_Run4	2
322	0.0872093	S_Run4	2
323	0.0125969	S_Run4	2
324	0.0813953	S_Run0	2
325	0.233527	S_Run1	2
326	0.171512	S_Run0	2
327	0.140504	S_Run2	2
328	0.998062	S_Run3	14
329	0.0678295	S_Run2	2
330	0.0591085	S_Run2	2
331	0.260659	S_Run0	2
332	0.107558	S_Run4	2
333	0.0910853	S_Run4	2
334	0.16376	S_Run1	2
335	0.434109	S_Run2	2
336	0.342054	S_Run0	2
337	0.426357	S_Run5	2
338	0.639535	S_Run4	2
339	0.0998062	S_Run4	2
340	0.153101	S_Run5	2
341	0.381783	S_Run2	2
342	0.0494186	S_Run2	2
343	0.286822	S_Run3	2
344	0.327519	S_Run3	2
345	0.0494186	S_Run3	2
346	0.481589	S_Run2	2
347	0.116279	S_Run5	2
348	0.0213178	S_Run2	2
349	0.136628	S_Run4	2
350	0.0416667	S_Run0	2
351	0.0494186	S_Run5	2
352	0.0968992	S_Run4	2
353	0.0765504	S_Run0	2
354	0.0600775	S_Run1	2
355	0.0426357	S_Run1	2
356	0.0658915	S_Run2	2
357	0.218023	S_Run4	2
358	0.443798	S_Run0	2
359	0.110465	S_Run1	2
360	0.251938	S_Run0	2
361	0.218992	S_Run1	2
362	0.0445736	S_Run5	2
363	0.150194	S_Run2	2
364	0.721899	S_Run5	2
365	0.123062	S_Run4	2
366	0.185078	S_Run4	2
367	0.164729	S_Run4	2
368	0.0436047	S_Run4	2
369	0.0746124	S_Run0	2
370	0.339147	S_Run2	2
371	0.187016	S_Run0	2
372	0.260659	S_Run4	2
373	0.139535	S_Run1	2
374	0.196705	S_Run4	2
375	0.0455426	S_Run5	2
376	0.361434	S_Run5	2
377	0.738372	S_Run5	2
378	0.24031	S_Run1	2
379	0.00193798	S_Run4	2
380	0.310078	S_Run4	2
381	0.428295	S_Run5	2
382	0.976744	S_Run2	14
383	0.416667	S_Run4	2
384	0.0843023	S_Run0	2
385	0.0465116	S_Run5	2
386	0.498062	S_Run0	2
387	0.0329457	S_Run3	2
388	0.217054	S_Run2	2
389	0.339147	S_Run4	2
390	0.241279	S_Run4	2
391	0.73062	S_Run5	2
392	0.460271	S_Run0	2
393	0.00484496	S_Run4	2
394	0.380814	S_Run1	2
395	0.127907	S_Run4	2
396	0.0251938	S_Run4	2
397	0.685078	S_Run1	2
398	0.281008	S_Run1	2
399	0.0959302	S_Run4	2
400	0.0610465	S_Run0	2
401	0.175388	S_Run2	2
402	0.501938	S_Run2	2
403	0.303295	S_Run3	2
404	0.386628	S_Run4	2
405	0.0368217	S_Run4	2
406	0.299419	S_Run4	2
407	0.189922	S_Run4	2
408	0.955426	S_Run5	14
409	0.911822	S_Run1	2
410	0.322674	S_Run3	2
411	0.219961	S_Run4	2
412	0.0358527	S_Run2	2
413	0.161822	S_Run2	2
414	0.958333	S_Run3	14
415	0.401163	S_Run5	2
416	0.934109	S_Run4	14
417	0.0281008	S_Run5	2
418	0.344961	S_Run3	2
419	0.283915	S_Run2	2
420	0.0532946	S_Run2	2
421	0.260659	S_Run5	2
422	0.206395	S_Run2	2
423	0.966085	S_Run3	14
424	0.161822	S_Run2	2
425	0.462209	S_Run4	2
426	0.177326	S_Run5	2
427	0.0358527	S_Run5	2
428	0.195736	S_Run1	2
429	0.399225	S_Run4	2
430	0.883721	S_Run4	2
431	0.166667	S_Run0	2
432	0.0552326	S_Run4	2
433	0.0377907	S_Run1	2
434	0.0339147	S_Run0	2
435	0.256783	S_Run2	2
436	0.258721	S_Run4	2
437	0.282946	S_Run1	2
438	0.187984	S_Run2	2
439	0.0823643	S_Run1	2
440	0.212209	S_Run0	2
441	0.991279	S_Run2	14
442	0.0542636	S_Run3	2
443	0.00193798	S_Run4	2
444	0.228682	S_Run4	2
445	0.353682	S_Run1	2
446	0.825581	S_Run2	2
447	0.126938	S_Run0	2
448	0.458333	S_Run3	2
449	0.510659	S_Run0	2
450	0.0436047	S_Run4	2
451	0.14438	S_Run5	2
452	0.285853	S_Run4	2
453	0.0881783	S_Run2	2
454	0.0290698	S_Run2	2
455	0.0261628	S_Run5	2
456	0.108527	S_Run5	2
457	0.321705	S_Run5	2
458	0.0106589	S_Run4	2
459	0.45155	S_Run5	2
460	0.198643	S_Run2	2
461	0.170543	S_Run0	2
462	0.606589	S_Run5	2
463	0.567829	S_Run0	2
464	0.108527	S_Run1	2
465	0.79845	S_Run0	2
466	0.251938	S_Run0	2
467	0.306202	S_Run5	2
468	0.242248	S_Run0	2
469	0.781008	S_Run2	2
470	0.534884	S_Run4	2
471	0.122093	S_Run4	2
472	0.116279	S_Run4	2
473	0.101744	S_Run3	2
474	0.0988372	S_Run0	2
475	0.0135659	S_Run1	2
476	0.324612	S_Run0	2
477	0.132752	S_Run4	2
478	0.717054	S_Run3	2
479	0.00678295	S_Run5	2
480	0.0668605	S_Run3	2
481	0.149225	S_Run1	2
482	0.0397287	S_Run5	2
483	0.975775	S_Run4	14
484	0.125	S_Run3	2
485	0.357558	S_Run5	2
486	0.00775194	S_Run1	2
487	0.102713	S_Run1	2
488	0.104651	S_Run4	2
489	0.0823643	S_Run1	2
490	0.514535	S_Run4	2
491	0.364341	S_Run2	2
492	0.0135659	S_Run2	2
493	0.0571705	S_Run1	2
494	0.0949612	S_Run2	2
495	0.396318	S_Run4	2
496	0.0746124	S_Run1	2
497	0.0678295	S_Run0	2
498	0.375	S_Run0	2
499	0.928295	S_Run5	2
500	0.205426	S_Run3	2
501	0.0387597	S_Run4	2
502	0.234496	S_Run4	2
503	0.391473	S_Run4	2
504	0.368217	S_Run2	2
505	0.0222868	S_Run5	2
506	0.367248	S_Run0	2
507	0.0125969	S_Run0	2
508	0.111434	S_Run5	2
509	0.0998062	S_Run5	2
510	0.745155	S_Run0	2
511	0.137597	S_Run5	2
512	0.291667	S_Run5	2
513	0.0959302	S_Run2	2
514	0.249031	S_Run0	2
515	0.0358527	S_Run5	2
516	0.150194	S_Run1	2
517	0.910853	S_Run1	14
518	0.0823643	S_Run0	2
519	0.483527	S_Run5	2
520	0.343992	S_Run5	2
521	0.184109	S_Run5	2
522	0.530039	S_Run4	2
523	0.969961	S_Run4	2
524	0.312984	S_Run0	2
525	0.936047	S_Run4	14
526	0.283915	S_Run0	2
527	0.449612	S_Run2	2
528	0.338178	S_Run0	2
529	0.244186	S_Run0	2
530	0.121124	S_Run1	2
531	0.20155	S_Run4	2
532	0.195736	S_Run2	2
533	0.0232558	S_Run2	2
534	0.0155039	S_Run3	2
535	0.131783	S_Run4	2
536	0.406977	S_Run1	2
537	0.359496	S_Run5	2
538	0.743217	S_Run0	2
539	0.210271	S_Run1	2
540	0.0968992	S_Run2	2
541	0.337209	S_Run1	2
542	0.151163	S_Run4	2
543	0.429264	S_Run3	2
544	0.245155	S_Run5	2
545	0.354651	S_Run2	2
546	0.143411	S_Run3	2
547	0.149225	S_Run0	2
548	0.750969	S_Run3	2
549	0.297481	S_Run1	2
550	0.295543	S_Run5	2
551	0.00775194	S_Run0	2
552	0.00387597	S_Run4	2
553	0.0562016	S_Run2	2
554	0.0949612	S_Run1	2
555	0.0552326	S_Run4	2
556	0.158915	S_Run0	2
557	0.247093	S_Run4	2
558	0.192829	S_Run1	2
559	0.171512	S_Run4	2
560	0.0455426	S_Run0	2
561	0.431202	S_Run5	2
562	0.209302	S_Run5	2
563	0.227713	S_Run4	2
564	0.0591085	S_Run0	2
565	0.948643	S_Run0	14
566	0.252907	S_Run4	2
567	0.0368217	S_Run2	2
568	0.00678295	S_Run0	2
569	0.137597	S_Run5	2
570	0.203488	S_Run4	2
571	0.222868	S_Run0	2
572	0.22093	S_Run1	2
573	0.0843023	S_Run3	2
574	0.942829	S_Run4	14
575	0.0649225	S_Run1	2
576	0.854651	S_Run1	2
577	0.953488	S_Run2	14
578	0.981589	S_Run2	14
579	0.524225	S_Run0	2
580	0.128876	S_Run1	2
581	0.0736434	S_Run3	2
582	0.309109	S_Run5	2
583	0.156977	S_Run1	2
584	0.940891	S_Run1	14
585	0.892442	S_Run1	2
586	0.272287	S_Run3	2
587	0.577519	S_Run3	2
588	0.137597	S_Run1	2
589	0.153101	S_Run0	2
590	0.389535	S_Run0	2
591	0.0891473	S_Run2	2
592	0.337209	S_Run4	2
593	0.435078	S_Run4	2
594	0.0222868	S_Run4	2
595	0.254845	S_Run5	2
596	0.203488	S_Run4	2
597	0.194767	S_Run4	2
598	0.0978682	S_Run3	2
599	0.0736434	S_Run5	2
600	0.703488	S_Run2	2
601	0.281977	S_Run5	2
602	0.112403	S_Run4	2
603	0.324612	S_Run4	2
604	0.972868	S_Run1	14
605	0.318798	S_Run2	2
606	0.117248	S_Run1	2
607	0.952519	S_Run2	14
608	0.0397287	S_Run1	2
609	0.0455426	S_Run1	2
610	0.0581395	S_Run2	2
611	0.350775	S_Run5	2
612	0.0930233	S_Run4	2
613	0.141473	S_Run1	2
614	0.49031	S_Run1	2
615	0.166667	S_Run1	2
616	0.408915	S_Run4	2
617	0.121124	S_Run2	2
618	0.557171	S_Run4	2
619	0.17345	S_Run3	2
620	0.20155	S_Run5	2
621	0.177326	S_Run1	2
622	0.332364	S_Run5	2
623	0.431202	S_Run4	2
624	0.352713	S_Run0	2
625	0.123062	S_Run2	2
626	0.0649225	S_Run2	2
627	0.0542636	S_Run0	2
628	0.00484496	S_Run0	2
629	0.0116279	S_Run4	2
630	0.214147	S_Run3	2
631	0.198643	S_Run0	2
632	0.0164729	S_Run5	2
633	0.187016	S_Run2	2
634	0.388566	S_Run5	2
635	0.126938	S_Run3	2
636	0.162791	S_Run2	2
637	0.00193798	S_Run2	2
638	0.25	S_Run3	2
639	0.11531	S_Run1	2
640	0.146318	S_Run1	2
641	0.203488	S_Run0	2
642	0.0600775	S_Run4	2
643	0.0426357	S_Run5	2
644	0.188953	S_Run4	2
645	0.188953	S_Run4	2
646	0.786822	S_Run4	2
647	0.178295	S_Run0	2
648	0.0629845	S_Run3	2
649	0.0736434	S_Run3	2
650	0.667636	S_Run5	2
651	0.217054	S_Run0	2
652	0.208333	S_Run0	2
653	0.412791	S_Run0	2
654	0.374031	S_Run1	2
655	0.0387597	S_Run4	2
656	0.125	S_Run1	2
657	0.246124	S_Run5	2
658	0.157946	S_Run4	2
659	0.369186	S_Run5	2
660	0.0765504	S_Run4	2
661	0.768411	S_Run5	2
662	0.0145349	S_Run5	2
663	0.300388	S_Run0	2
664	0.31686	S_Run1	2
665	0.100775	S_Run2	2
666	0.14438	S_Run3	2
667	0.262597	S_Run2	2
668	0.167636	S_Run3	2
669	0.415698	S_Run4	2
670	0.124031	S_Run2	2
671	0.225775	S_Run4	2
672	0.151163	S_Run3	2
673	0.0135659	S_Run2	2
674	0.0290698	S_Run1	2
675	0.251938	S_Run0	2
676	0.0329457	S_Run5	2
677	0.127907	S_Run2	2
678	0.0232558	S_Run0	2
679	0.186047	S_Run2	2
680	0.34593	S_Run3	2
681	0.0397287	S_Run5	2
682	0.912791	S_Run5	2
683	0.262597	S_Run4	2
684	0.0242248	S_Run4	2
685	0.417636	S_Run0	2
686	0.965116	S_Run1	14
687	0.00290698	S_Run2	2
688	0.249031	S_Run2	2
689	0.0542636	S_Run4	2
690	0.296512	S_Run5	2
691	0.82655	S_Run5	2
692	0.17345	S_Run3	2
693	0.109496	S_Run0	2
694	0.0242248	S_Run5	2
695	0.174419	S_Run2	2
696	0.0406977	S_Run0	2
697	0.0281008	S_Run2	2
698	0.114341	S_Run0	2
699	0.224806	S_Run2	2
700	0.310078	S_Run2	2
701	0.148256	S_Run5	2
702	0.335271	S_Run1	2
703	0.248062	S_Run4	2
704	0.0164729	S_Run5	2
705	0.119186	S_Run4	2
706	0.0465116	S_Run1	2
707	0.410853	S_Run0	2
708	0.898256	S_Run1	2
709	0.0736434	S_Run0	2
710	0.687016	S_Run2	2
711	0.35562	S_Run1	2
712	0.265504	S_Run2	2
713	0.659884	S_Run3	2
714	0.0852713	S_Run3	2
715	0.280039	S_Run0	2
716	0.267442	S_Run3	2
717	0.106589	S_Run4	2
718	0.0552326	S_Run3	2
719	0.200581	S_Run0	2
720	0.0310078	S_Run0	2
721	0.767442	S_Run4	2
722	0.0155039	S_Run4	2
723	0.196705	S_Run3	2
724	0.0445736	S_Run5	2
725	0.0310078	S_Run2	2
726	0.0649225	S_Run0	2
727	0.761628	S_Run5	2
728	0.159884	S_Run5	2
729	0.772287	S_Run5	2
730	0.306202	S_Run4	2
731	0.455426	S_Run5	2
732	0.00581395	S_Run5	2
733	0.0251938	S_Run0	2
734	0.773256	S_Run0	2
735	0.399225	S_Run0	2
736	0.178295	S_Run4	2
737	0.0794574	S_Run3	2
738	0.579457	S_Run5	2
739	0.0658915	S_Run4	2
740	0.935078	S_Run4	14
741	0.261628	S_Run2	2
742	0.50969	S_Run0	2
743	0.351744	S_Run3	2
744	0.0184109	S_Run3	2
745	0.235465	S_Run4	2
746	0.981589	S_Run4	14
747	0.244186	S_Run0	2
748	0.789729	S_Run2	2
749	0.147287	S_Run3	2
750	0.697674	S_Run4	2
751	0	S_Run2	2
752	0.338178	S_Run4	2
753	0.390504	S_Run2	2
754	0.109496	S_Run2	2
755	0.219961	S_Run4	2
756	0.00581395	S_Run4	2
757	0.33624	S_Run4	2
758	0.137597	S_Run2	2
759	0.309109	S_Run5	2
760	0.166667	S_Run2	2
761	0.0833333	S_Run0	2
762	0.66376	S_Run4	2
763	0.146318	S_Run0	2
764	0.0620155	S_Run1	2
765	0.296512	S_Run4	2
766	0.893411	S_Run2	2
767	0.371124	S_Run1	2
768	0.305233	S_Run1	2
769	0.0213178	S_Run2	2
770	0.712209	S_Run5	2
771	0.442829	S_Run4	2
772	0.25	S_Run2	2
773	0.222868	S_Run2	2
774	0.180233	S_Run4	2
775	0.0319767	S_Run0	2
776	0.512597	S_Run4	2
777	0.0755814	S_Run5	2
778	0.742248	S_Run1	2
779	0.13469	S_Run2	2
780	0.512597	S_Run1	2
781	0.146318	S_Run1	2
782	0.245155	S_Run4	2
783	0.0436047	S_Run2	2
784	0.0406977	S_Run0	2
785	0.155039	S_Run4	2
786	0.000968992	S_Run0	2
787	0.0339147	S_Run2	2
788	0.0717054	S_Run2	2
789	0.38469	S_Run2	2
790	0.0755814	S_Run1	2
791	0.23062	S_Run3	2
792	0.0203488	S_Run3	2
793	0.273256	S_Run0	2
794	0.633721	S_Run3	2
795	0.232558	S_Run4	2
796	0.221899	S_Run5	2
797	0.584302	S_Run4	2
798	0.00290698	S_Run5	2
799	0.0106589	S_Run3	2
800	0.300388	S_Run2	2
801	0	S_Run0	2
802	0.16376	S_Run2	2
803	0.257752	S_Run2	2
804	0.0707364	S_Run5	2
805	0.98062	S_Run2	14
806	0.0872093	S_Run0	2
807	0.0959302	S_Run5	2
808	0.0920543	S_Run1	2
809	0.0610465	S_Run1	2
810	0.60562	S_Run3	2
811	0.0281008	S_Run3	2
812	0.810078	S_Run1	2
813	0.0474806	S_Run2	2
814	0.120155	S_Run1	2
815	0.0397287	S_Run2	2
816	0.0213178	S_Run2	2
817	0.0833333	S_Run0	2
818	0.164729	S_Run4	2
819	0.150194	S_Run5	2
820	0.0600775	S_Run5	2
821	0.0804264	S_Run0	2
822	0.184109	S_Run2	2
823	0.207364	S_Run4	2
824	0.148256	S_Run1	2
825	0.271318	S_Run4	2
826	0.333333	S_Run0	2
827	0.979651	S_Run2	14
828	0.0339147	S_Run2	2
829	0.0891473	S_Run1	2
830	0.983527	S_Run4	14
831	0.0174419	S_Run0	2
832	0.112403	S_Run4	2
833	0.204457	S_Run1	2
834	0.431202	S_Run5	2
835	0.130814	S_Run3	2
836	0.123062	S_Run5	2
837	0.999031	S_Run1	14
838	0.293605	S_Run4	2
839	0.314922	S_Run5	2
840	0.402132	S_Run3	2
841	0.366279	S_Run1	2
842	0.960271	S_Run4	14
843	0.245155	S_Run3	2
844	0.243217	S_Run2	2
845	0.126938	S_Run4	2
846	0.10562	S_Run4	2
847	0.152132	S_Run2	2
848	0.0813953	S_Run4	2
849	0.130814	S_Run4	2
850	0.291667	S_Run4	2
851	0.439922	S_Run2	2
852	0.0310078	S_Run2	2
853	0.455426	S_Run1	2
854	0.23062	S_Run4	2
855	0.199612	S_Run0	2
856	0.39438	S_Run3	2
857	0.656977	S_Run5	2
858	0.00387597	S_Run4	2
859	0.122093	S_Run2	2
860	0.0755814	S_Run2	2
861	0.0484496	S_Run4	2
862	0.934109	S_Run0	14
863	0.18314	S_Run4	2
864	0.343023	S_Run4	2
865	0.0242248	S_Run4	2
866	0.372093	S_Run4	2
867	0.118217	S_Run2	2
868	0.0959302	S_Run1	2
869	0.974806	S_Run2	14
870	0.0687984	S_Run0	2
871	0.198643	S_Run2	2
872	0.0213178	S_Run2	2
873	0.371124	S_Run4	2
874	0.500969	S_Run4	2
875	0.00968992	S_Run4	2
876	0.239341	S_Run2	2
877	0.208333	S_Run4	2
878	0.944767	S_Run0	14
879	0.963178	S_Run2	2
880	0.401163	S_Run3	2
881	0.0542636	S_Run2	2
882	0.231589	S_Run5	2
883	0.357558	S_Run2	2
884	0.172481	S_Run5	2
885	0.0581395	S_Run0	2
886	0.0348837	S_Run0	2
887	0.145349	S_Run4	2
888	0.164729	S_Run0	2
889	0.281977	S_Run3	2
890	0.223837	S_Run1	2
891	0.287791	S_Run5	2
892	0.21124	S_Run5	2
893	0.13469	S_Run2	2
894	0.940891	S_Run4	14
895	0.94186	S_Run1	14
896	0.39438	S_Run2	2
897	0.261628	S_Run2	2
898	0.0251938	S_Run5	2
899	0.325581	S_Run5	2
900	0.0532946	S_Run5	2
901	0.000968992	S_Run4	2
902	0.0726744	S_Run0	2
903	0.266473	S_Run4	2
904	0.00581395	S_Run1	2
905	0.179264	S_Run1	2
906	0.231589	S_Run4	2
907	0.395349	S_Run4	2
908	0.0697674	S_Run0	2
909	0.168605	S_Run4	2
910	0.231589	S_Run5	2
911	0.0726744	S_Run1	2
912	0.0765504	S_Run0	2
913	0.141473	S_Run3	2
914	0.263566	S_Run5	2
915	0.520349	S_Run5	2
916	0.38469	S_Run2	2
917	0.139535	S_Run2	2
918	0.0116279	S_Run2	2
919	0.135659	S_Run4	2
920	0.189922	S_Run5	2
921	0.192829	S_Run2	2
922	0.0930233	S_Run5	2
923	0.655039	S_Run2	2
924	0.393411	S_Run4	2
925	0.0746124	S_Run2	2
926	0.921512	S_Run3	2
927	0.102713	S_Run4	2
928	0.0794574	S_Run1	2
929	0.954457	S_Run0	14
930	0.0329457	S_Run5	2
931	0.00678295	S_Run1	2
932	0.178295	S_Run0	2
933	0.00872093	S_Run1	2
934	0.0562016	S_Run2	2
935	0.162791	S_Run4	2
936	0.445736	S_Run5	2
937	0.118217	S_Run0	2
938	0.107558	S_Run5	2
939	0.246124	NS_Run4	2
940	0.373062	NS_Run0	2
941	0.227713	NS_Run0	2
942	0.216085	NS_Run1	2
943	0.761628	NS_Run0	2
944	0.609496	NS_Run4	2
945	0.770349	NS_Run4	2
946	0.0920543	NS_Run1	2
947	0.520349	NS_Run3	2
948	0.67345	NS_Run2	2
949	0.967054	NS_Run1	14
950	0.603682	NS_Run5	2
951	0.59593	NS_Run1	2
952	0.213178	NS_Run3	2
953	0.775194	NS_Run5	2
954	0.371124	NS_Run4	2
955	0.281008	NS_Run3	2
956	0.22093	NS_Run1	2
957	0.0978682	NS_Run0	2
958	0.437016	NS_Run1	2
959	0.34593	NS_Run0	2
960	0.978682	NS_Run2	14
961	0.331395	NS_Run2	2
962	0.54845	NS_Run2	2
963	0.359496	NS_Run4	2
964	0.158915	NS_Run5	2
965	0.39438	NS_Run5	2
966	0.508721	NS_Run1	2
967	0.435078	NS_Run0	2
968	0.0833333	NS_Run4	2
969	0.349806	NS_Run4	2
970	0.0368217	NS_Run1	2
971	0.0687984	NS_Run2	2
972	0.286822	NS_Run4	2
973	0.0843023	NS_Run4	2
974	0.573643	NS_Run1	2
975	0.133721	NS_Run2	2
976	0.858527	NS_Run4	2
977	0.553295	NS_Run4	2
978	0.343992	NS_Run4	2
979	0.97093	NS_Run4	14
980	0.223837	NS_Run1	2
981	0.341085	NS_Run4	2
982	0.340116	NS_Run5	2
983	0.176357	NS_Run3	2
984	0.282946	NS_Run2	2
985	0.764535	NS_Run4	2
986	0.939922	NS_Run2	14
987	0.209302	NS_Run1	2
988	0.147287	NS_Run4	2
989	0.618217	NS_Run3	2
990	0.368217	NS_Run5	2
991	0.640504	NS_Run2	2
992	0.224806	NS_Run1	2
993	0.194767	NS_Run2	2
994	0.543605	NS_Run4	2
995	0.354651	NS_Run1	2
996	0.0416667	NS_Run0	2
997	0.364341	NS_Run3	2
998	0.989341	NS_Run3	14
999	0.5	NS_Run5	2
1000	0.544574	NS_Run3	2
1001	0.227713	NS_Run2	2
1002	0.235465	NS_Run5	2
1003	0.294574	NS_Run2	2
1004	0.600775	NS_Run4	2
1005	0.79845	NS_Run2	2
1006	0.24031	NS_Run3	2
1007	0.197674	NS_Run3	2
1008	0.324612	NS_Run2	2
1009	0.428295	NS_Run2	2
1010	0.253876	NS_Run4	2
1011	0.976744	NS_Run0	14
1012	0.447674	NS_Run2	2
1013	0.187016	NS_Run1	2
1014	0.559109	NS_Run2	2
1015	0.135659	NS_Run4	2
1016	0.282946	NS_Run5	2
1017	0.30814	NS_Run3	2
1018	0.0329457	NS_Run2	2
1019	0.200581	NS_Run4	2
1020	0.234496	NS_Run4	2
1021	0.541667	NS_Run1	2
1022	0.501938	NS_Run1	2
1023	0.670543	NS_Run1	2
1024	0.874031	NS_Run4	2
1025	0.360465	NS_Run2	2
1026	0.577519	NS_Run3	2
1027	0.90407	NS_Run5	2
1028	0.218023	NS_Run2	2
1029	0.302326	NS_Run0	2
1030	0.254845	NS_Run4	2
1031	0.687016	NS_Run2	2
1032	0.52907	NS_Run1	2
1033	0.748062	NS_Run1	2
1034	0.407946	NS_Run0	2
1035	0.283915	NS_Run0	2
1036	0.374031	NS_Run1	2
1037	0.0746124	NS_Run2	2
1038	0.113372	NS_Run2	2
1039	0.177326	NS_Run0	2
1040	0.459302	NS_Run1	2
1041	0.403101	NS_Run0	2
1042	0.733527	NS_Run4	2
1043	0.277132	NS_Run5	2
1044	0.305233	NS_Run0	2
1045	0.0939922	NS_Run5	2
1046	0.527132	NS_Run2	2
1047	0.354651	NS_Run5	2
1048	0.715116	NS_Run2	2
1049	0.446705	NS_Run2	2
1050	0.392442	NS_Run5	2
1051	0.889535	NS_Run0	2
1052	0.295543	NS_Run2	2
1053	0.438953	NS_Run3	2
1054	0.221899	NS_Run0	2
1055	0.430233	NS_Run0	2
1056	0.643411	NS_Run4	2
1057	0.313953	NS_Run1	2
1058	0.101744	NS_Run3	2
1059	0.254845	NS_Run4	2
1060	0.202519	NS_Run5	2
1061	0.778101	NS_Run2	2
1062	0.000968992	NS_Run4	2
1063	0.440891	NS_Run4	2
1064	0.343023	NS_Run4	2
1065	0.432171	NS_Run2	2
1066	0.122093	NS_Run0	2
1067	0.323643	NS_Run4	2
1068	0.0377907	NS_Run3	2
1069	0.24031	NS_Run4	2
1070	0.479651	NS_Run4	2
1071	0.212209	NS_Run4	2
1072	0.0377907	NS_Run4	2
1073	0.409884	NS_Run3	2
1074	0.33624	NS_Run1	2
1075	0.212209	NS_Run3	2
1076	0.49031	NS_Run2	2
1077	0.452519	NS_Run2	2
1078	0.464147	NS_Run4	2
1079	0.686047	NS_Run2	2
1080	0.0968992	NS_Run0	2
1081	0.141473	NS_Run4	2
1082	0.156008	NS_Run3	2
1083	0.325581	NS_Run2	2
1084	0.104651	NS_Run1	2
1085	0.143411	NS_Run4	2
1086	0.113372	NS_Run2	2
1087	0.910853	NS_Run0	2
1088	0.27907	NS_Run3	2
1089	0.647287	NS_Run4	2
1090	0.319767	NS_Run0	2
1091	0.350775	NS_Run4	2
1092	0.598837	NS_Run1	2
1093	0.395349	NS_Run1	2
1094	0.0261628	NS_Run4	2
1095	0.124031	NS_Run2	2
1096	0.0571705	NS_Run3	2
1097	0.45155	NS_Run2	2
1098	0.174419	NS_Run4	2
1099	0.129845	NS_Run3	2
1100	0.775194	NS_Run4	2
1101	0.829457	NS_Run1	2
1102	0.319767	NS_Run5	2
1103	0.393411	NS_Run2	2
1104	0.75969	NS_Run4	2
1105	0.593992	NS_Run0	2
1106	0.463178	NS_Run3	2
1107	0.842054	NS_Run3	2
1108	0.387597	NS_Run4	2
1109	0.550388	NS_Run5	2
1110	0.314922	NS_Run4	2
1111	0.700581	NS_Run4	2
1112	0.66376	NS_Run5	2
1113	0.820736	NS_Run2	2
1114	0.179264	NS_Run4	2
1115	0.297481	NS_Run2	2
1116	0.151163	NS_Run2	2
1117	0.440891	NS_Run3	2
1118	0.449612	NS_Run3	2
1119	0.456395	NS_Run1	2
1120	0.570736	NS_Run0	2
1121	0.128876	NS_Run5	2
1122	0.964147	NS_Run1	14
1123	0.50969	NS_Run3	2
1124	0.322674	NS_Run0	2
1125	0.100775	NS_Run5	2
1126	0.0251938	NS_Run4	2
1127	0.0174419	NS_Run4	2
1128	0.776163	NS_Run4	2
1129	0.0862403	NS_Run0	2
1130	0.0184109	NS_Run5	2
1131	0.733527	NS_Run0	2
1132	0.437984	NS_Run1	2
1133	0.597868	NS_Run3	2
1134	0.0193798	NS_Run3	2
1135	0.453488	NS_Run3	2
1136	0.991279	NS_Run1	14
1137	0.386628	NS_Run4	2
1138	0.611434	NS_Run4	2
1139	0.898256	NS_Run2	2
1140	0.0930233	NS_Run2	2
1141	0.682171	NS_Run2	2
1142	0.356589	NS_Run5	2
1143	0.103682	NS_Run2	2
1144	0.114341	NS_Run5	2
1145	0.165698	NS_Run3	2
1146	0.264535	NS_Run0	2
1147	0.275194	NS_Run2	2
1148	0.532946	NS_Run5	2
1149	0.150194	NS_Run0	2
1150	0.5	NS_Run3	2
1151	0.443798	NS_Run2	2
1152	0.335271	NS_Run5	2
1153	0.294574	NS_Run3	2
1154	0.531008	NS_Run1	2
1155	0.293605	NS_Run2	2
1156	0.533915	NS_Run1	2
1157	0.735465	NS_Run4	2
1158	0.165698	NS_Run2	2
1159	0.13469	NS_Run0	2
1160	0.495155	NS_Run3	2
1161	0.743217	NS_Run1	2
1162	0.457364	NS_Run0	2
1163	0.629845	NS_Run4	2
1164	0.223837	NS_Run5	2
1165	0.125969	NS_Run4	2
1166	0.930233	NS_Run1	14
1167	0.290698	NS_Run5	2
1168	0.290698	NS_Run4	2
1169	0.41376	NS_Run3	2
1170	0.985465	NS_Run4	14
1171	0.478682	NS_Run1	2
1172	0.801357	NS_Run3	2
1173	0.820736	NS_Run0	2
1174	0.221899	NS_Run2	2
1175	0.754845	NS_Run4	2
1176	0.135659	NS_Run4	2
1177	0.202519	NS_Run5	2
1178	0.937984	NS_Run4	14
1179	0.359496	NS_Run1	2
1180	0.339147	NS_Run4	2
1181	0.375969	NS_Run4	2
1182	0.427326	NS_Run5	2
1183	0.563953	NS_Run3	2
1184	0.0571705	NS_Run4	2
1185	0.301357	NS_Run4	2
1186	0.0319767	NS_Run0	2
1187	0.402132	NS_Run1	2
1188	0.276163	NS_Run1	2
1189	0.839147	NS_Run4	2
1190	0.469961	NS_Run2	2
1191	0.457364	NS_Run4	2
1192	0.92345	NS_Run3	2
1193	0.139535	NS_Run2	2
1194	0.400194	NS_Run3	2
1195	0.521318	NS_Run0	2
1196	0.358527	NS_Run4	2
1197	0.90407	NS_Run4	2
1198	0.464147	NS_Run0	2
1199	0.93314	NS_Run4	14
1200	0.411822	NS_Run4	2
1201	0.74031	NS_Run5	2
1202	0.484496	NS_Run4	2
1203	0.581395	NS_Run4	2
1204	0.171512	NS_Run2	2
1205	0.370155	NS_Run4	2
1206	0.96124	NS_Run0	14
1207	0.507752	NS_Run5	2
1208	0.181202	NS_Run2	2
1209	0.0358527	NS_Run2	2
1210	0.476744	NS_Run1	2
1211	0.401163	NS_Run4	2
1212	0.74031	NS_Run4	2
1213	0.573643	NS_Run1	2
1214	0.985465	NS_Run3	14
1215	0.570736	NS_Run4	2
1216	0.962209	NS_Run4	14
1217	0.486434	NS_Run0	2
1218	0.312016	NS_Run3	2
1219	0.0184109	NS_Run0	2
1220	0.254845	NS_Run1	2
1221	0.421512	NS_Run4	2
1222	0.988372	NS_Run2	2
1223	0.468992	NS_Run5	2
1224	0.0697674	NS_Run4	2
1225	0.649225	NS_Run4	2
1226	0.86531	NS_Run4	2
1227	0.387597	NS_Run4	2
1228	0.392442	NS_Run4	2
1229	0.222868	NS_Run2	2
1230	0.328488	NS_Run4	2
1231	0.973837	NS_Run0	14
1232	0.317829	NS_Run5	2
1233	0.0164729	NS_Run5	2
1234	0.120155	NS_Run4	2
1235	0.561047	NS_Run1	2
1236	0.142442	NS_Run2	2
1237	0.690891	NS_Run2	2
1238	0.0862403	NS_Run0	2
1239	0.0242248	NS_Run0	2
1240	0.43314	NS_Run0	2
1241	0.0639535	NS_Run2	2
1242	0.273256	NS_Run1	2
1243	0.75969	NS_Run5	2
1244	0.604651	NS_Run3	2
1245	0.545543	NS_Run4	2
1246	0.474806	NS_Run0	2
1247	0.218992	NS_Run0	2
1248	0.932171	NS_Run1	2
1249	0.363372	NS_Run2	2
1250	0.575581	NS_Run0	2
1251	0.0988372	NS_Run1	2
1252	0.164729	NS_Run4	2
1253	0.494186	NS_Run3	2
1254	0.975775	NS_Run4	14
1255	0.866279	NS_Run0	2
1256	0.844961	NS_Run3	2
1257	0.165698	NS_Run4	2
1258	0.104651	NS_Run2	2
1259	0.543605	NS_Run1	2
1260	0.674419	NS_Run3	2
1261	0.612403	NS_Run0	2
1262	0.19186	NS_Run1	2
1263	0.988372	NS_Run1	14
1264	0.906008	NS_Run3	2
1265	0.319767	NS_Run3	2
1266	0.327519	NS_Run2	2
1267	0.277132	NS_Run4	2
1268	0.516473	NS_Run1	2
1269	0.229651	NS_Run3	2
1270	0.385659	NS_Run4	2
1271	0.223837	NS_Run4	2
1272	0.814922	NS_Run3	2
1273	0.246124	NS_Run5	2
1274	0.539729	NS_Run4	2
1275	0.528101	NS_Run4	2
1276	0.272287	NS_Run4	2
1277	0.0271318	NS_Run2	2
1278	0.233527	NS_Run2	2
1279	0.340116	NS_Run3	2
1280	0.53876	NS_Run5	2
1281	0.0290698	NS_Run5	2
1282	0.241279	NS_Run2	2
1283	0.636628	NS_Run2	2
1284	0.814922	NS_Run4	2
1285	0.241279	NS_Run0	2
1286	0.0872093	NS_Run1	2
1287	0.0804264	NS_Run4	2
1288	0.462209	NS_Run3	2
1289	0.29845	NS_Run3	2
1290	0.250969	NS_Run2	2
1291	0.82655	NS_Run3	2
1292	0.422481	NS_Run1	2
1293	0.217054	NS_Run4	2
1294	0.346899	NS_Run3	2
1295	0.334302	NS_Run3	2
1296	0.48062	NS_Run2	2
1297	0.929264	NS_Run0	14
1298	0.604651	NS_Run4	2
1299	0.342054	NS_Run1	2
1300	0.540698	NS_Run5	2
1301	0.584302	NS_Run2	2
1302	0.405039	NS_Run0	2
1303	0.853682	NS_Run4	2
1304	0.25969	NS_Run0	2
1305	0.571705	NS_Run2	2
1306	0.891473	NS_Run4	2
1307	0.0406977	NS_Run4	2
1308	0.156008	NS_Run3	2
1309	0.181202	NS_Run4	2
1310	0.249031	NS_Run5	2
1311	0.297481	NS_Run3	2
1312	0.210271	NS_Run5	2
1313	0.77907	NS_Run3	2
1314	0.671512	NS_Run4	2
1315	0.333333	NS_Run3	2
1316	0.0649225	NS_Run2	2
1317	0.193798	NS_Run2	2
1318	0.477713	NS_Run1	2
1319	0.125	NS_Run2	2
1320	0.24031	NS_Run5	2
1321	0.380814	NS_Run3	2
1322	0.370155	NS_Run3	2
1323	0.383721	NS_Run1	2
1324	0.447674	NS_Run3	2
1325	0.333333	NS_Run2	2
1326	0.979651	NS_Run4	14
1327	0.238372	NS_Run2	2
1328	0.116279	NS_Run5	2
1329	0.398256	NS_Run0	2
1330	0.635659	NS_Run4	2
1331	0.199612	NS_Run2	2
1332	0.850775	NS_Run5	2
1333	0.875969	NS_Run4	2
1334	0.957364	NS_Run4	14
1335	0.373062	NS_Run3	2
1336	0.250969	NS_Run0	2
1337	0.175388	NS_Run4	2
1338	0.197674	NS_Run4	2
1339	0.585271	NS_Run5	2
1340	0.968023	NS_Run5	14
1341	0.485465	NS_Run4	2
1342	0.0620155	NS_Run0	2
1343	0.142442	NS_Run1	2
1344	0.267442	NS_Run4	2
1345	0.225775	NS_Run1	2
1346	0.31686	NS_Run2	2
1347	0.493217	NS_Run4	2
1348	0.678295	NS_Run2	2
1349	0.589147	NS_Run0	2
1350	0.321705	NS_Run2	2
1351	0.0620155	NS_Run1	2
1352	0.265504	NS_Run2	2
1353	0.389535	NS_Run0	2
1354	0.502907	NS_Run4	2
1355	0.29845	NS_Run0	2
1356	0.195736	NS_Run5	2
1357	0.331395	NS_Run1	2
1358	0.0503876	NS_Run0	2
1359	0.661822	NS_Run1	2
1360	0.988372	NS_Run4	14
1361	0.0707364	NS_Run3	2
1362	0.0852713	NS_Run0	2
1363	0.347868	NS_Run2	2
1364	0.385659	NS_Run4	2
1365	0.409884	NS_Run3	2
1366	0.188953	NS_Run5	2
1367	0.151163	NS_Run2	2
1368	0.838178	NS_Run4	2
1369	0.905039	NS_Run4	2
1370	0.210271	NS_Run5	2
1371	0.717054	NS_Run4	2
1372	0.218992	NS_Run1	2
1373	0.444767	NS_Run4	2
1374	0.968023	NS_Run2	14
1375	0.0639535	NS_Run3	2
1376	0.557171	NS_Run1	2
1377	0.415698	NS_Run4	2
1378	0.42345	NS_Run3	2
1379	0.233527	NS_Run0	2
1380	0.377907	NS_Run4	2
1381	0.564922	NS_Run3	2
1382	0.90407	NS_Run4	2
1383	0.287791	NS_Run4	2
1384	0.236434	NS_Run2	2
1385	0.266473	NS_Run4	2
1386	0.214147	NS_Run0	2
1387	0.473837	NS_Run5	2
1388	0.329457	NS_Run3	2
1389	0.0697674	NS_Run5	2
1390	0.503876	NS_Run4	2
1391	0.176357	NS_Run2	2
1392	0.341085	NS_Run4	2
1393	0.281008	NS_Run1	2
1394	0.959302	NS_Run1	14
1395	0.527132	NS_Run4	2
1396	0.387597	NS_Run3	2
1397	0.51938	NS_Run0	2
1398	0.983527	NS_Run2	14
1399	0.58624	NS_Run2	2
1400	0.767442	NS_Run1	2
1401	0.182171	NS_Run4	2
1402	0.0668605	NS_Run4	2
1403	0.108527	NS_Run5	2
1404	0.302326	NS_Run4	2
1405	0.552326	NS_Run4	2
1406	0.598837	NS_Run4	2
1407	0.696705	NS_Run2	2
1408	0.331395	NS_Run4	2
1409	0.479651	NS_Run1	2
1410	0.549419	NS_Run1	2
1411	0.407946	NS_Run2	2
1412	0.0988372	NS_Run5	2
1413	0.224806	NS_Run1	2
1414	0.193798	NS_Run3	2
1415	0.414729	NS_Run1	2
1416	0.677326	NS_Run3	2
1417	0.270349	NS_Run4	2
1418	0.290698	NS_Run3	2
1419	0.395349	NS_Run3	2
1420	0.669574	NS_Run4	2
1421	0.250969	NS_Run4	2
1422	0.301357	NS_Run1	2
1423	0.424419	NS_Run4	2
1424	0.329457	NS_Run3	2
1425	0.248062	NS_Run1	2
1426	0.596899	NS_Run4	2
1427	0.0552326	NS_Run1	2
1428	0.35562	NS_Run1	2
1429	0.168605	NS_Run2	2
1430	0.147287	NS_Run1	2
1431	0.0939922	NS_Run4	2
1432	0.385659	NS_Run1	2
1433	0.68314	NS_Run4	2
1434	0.322674	NS_Run0	2
1435	0.542636	NS_Run3	2
1436	0.168605	NS_Run2	2
1437	0.367248	NS_Run0	2
1438	0.136628	NS_Run3	2
1439	0.0658915	NS_Run4	2
1440	0.282946	NS_Run2	2
1441	0.0465116	NS_Run4	2
1442	0.29845	NS_Run5	2
1443	0.239341	NS_Run2	2
1444	0.352713	NS_Run1	2
1445	0.315891	NS_Run2	2
1446	0.247093	NS_Run4	2
1447	0.312984	NS_Run5	2
1448	0.260659	NS_Run4	2
1449	0.0348837	NS_Run0	2
1450	0.332364	NS_Run4	2
1451	0.455426	NS_Run1	2
1452	0.112403	NS_Run1	2
1453	0.0697674	NS_Run2	2
1454	0.202519	NS_Run4	2
1455	0.517442	NS_Run1	2
1456	0.531977	NS_Run4	2
1457	0.278101	NS_Run2	2
1458	0.0978682	NS_Run5	2
1459	0.432171	NS_Run2	2
1460	0.488372	NS_Run4	2
1461	0.992248	NS_Run3	14
1462	0.583333	NS_Run3	2
1463	0.756783	NS_Run0	2
1464	0.0784884	NS_Run5	2
1465	0.0881783	NS_Run2	2
1466	0.50969	NS_Run3	2
1467	0.169574	NS_Run2	2
1468	0.457364	NS_Run4	2
1469	0.321705	NS_Run2	2
1470	0.625969	NS_Run4	2
1471	0.498062	NS_Run4	2
1472	0.544574	NS_Run5	2
1473	0.931202	NS_Run5	2
1474	0.0629845	NS_Run1	2
1475	0.91376	NS_Run4	2
1476	0.321705	NS_Run4	2
1477	0.442829	NS_Run2	2
1478	0.333333	NS_Run4	2
1479	0.660853	NS_Run4	2
1480	0.265504	NS_Run3	2
1481	0.129845	NS_Run2	2
1482	0.255814	NS_Run3	2
1483	0.358527	NS_Run5	2
1484	0.486434	NS_Run2	2
1485	0.866279	NS_Run0	2
1486	0.799419	NS_Run4	2
1487	0.284884	NS_Run3	2
1488	0.484496	NS_Run2	2
1489	0.307171	NS_Run2	2
1490	0.289729	NS_Run4	2
1491	0.646318	NS_Run2	2
1492	0.919574	NS_Run2	2
1493	0.408915	NS_Run2	2
1494	0.560078	NS_Run3	2
1495	0.218992	NS_Run0	2
1496	0.460271	NS_Run2	2
1497	0.475775	NS_Run1	2
1498	0.0668605	NS_Run0	2
1499	0.241279	NS_Run5	2
1500	0.301357	NS_Run4	2
1501	0.30814	NS_Run4	2
1502	0.192829	NS_Run0	2
1503	0.125969	NS_Run2	2
1504	0.320736	NS_Run5	2
1505	0.296512	NS_Run2	2
1506	0.103682	NS_Run1	2
1507	0.118217	NS_Run4	2
1508	0.251938	NS_Run3	2
1509	0.814922	NS_Run5	2
1510	0.278101	NS_Run4	2
1511	0.318798	NS_Run0	2
1512	0.182171	NS_Run4	2
1513	0.79845	NS_Run0	2
1514	0.668605	NS_Run0	2
1515	0.187984	NS_Run1	2
1516	0.0145349	NS_Run4	2
1517	0.535853	NS_Run5	2
1518	0.138566	NS_Run3	2
1519	0.662791	NS_Run4	2
1520	0.709302	NS_Run2	2
1521	0.266473	NS_Run1	2
1522	0.721899	NS_Run4	2
1523	0.442829	NS_Run2	2
1524	0.306202	NS_Run4	2
1525	0.276163	NS_Run0	2
1526	0.396318	NS_Run4	2
1527	0.947674	NS_Run0	14
1528	0.438953	NS_Run4	2
1529	0.902132	NS_Run2	2
1530	0.171512	NS_Run1	2
1531	0.0775194	NS_Run4	2
1532	0.330426	NS_Run3	2
1533	0.267442	NS_Run4	2
1534	0.176357	NS_Run1	2
1535	0.0591085	NS_Run3	2
1536	0.209302	NS_Run0	2
1537	0.938953	NS_Run5	2
1538	0.996124	NS_Run4	14
1539	0.875969	NS_Run4	2
1540	0.843992	NS_Run4	2
1541	0.364341	NS_Run5	2
1542	0.14438	NS_Run5	2
1543	0.181202	NS_Run2	2
1544	0.322674	NS_Run2	2
1545	0.216085	NS_Run5	2
1546	0.27907	NS_Run2	2
1547	0.213178	NS_Run5	2
1548	0.160853	NS_Run0	2
1549	0.968023	NS_Run4	14
1550	0.656977	NS_Run5	2
1551	0.571705	NS_Run2	2
1552	0.900194	NS_Run5	2
1553	0.00581395	NS_Run2	2
1554	0.272287	NS_Run4	2
1555	0.242248	NS_Run4	2
1556	0.388566	NS_Run2	2
1557	0.233527	NS_Run3	2
1558	0.133721	NS_Run5	2
1559	0.386628	NS_Run2	2
1560	0.107558	NS_Run5	2
1561	0.236434	NS_Run0	2
1562	0.339147	NS_Run1	2
1563	0.228682	NS_Run5	2
1564	0.800388	NS_Run3	2
1565	0.264535	NS_Run4	2
1566	0.665698	NS_Run3	2
1567	0.0426357	NS_Run1	2
1568	0.817829	NS_Run4	2
1569	0.360465	NS_Run4	2
1570	0.449612	NS_Run2	2
1571	0.33624	NS_Run3	2
1572	0.57655	NS_Run4	2
1573	0.287791	NS_Run1	2
1574	0.190891	NS_Run4	2
1575	0.0387597	NS_Run3	2
1576	0.156977	NS_Run5	2
1577	0.156977	NS_Run2	2
1578	0.186047	NS_Run5	2
1579	0.284884	NS_Run3	2
1580	0.318798	NS_Run0	2
1581	0.381783	NS_Run4	2
1582	0.287791	NS_Run2	2
1583	0.0668605	NS_Run1	2
1584	0.381783	NS_Run3	2
1585	0.207364	NS_Run5	2
1586	0.300388	NS_Run4	2
1587	0.379845	NS_Run1	2
1588	0.859496	NS_Run5	2
1589	0.312984	NS_Run3	2
1590	0.103682	NS_Run2	2
1591	0.530039	NS_Run1	2
1592	0.155039	NS_Run0	2
1593	0.172481	NS_Run0	2
1594	0.940891	NS_Run4	14
1595	0.437016	NS_Run3	2
1596	0.193798	NS_Run2	2
1597	0.246124	NS_Run5	2
1598	0.194767	NS_Run0	2
1599	0.641473	NS_Run4	2
1600	0.412791	NS_Run0	2
1601	0.311047	NS_Run4	2
1602	0.0813953	NS_Run4	2
1603	0.791667	NS_Run2	2
1604	0.489341	NS_Run3	2
1605	0.270349	NS_Run2	2
1606	0.114341	NS_Run2	2
1607	0.253876	NS_Run4	2
1608	0.215116	NS_Run4	2
1609	0.160853	NS_Run2	2
1610	0.95155	NS_Run1	14
1611	0.0300388	NS_Run2	2
1612	0.491279	NS_Run4	2
1613	0.165698	NS_Run4	2
1614	0.102713	NS_Run1	2
1615	0.261628	NS_Run4	2
1616	0.172481	NS_Run1	2
1617	0.25969	NS_Run5	2
1618	0.676357	NS_Run3	2
1619	0.205426	NS_Run0	2
1620	0.368217	NS_Run4	2
1621	0.830426	NS_Run4	2
1622	0.0629845	NS_Run3	2
1623	0.852713	NS_Run5	2
1624	0.218023	NS_Run4	2
1625	0.17345	NS_Run1	2
1626	0.768411	NS_Run1	2
1627	0.416667	NS_Run0	2
1628	0.487403	NS_Run2	2
1629	0.392442	NS_Run1	2
1630	0.385659	NS_Run2	2
1631	0.439922	NS_Run5	2
1632	0.125969	NS_Run2	2
1633	0.54845	NS_Run3	2
1634	0.0591085	NS_Run0	2
1635	0.28876	NS_Run1	2
1636	0.514535	NS_Run4	2
1637	0.410853	NS_Run1	2
1638	0.320736	NS_Run1	2
1639	0.89438	NS_Run4	2
1640	0.285853	NS_Run4	2
1641	0.166667	NS_Run5	2
1642	0.475775	NS_Run1	2
1643	0.554264	NS_Run3	2
1644	0.981589	NS_Run2	14
1645	0.338178	NS_Run3	2
1646	0.966085	NS_Run4	14
1647	0.430233	NS_Run4	2
1648	0.359496	NS_Run4	2
1649	0.391473	NS_Run1	2
1650	0.0998062	NS_Run4	2
1651	0.158915	NS_Run4	2
1652	0.522287	NS_Run0	2
1653	0.132752	NS_Run2	2
1654	0.389535	NS_Run5	2
1655	0.138566	NS_Run2	2
1656	0.739341	NS_Run4	2
1657	0.652132	NS_Run4	2
1658	0.263566	NS_Run0	2
1659	0.984496	NS_Run4	14
1660	0.185078	NS_Run3	2
1661	0.618217	NS_Run3	2
1662	0.283915	NS_Run5	2
1663	0.393411	NS_Run3	2
1664	0.475775	NS_Run4	2
1665	0.0639535	NS_Run2	2
1666	0.992248	NS_Run4	14
1667	0.824612	NS_Run2	2
1668	0.21124	NS_Run4	2
1669	0.270349	NS_Run3	2
1670	0.140504	NS_Run4	2
1671	0.388566	NS_Run2	2
1672	0.442829	NS_Run5	2
1673	0.74031	NS_Run4	2
1674	0.262597	NS_Run4	2
1675	0.425388	NS_Run1	2
1676	0.263566	NS_Run5	2
1677	0.438953	NS_Run1	2
1678	0.237403	NS_Run2	2
1679	0.219961	NS_Run1	2
1680	0.445736	NS_Run3	2
1681	0.347868	NS_Run2	2
1682	0.577519	NS_Run3	2
1683	0.142442	NS_Run5	2
1684	0.289729	NS_Run2	2
1685	0.927326	NS_Run3	14
1686	0.738372	NS_Run4	2
1687	0.794574	NS_Run2	2
1688	0.61531	NS_Run1	2
1689	0.346899	NS_Run2	2
1690	0.19186	NS_Run4	2
1691	0.180233	NS_Run2	2
1692	0.678295	NS_Run4	2
1693	0.962209	NS_Run4	14
1694	0.170543	NS_Run3	2
1695	0.856589	NS_Run5	2
1696	0.00678295	NS_Run5	2
1697	0.31686	NS_Run2	2
1698	0.295543	NS_Run1	2
1699	0.973837	NS_Run0	14
1700	0.459302	NS_Run3	2
1701	0.190891	NS_Run0	2
1702	0.601744	NS_Run2	2
1703	0.382752	NS_Run2	2
1704	0.594961	NS_Run3	2
1705	0.350775	NS_Run4	2
1706	0.744186	NS_Run4	2
1707	0.575581	NS_Run4	2
1708	0.398256	NS_Run2	2
1709	0.237403	NS_Run0	2
1710	0.25	NS_Run4	2
1711	0.383721	NS_Run2	2
1712	0.0620155	NS_Run0	2
1713	0.418605	NS_Run4	2
1714	0.722868	NS_Run5	2
1715	0.876938	NS_Run3	2
1716	0.10562	NS_Run4	2
1717	0.148256	NS_Run4	2
1718	0.122093	NS_Run3	2
1719	0.447674	NS_Run4	2
1720	0.15407	NS_Run4	2
1721	0.271318	NS_Run5	2
1722	0.349806	NS_Run5	2
1723	0.414729	NS_Run4	2
1724	0.22093	NS_Run5	2
1725	0.0261628	NS_Run2	2
1726	0.106589	NS_Run1	2
1727	0.281977	NS_Run4	2
1728	0.546512	NS_Run4	2
1729	0.238372	NS_Run4	2
1730	0.149225	NS_Run0	2
1731	0.689922	NS_Run3	2
1732	0.834302	NS_Run2	2
1733	0.127907	NS_Run3	2
1734	0.362403	NS_Run0	2
1735	0.0523256	NS_Run4	2
1736	0.0145349	NS_Run2	2
1737	0.199612	NS_Run4	2
1738	0.262597	NS_Run4	2
1739	0.243217	NS_Run5	2
1740	0.926357	NS_Run0	14
1741	0.289729	NS_Run0	2
1742	0.25969	NS_Run4	2
1743	0.0775194	NS_Run3	2
1744	0.459302	NS_Run3	2
1745	0.425388	NS_Run2	2
1746	0.320736	NS_Run3	2
1747	0.0416667	NS_Run4	2
1748	0.116279	NS_Run1	2
1749	0.645349	NS_Run1	2
1750	0.998062	NS_Run2	14
1751	0.215116	NS_Run4	2
1752	0.344961	NS_Run0	2
1753	0.320736	NS_Run1	2
1754	0.36531	NS_Run1	2
1755	0.524225	NS_Run1	2
1756	0.276163	NS_Run2	2
1757	0.247093	NS_Run5	2
1758	0.42345	NS_Run4	2
1759	0.503876	NS_Run0	2
1760	0.967054	NS_Run2	14
1761	0.0823643	NS_Run4	2
1762	0.216085	NS_Run1	2
1763	0.356589	NS_Run4	2
1764	0.825581	NS_Run2	2
1765	0.0271318	NS_Run0	2
1766	0.379845	NS_Run2	2
1767	0.148256	NS_Run4	2
1768	0.688953	NS_Run2	2
1769	0.674419	NS_Run4	2
1770	0.658915	NS_Run0	2
1771	0.235465	NS_Run4	2
1772	0.608527	NS_Run2	2
1773	0.110465	NS_Run3	2
1774	0.125969	NS_Run3	2
1775	0.424419	NS_Run1	2
1776	0.178295	NS_Run3	2
1777	0.312984	NS_Run4	2
1778	0.797481	NS_Run4	2
1779	0.920543	NS_Run5	14
1780	0.26938	NS_Run4	2
1781	0.531008	NS_Run5	2
1782	0.00872093	NS_Run3	2
1783	0.375969	NS_Run2	2
1784	0.406008	NS_Run0	2
1785	0.108527	NS_Run5	2
1786	0.179264	NS_Run4	2
1787	0.222868	NS_Run3	2
1788	0.189922	NS_Run0	2
1789	0.157946	NS_Run3	2
1790	0.390504	NS_Run4	2
1791	0.498062	NS_Run2	2
1792	0.708333	NS_Run4	2
1793	0.0881783	NS_Run2	2
1794	0.112403	NS_Run1	2
1795	0.275194	NS_Run5	2
1796	0.186047	NS_Run0	2
1797	0.627907	NS_Run5	2
1798	0.305233	NS_Run4	2
1799	0.388566	NS_Run5	2
1800	0.0833333	NS_Run5	2
1801	0.97093	NS_Run0	14
1802	0.796512	NS_Run1	2
1803	0.965116	NS_Run1	14
1804	0.641473	NS_Run2	2
1805	0.483527	NS_Run4	2
1806	0.958333	NS_Run1	14
1807	0.420543	NS_Run0	2
1808	0.964147	NS_Run1	14
1809	0.00872093	NS_Run5	2
1810	0.887597	NS_Run1	2
1811	0.431202	NS_Run0	2
1812	0.47093	NS_Run5	2
1813	0.11531	NS_Run4	2
1814	0.292636	NS_Run0	2
1815	0.483527	NS_Run5	2
1816	0.57655	NS_Run4	2
1817	0.466085	NS_Run3	2
1818	0.0232558	NS_Run5	2
1819	0.0852713	NS_Run5	2
1820	0.0348837	NS_Run5	2
1821	0.0629845	NS_Run4	2
1822	0.252907	NS_Run4	2
1823	0.498062	NS_Run0	2
1824	0.899225	NS_Run4	2
1825	0.187016	NS_Run1	2
1826	0.98062	NS_Run2	14
1827	0.149225	NS_Run4	2
1828	0.506783	NS_Run0	2
1829	0.370155	NS_Run0	2
1830	0.523256	NS_Run5	2
1831	0.0901163	NS_Run1	2
1832	0.993217	NS_Run3	14
1833	0.121124	NS_Run1	2
1834	0.574612	NS_Run4	2
1835	0.46124	NS_Run3	2
1836	0.161822	NS_Run5	2
1837	0.304264	NS_Run3	2
1838	0.143411	NS_Run1	2
1839	0.152132	NS_Run4	2
1840	0.176357	NS_Run5	2
1841	0.244186	NS_Run4	2
1842	0.18314	NS_Run1	2
1843	0.379845	NS_Run2	2
1844	0.402132	NS_Run2	2
1845	0.328488	NS_Run2	2
1846	0.101744	NS_Run3	2
1847	0.452519	NS_Run4	2
1848	0.228682	NS_Run5	2
1849	0.828488	NS_Run1	2
1850	0.960271	NS_Run4	14
1851	0.167636	NS_Run0	2
1852	0.207364	NS_Run2	2
1853	0.621124	NS_Run3	2
1854	0.243217	NS_Run2	2
1855	0.180233	NS_Run1	2
1856	0.159884	NS_Run5	2
1857	0.268411	NS_Run1	2
1858	0.501938	NS_Run4	2
1859	0.124031	NS_Run4	2
1860	0.420543	NS_Run2	2
1861	0.274225	NS_Run1	2
1862	0.526163	NS_Run2	2
1863	0.302326	NS_Run2	2
1864	0.0513566	NS_Run4	2
1865	0.496124	NS_Run1	2
1866	0.131783	NS_Run4	2
1867	0.425388	NS_Run5	2
1868	0.549419	NS_Run0	2
1869	0.289729	NS_Run1	2
1870	0.170543	NS_Run3	2
1871	0.903101	NS_Run4	2
1872	0.292636	NS_Run4	2
1873	0.314922	NS_Run0	2
1874	0.182171	NS_Run1	2
1875	0.135659	NS_Run5	2
1876	0.303295	NS_Run1	2
1877	0.424419	NS_Run0	2
1878	0.0319767	NS_Run3	2
1879	0.834302	NS_Run3	2
1880	0.0804264	NS_Run1	2
1881	0.200581	NS_Run2	2
1882	0.325581	NS_Run4	2
1883	0.472868	NS_Run0	2
1884	0.956395	NS_Run0	14
1885	0.999031	NS_Run2	14
1886	0.812016	NS_Run5	2
1887	0.256783	NS_Run1	2
1888	0.491279	NS_Run0	2
1889	0.578488	NS_Run2	2
1890	0.360465	NS_Run0	2
1891	0.381783	NS_Run2	2
1892	0.31686	NS_Run2	2
1893	0.613372	NS_Run5	2
1894	0.268411	NS_Run0	2
1895	0.373062	NS_Run0	2
1896	0.618217	NS_Run5	2
1897	0.347868	NS_Run5	2
1898	0.964147	NS_Run4	14
1899	0.420543	NS_Run4	2
1900	0.162791	NS_Run5	2
1901	0.159884	NS_Run2	2
1902	0.141473	NS_Run3	2
1903	0.377907	NS_Run3	2
1904	0.795543	NS_Run5	2
1905	0.152132	NS_Run0	2
1906	0.411822	NS_Run2	2
1907	0.199612	NS_Run0	2
1908	0.107558	NS_Run3	2
1909	0.510659	NS_Run2	2
1910	0.0203488	NS_Run0	2
1911	0.349806	NS_Run2	2
1912	0.0562016	NS_Run5	2
1913	0.119186	NS_Run5	2
1914	0.214147	NS_Run5	2
1915	0.228682	NS_Run4	2
1916	0.983527	NS_Run3	14
1917	0.30814	NS_Run1	2
1918	0.712209	NS_Run1	2
1919	0.100775	NS_Run5	2
1920	0.699612	NS_Run3	2
1921	0.100775	NS_Run3	2
1922	0.331395	NS_Run3	2
1923	0.967054	NS_Run0	14
1924	0.974806	NS_Run3	14
1925	0.770349	NS_Run4	2
1926	0.281008	NS_Run3	2
1927	0.129845	NS_Run3	2
1928	0.995155	NS_Run1	14
1929	0.0116279	NS_Run4	2
1930	0.109496	NS_Run4	2
1931	0.124031	NS_Run5	2
1932	0.356589	NS_Run3	2
1933	0.526163	NS_Run5	2
1934	0.0678295	NS_Run5	2
1935	0.965116	NS_Run2	14
1936	0.317829	NS_Run4	2
1937	0.207364	NS_Run4	2
1938	0.599806	NS_Run4	2
1939	0.243217	NS_Run2	2
1940	0.412791	NS_Run4	2
1941	0.0232558	NS_Run4	2
1942	0.0106589	NS_Run0	2
1943	0.411822	NS_Run1	2
1944	0.819767	NS_Run3	2
1945	0.468992	NS_Run0	2
1946	0.347868	NS_Run4	2
1947	0.275194	NS_Run1	2
1948	0.858527	NS_Run3	2
1949	0.64438	NS_Run3	2
1950	0.746124	NS_Run3	2
1951	0.226744	NS_Run0	2
1952	0.38469	NS_Run4	2
1953	0.257752	NS_Run3	2
1954	0.0523256	NS_Run0	2
1955	0.350775	NS_Run4	2
1956	0.356589	NS_Run2	2
1957	0.196705	NS_Run5	2
1958	0.209302	NS_Run2	2
1959	0.421512	NS_Run4	2
1960	0.332364	NS_Run4	2
1961	0.361434	NS_Run0	2
1962	0.0717054	NS_Run5	2
1963	0.304264	NS_Run5	2
1964	0.378876	NS_Run0	2
1965	0.467054	NS_Run1	2
1966	0.822674	NS_Run2	2
1967	0.398256	NS_Run0	2
1968	0.229651	NS_Run5	2
1969	0.175388	NS_Run3	2
1970	0.265504	NS_Run5	2
1971	0.192829	NS_Run0	2
1972	0.778101	NS_Run4	2
1973	0.13469	NS_Run3	2
1974	0.256783	NS_Run4	2
1975	0.0406977	NS_Run4	2
1976	0.272287	NS_Run4	2
1977	0.801357	NS_Run0	2
1978	0.0930233	NS_Run4	2
1979	0.58624	NS_Run1	2
1980	0.938953	NS_Run4	14
1981	0.486434	NS_Run4	2
1982	0.00968992	NS_Run4	2
1983	0.53876	NS_Run4	2
1984	0.299419	NS_Run4	2
1985	0.353682	NS_Run0	2
1986	0.415698	NS_Run2	2
1987	0.675388	NS_Run4	2
1988	0.494186	NS_Run5	2
1989	0.468023	NS_Run4	2
1990	0.358527	NS_Run4	2
1991	0.197674	NS_Run4	2
1992	0.84593	NS_Run3	2
1993	0.0484496	NS_Run1	2
1994	0.257752	NS_Run3	2
1995	0.0998062	NS_Run4	2
1996	0.397287	NS_Run4	2
1997	0.406008	NS_Run0	2
1998	0.370155	NS_Run2	2
1999	0.16376	NS_Run1	2
[truncated: 2,131 more rows]

## Sheet: Supp. Table 2
gene	singular	p.value_stress	estimate_stress	stderr_stress	q.value_stress	warning	singularity	FC
ENSRNOG00000062930	0	2.56e-27	0.560975	0.0518123	1.1e-23	NA	1	0.570653
Mt.atp6	0	4.6e-13	0.659767	0.0911698	1.32e-09	NA	1	0.516972
Mt.co1	0	2.97e-11	0.486225	0.0731363	6.39e-08	NA	1	0.614944
Cst3	0	4.83e-11	0.380502	0.0578602	8.31e-08	NA	1	0.683518
ENSRNOG00000065867	7.64e-16	1.13e-08	0.385069	0.0674296	1.62e-05	NA	1	0.680404
Mt.nd1	3.79e-15	4.9e-08	0.523867	0.096035	6.03e-05	NA	1	0.592226
ENSRNOG00000068039	0	8.36e-08	0.417944	0.0779866	9e-05	NA	1	0.658399
AABR07000398.1	0	1.46e-07	0.336113	0.0639252	0.000139434	NA	1	0.714542
Apoe	0.00099208	9.32e-07	0.320835	0.0654025	0.000802465	NA	0	0.725543
Sst	2.59e-15	1.85e-06	1.14112	0.239277	0.00144939	NA	1	0.319461
Mt.nd2	0.032056	2.7e-06	0.680226	0.144957	0.00193608	NA	0	0.506502
Srsf7	0	3.9e-06	0.361649	0.0783375	0.00258506	NA	1	0.696527
Mt.co2	0.00385385	8.29e-06	0.394647	0.0885358	0.00510178	NA	0	0.673918
Rpl19	1.65e-15	9.43e-06	0.634851	0.143312	0.00541443	NA	1	0.530015
Mt.nd4	5.2e-18	1.49e-05	0.419733	0.0969339	0.00802334	NA	1	0.657222
C1qa	0	1.65e-05	0.347349	0.0806333	0.00835525	NA	1	0.706558
C1qb	0	2.48e-05	0.373128	0.0884849	0.0118542	NA	1	0.688577
Mt.co3	0	7.55e-05	0.31065	0.078484	0.0336087	NA	1	0.73297
ENSRNOG00000069744	0.00415228	7.8e-05	0.477429	0.120858	0.0336087	NA	0	0.620376
Pde4b	0	9.54e-05	-0.27185	0.0696679	0.0357141	NA	1	1.31239
Tmem176b	0	9.22e-05	0.243648	0.0623087	0.0357141	NA	1	0.783764
Rpl21.1	0.00162005	9.32e-05	0.627725	0.160643	0.0357141	NA	0	0.533805
Grm3	0	0.000105022	-0.317894	0.0819591	0.0376897	NA	1	1.37423
Pex5l	4.04e-14	0.000119431	-0.383608	0.0997087	0.0411462	NA	1	1.46757
Scn1a	0	0.000174279	0.581633	0.154951	0.0577332	NA	1	0.558985
Map7	0	0.000187828	-0.40679	0.108917	0.059917	NA	1	1.50199
Frmd5	9.3e-16	0.000203994	-0.317474	0.08548	0.0627501	NA	1	1.37365
Irf1	0	0.000217113	0.744246	0.201244	0.0644824	NA	1	0.475092
Tmeff2	0	0.000233715	-0.30965	0.084156	0.0651579	NA	1	1.36295
Ccdc186	1e-14	0.000234517	0.527928	0.143513	0.0651579	NA	1	0.589826
Spcs2	0	0.000249469	0.47685	0.130187	0.0671463	NA	1	0.620736
Mt.cyb	0	0.00041202	0.326165	0.0923388	0.107537	NA	1	0.721686
Eif1	0	0.000489152	0.324259	0.0930007	0.123914	NA	1	0.723063
Msantd4	0	0.000538746	0.827245	0.239039	0.132578	NA	1	0.437252
Lilrb2	0.0389344	0.00057684	-0.781203	0.226944	0.137352	NA	0	2.1841
Fnbp1	4e-14	0.000600922	-0.245101	0.071433	0.137352	NA	1	1.27775
Sucla2	0.0075723	0.000605989	0.617296	0.180026	0.137352	NA	0	0.539401
Hs3st2	7.91e-15	0.000633568	0.293489	0.0858953	0.139921	NA	1	0.745657
Spock3	0	0.000673261	-0.328205	0.096524	0.141434	NA	1	1.38847
Commd7	0	0.000665681	0.698191	0.205149	0.141434	NA	1	0.497485
Pde1c	0	0.000728976	-0.726396	0.215009	0.144638	NA	1	2.06762
Sdccag8	1.63e-13	0.000738893	0.228777	0.0677913	0.144638	NA	1	0.795506
Mt.atp8	0.0117814	0.000732497	0.968976	0.286924	0.144638	NA	0	0.379471
AABR07044900.1	1.55e-14	0.00077335	-0.336736	0.100155	0.148019	NA	1	1.40037
Mink1	0	0.000790591	-0.332146	0.0989689	0.14803	NA	1	1.39396
Slc30a6	0	0.000808001	0.593156	0.177059	0.148071	NA	1	0.552581
Tlr3	0	0.000845035	0.388913	0.116524	0.148537	NA	1	0.677794
Mt.nd6	4.76e-13	0.000827945	1.05825	0.316529	0.148537	NA	1	0.347064
Wscd2	4e-14	0.000885479	0.560138	0.168483	0.149542	NA	1	0.57113
AABR07048271.1	4e-14	0.000882067	0.579178	0.174154	0.149542	NA	1	0.560359
Myo1d	0	0.00103931	-0.653167	0.199157	0.16577	NA	1	1.92162
Rpl7a	0	0.00102385	0.433087	0.131882	0.16577	NA	1	0.648504
Nipal3	0	0.00103284	0.684516	0.208603	0.16577	NA	1	0.504334
Frmpd4	0.0016401	0.00125076	0.351906	0.109049	0.195869	NA	0	0.703346
Arrdc1	0	0.00136752	-0.670938	0.209575	0.205706	NA	1	1.95607
Slain1	0	0.00140799	-0.474228	0.148521	0.205706	NA	1	1.60677
Armc9	1.42e-15	0.00140256	0.446199	0.139694	0.205706	NA	1	0.640057
Rps4x.1	0	0.00140911	0.674058	0.21112	0.205706	NA	1	0.509636
Hcfc2	4e-14	0.00149224	-0.684882	0.21563	0.210309	NA	1	1.98354
Prelid3a	0	0.00151389	0.586001	0.184741	0.210309	NA	1	0.556549
Atp5mk	3.22e-16	0.00151249	0.636803	0.20074	0.210309	NA	1	0.528981
Rpl28	0.00486635	0.00154472	0.543038	0.171514	0.211185	NA	0	0.580981
St6galnac3	0	0.00159818	-0.524917	0.166311	0.213507	NA	1	1.69032
Wdr26	0	0.00161128	0.29502	0.0935425	0.213507	NA	1	0.744517
Usp31	0	0.0016778	-0.733031	0.233298	0.215685	NA	1	2.08138
ENSRNOG00000027542	0	0.0016676	-0.643865	0.204804	0.215685	NA	1	1.90382
Gskip	0.00547872	0.00174782	0.597086	0.19076	0.221382	NA	0	0.550413
Fkbp2	0	0.00184338	0.576575	0.185134	0.230102	NA	1	0.56182
Pcdh9	0	0.00212513	-0.175373	0.0570845	0.250949	NA	1	1.19169
Gpbp1	0	0.00215888	0.294715	0.0960779	0.250949	NA	1	0.744744
Aldh9a1	0	0.00215999	0.333179	0.108623	0.250949	NA	1	0.716642
Nol4	0	0.00218521	0.560962	0.183091	0.250949	NA	1	0.57066
Htr2c	0.0790002	0.00208785	0.799813	0.259895	0.250949	NA	0	0.449413
Ccdc85b	0	0.00216868	0.890373	0.290392	0.250949	NA	1	0.410503
Cyth2	2.28e-16	0.00224267	0.721489	0.236085	0.254159	NA	1	0.486028
Oprm1	0	0.00227461	0.304194	0.0996762	0.254431	NA	1	0.737718
Ndufb8	0	0.00251028	0.648246	0.214502	0.277193	NA	1	0.522962
Kctd8	0	0.00269034	-0.466686	0.155507	0.290628	NA	1	1.5947
Ikzf4	0	0.00269944	0.562422	0.187472	0.290628	NA	1	0.569827
Rtn1	0	0.00283593	0.231241	0.0774682	0.297877	NA	1	0.793548
Tmem150a	0	0.00280327	0.647777	0.216755	0.297877	NA	1	0.523208
Dcc	0	0.00303377	-0.283087	0.0954988	0.314818	NA	1	1.32722
C1qc	0	0.00316165	0.291147	0.0986416	0.324182	NA	1	0.747405
Epc1	0	0.00344154	0.242956	0.0830543	0.348729	NA	1	0.784306
B2m	4.79e-14	0.00348972	0.339172	0.116117	0.349499	NA	1	0.71236
Gnptg	0.000856229	0.00355144	0.669149	0.229516	0.34996	NA	0	0.512144
Abca7	0	0.00357558	0.815476	0.279909	0.34996	NA	1	0.442429
Abca8a	0	0.00392443	-0.529828	0.183702	0.357133	NA	1	1.69864
Bcas1	0	0.00398058	-0.37074	0.128743	0.357133	NA	1	1.44881
Gramd1b	6.52e-15	0.00382881	-0.208044	0.0719394	0.357133	NA	1	1.23127
Calm1.1	1.48e-17	0.00392209	0.253903	0.0880275	0.357133	NA	1	0.775767
Rsbn1	0	0.00394022	0.317472	0.110122	0.357133	NA	1	0.727987
Rgs7	4e-14	0.00382993	0.379314	0.131167	0.357133	NA	1	0.684331
Zbtb7a	0	0.00395416	0.470486	0.163261	0.357133	NA	1	0.624699
Rnf146	0	0.00382413	0.511304	0.17678	0.357133	NA	1	0.599713
Erap1	0	0.00409715	-0.461551	0.160786	0.363802	NA	1	1.58653
Rims3	0	0.00432202	0.216706	0.07594	0.368569	NA	1	0.805167
Wwp1	0	0.00426038	0.267713	0.0936647	0.368569	NA	1	0.765127
Zfp804b	0	0.00431316	0.507863	0.177929	0.368569	NA	1	0.60178
Jade2	3.52e-15	0.00431038	0.709474	0.248545	0.368569	NA	1	0.491903
Cfap20dc	0	0.0043886	-0.495956	0.174094	0.370578	NA	1	1.64207
Shfl	3e-14	0.00446524	0.651545	0.229153	0.373389	NA	1	0.52124
Smarcd1	7.36e-15	0.00452829	0.542362	0.191053	0.375021	NA	1	0.581373
Uap1l1	0	0.00482837	-0.744191	0.26406	0.378014	NA	1	2.10474
Hadhb	0.0112469	0.00471713	-0.623269	0.220568	0.378014	NA	0	1.86502
Dennd6a	1.16e-14	0.00467107	-0.305947	0.108151	0.378014	NA	1	1.35791
Otud7b	7.36e-16	0.00474601	-0.293912	0.104084	0.378014	NA	1	1.34167
Selenot	0	0.00495011	0.391603	0.139347	0.378014	NA	1	0.675973
Nap1l4	0	0.00471736	0.403673	0.142857	0.378014	NA	1	0.667862
Rpl9.2	0.00236215	0.00480833	0.423478	0.150191	0.378014	NA	0	0.654766
Nfe2l1	0	0.00495943	0.459353	0.163491	0.378014	NA	1	0.631692
Cd74	0.0943142	0.00494358	0.739441	0.263082	0.378014	NA	0	0.477381
AABR07004891.1	0	0.00502784	0.302884	0.107971	0.379866	NA	1	0.738684
Il7r	0.00280441	0.00509068	0.281078	0.100341	0.38127	NA	0	0.75497
Zfp523	0.00981328	0.00555057	-0.750329	0.270563	0.41213	NA	0	2.1177
ENSRNOG00000069237	0	0.00560884	0.737246	0.266172	0.412897	NA	1	0.47843
Plxdc2	0	0.0059218	-0.120964	0.0439536	0.424211	NA	1	1.12858
Mex3c	1.26e-16	0.00589819	0.367891	0.133614	0.424211	NA	1	0.692192
Grin2a	0	0.00595954	0.406005	0.147638	0.424211	NA	1	0.666307
Larp7	4e-14	0.00595017	0.72051	0.261955	0.424211	NA	1	0.486504
Arhgap22	0	0.00614073	0.150301	0.0548509	0.426533	NA	1	0.860449
Pdia3	0	0.00613808	0.271321	0.099011	0.426533	NA	1	0.762372
Guf1	0.0115682	0.00608982	0.677475	0.246992	0.426533	NA	0	0.507898
Ankrd49	0	0.00619488	0.665525	0.243133	0.426852	NA	1	0.514004
Smarcc2	0	0.00630168	-0.274337	0.100429	0.427373	NA	1	1.31566
Dis3l2	3.8e-15	0.00629586	-0.246609	0.0902683	0.427373	NA	1	1.27968
Vps35l	0	0.00647891	-0.41334	0.151823	0.429253	NA	1	1.51186
Stmn3	0	0.00643519	0.531572	0.195091	0.429253	NA	1	0.58768
Ccdc112	2.81e-15	0.00642	0.563143	0.206618	0.429253	NA	1	0.569417
Wwc2	0	0.00673906	0.392827	0.144983	0.436585	NA	1	0.675146
Chchd10	4e-14	0.00669308	0.488442	0.180121	0.436585	NA	1	0.613582
Sdhaf3	0	0.00674164	0.839418	0.309823	0.436585	NA	1	0.431962
Edil3	2.57e-15	0.00681859	-0.263301	0.0973179	0.438273	NA	1	1.30122
Ndufb10	0.00321007	0.00689263	0.663774	0.245661	0.43975	NA	0	0.514904
Lrrc10	0.0282881	0.00711573	-0.646399	0.240174	0.446449	NA	0	1.90866
Zswim5	0	0.00715314	-0.288375	0.107217	0.446449	NA	1	1.33426
Lamp1	0	0.00712953	0.287302	0.106775	0.446449	NA	1	0.750285
Gas7	0	0.00729379	-0.539478	0.201064	0.451953	NA	1	1.71511
Esf1	0	0.00738837	-0.364207	0.135958	0.454543	NA	1	1.43937
Aida	4e-14	0.00755788	-0.621229	0.232565	0.461674	NA	1	1.86121
Ebf4	0	0.00777174	-0.759998	0.285517	0.462476	NA	1	2.13827
Zcrb1	0.00047076	0.0078049	0.399314	0.150096	0.462476	NA	0	0.67078
Naa50	0	0.00763124	0.518676	0.194409	0.462476	NA	1	0.595309
Zgrf1	0	0.00778643	0.753873	0.283284	0.462476	NA	1	0.470541
Nup107	0	0.00783949	0.768619	0.289073	0.462476	NA	1	0.463653
Eml5	0.0105895	0.00863239	-0.568615	0.21651	0.464683	NA	0	1.76582
Hif1a	0.033087	0.0089091	-0.469285	0.179423	0.464683	NA	0	1.59885
Ankrd27	0	0.00859776	-0.46156	0.175655	0.464683	NA	1	1.58655
Cabin1	0	0.00819701	-0.461372	0.174508	0.464683	NA	1	1.58625
Sbf1	0	0.00875878	-0.371733	0.141811	0.464683	NA	1	1.45025
RGD1309540	0	0.00860618	-0.268767	0.102297	0.464683	NA	1	1.30835
Ncam1	0	0.00865059	-0.258564	0.0984795	0.464683	NA	1	1.29507
Nkain2	0	0.00866584	-0.160436	0.0611194	0.464683	NA	1	1.17402
ENSRNOG00000003809	0	0.00863405	0.227188	0.0865079	0.464683	NA	1	0.796771
Ctsh	0	0.00887269	0.27593	0.105441	0.464683	NA	1	0.758866
Rnf217	0.0066421	0.00903982	0.28205	0.108043	0.464683	NA	0	0.754236
Brk1	0.00347014	0.00900637	0.31669	0.121253	0.464683	NA	0	0.728557
Ctsl	0	0.00906382	0.36255	0.138927	0.464683	NA	1	0.6959
Usp16	4e-14	0.00793162	0.387471	0.145942	0.464683	NA	1	0.678772
Hdac2	2.72e-14	0.00814634	0.428374	0.161898	0.464683	NA	1	0.651568
Tnfaip8	0.0261653	0.00810761	0.455844	0.172176	0.464683	NA	0	0.633913
ENSRNOG00000003858	0	0.00876329	0.517305	0.197358	0.464683	NA	1	0.596125
Tuba4a	0	0.00842751	0.568314	0.215724	0.464683	NA	1	0.56648
Syp	0	0.00840031	0.580103	0.220108	0.464683	NA	1	0.559841
ENSRNOG00000003191	0	0.00832471	0.617629	0.234074	0.464683	NA	1	0.539221
Blm	0	0.00887003	0.67766	0.258943	0.464683	NA	1	0.507804
Eif2b5	0.024542	0.00898431	0.686873	0.262903	0.464683	NA	0	0.503147
Mag	1.36e-16	0.00914119	-0.392169	0.150445	0.465876	NA	1	1.48019
Mob4	1.35e-15	0.00922401	0.32401	0.124445	0.465931	NA	1	0.723243
Dnaja2	1.02e-14	0.00925046	0.372323	0.143055	0.465931	NA	1	0.689131
RGD1562660	0	0.00974511	-0.404273	0.156407	0.468059	NA	1	1.49821
ENSRNOG00000047931	1.25e-15	0.00954566	0.168528	0.065022	0.468059	NA	1	0.844907
Fcer1g	4.05e-14	0.00983614	0.255003	0.0987793	0.468059	NA	1	0.774915
Grin2b	0	0.00974332	0.317873	0.122977	0.468059	NA	1	0.727695
Arhgef33	0.0119828	0.00980351	0.387856	0.150176	0.468059	NA	0	0.67851
ENSRNOG00000002276	5.68e-13	0.00981878	0.414247	0.160427	0.468059	NA	1	0.660838
Dnajc19	4e-14	0.00956558	0.418095	0.161355	0.468059	NA	1	0.6583
Pnpla8	0	0.00959801	0.430471	0.166206	0.468059	NA	1	0.650203
Mt.nd5	0.0264864	0.00951537	0.561535	0.216561	0.468059	NA	0	0.570333
ENSRNOG00000071050	0.0474704	0.00935992	0.592595	0.228042	0.468059	NA	0	0.552891
Eml1	0.00782774	0.0101515	-0.457188	0.177851	0.477786	NA	0	1.57963
Gtf2ird2	4e-14	0.0101097	0.435226	0.169214	0.477786	NA	1	0.647118
RT1.DMa	0.0761186	0.0102155	0.551201	0.214605	0.478186	NA	0	0.576258
Zfp105	0	0.0105396	-0.417033	0.163056	0.49069	NA	1	1.51745
Snap25	0.00722865	0.0106374	0.264844	0.103682	0.492579	NA	0	0.767326
Stat3	0	0.0109724	-0.332459	0.130705	0.50115	NA	1	1.39439
Golm1	0	0.010997	0.134642	0.0529503	0.50115	NA	1	0.874029
Tlr2	0.0152392	0.0109196	0.386731	0.151942	0.50115	NA	0	0.679273
Tpt1	3.25e-15	0.0110611	0.343333	0.13513	0.501419	NA	1	0.709402
Hsp90ab1	0.00269551	0.0114378	0.215431	0.0851831	0.502621	NA	0	0.806194
Tmx3	0	0.0113836	0.485107	0.191689	0.502621	NA	1	0.615631
Eny2	4e-14	0.0111996	0.537241	0.211812	0.502621	NA	1	0.584358
Zmiz2	0	0.0113064	0.547623	0.216188	0.502621	NA	1	0.578323
Dus1l	0	0.0113479	0.658439	0.260067	0.502621	NA	1	0.517659
ENSRNOG00000065049	0.0129811	0.0112149	0.671315	0.264721	0.502621	NA	0	0.511036
Rpl5	0	0.0115322	0.430818	0.170544	0.504198	NA	1	0.649977
Slc22a23	0	0.0117123	-0.519032	0.205908	0.504389	NA	1	1.6804
Sema6a	0.0156355	0.0116583	-0.348024	0.137978	0.504389	NA	0	1.41627
Cnr2	0	0.011623	0.416547	0.165075	0.504389	NA	1	0.659319
Tbc1d22b	4e-14	0.0121399	-0.361185	0.14401	0.507579	NA	1	1.43503
Ubap2	0	0.0120511	-0.353459	0.140784	0.507579	NA	1	1.42398
Arhgap45	0	0.0120819	0.153869	0.0613087	0.507579	NA	1	0.857384
Rps27a	0	0.0120107	0.38294	0.152455	0.507579	NA	1	0.681854
Eif2ak2	1.51e-13	0.0120686	0.390685	0.155643	0.507579	NA	1	0.676593
Bud13	0	0.012098	0.562321	0.224097	0.507579	NA	1	0.569885
Fam210a	4e-14	0.012201	0.319779	0.127591	0.50767	NA	1	0.72631
Cox5a	0	0.0122645	0.651991	0.260334	0.507855	NA	1	0.521008
Aoah	0	0.0124812	-0.492052	0.19696	0.514355	NA	1	1.63567
Cenpc	0.0332801	0.0125554	-0.580903	0.232721	0.51495	NA	0	1.78765
Cdk10	0	0.0126485	0.226893	0.0909933	0.51631	NA	1	0.797006
Tbca	0.00895919	0.012823	-0.37696	0.151472	0.520417	NA	0	1.45785
Tmem132d	4e-14	0.01287	0.463162	0.186207	0.520417	NA	1	0.629291
Chgb	0	0.0130003	0.474435	0.191015	0.52323	NA	1	0.622236
RGD1311345	0	0.0130617	0.318334	0.128253	0.523258	NA	1	0.72736
Ldlr	2.68e-13	0.0133811	-0.729944	0.29511	0.52913	NA	1	2.07496
Slc5a3	0.0247058	0.0133938	-0.573671	0.231962	0.52913	NA	0	1.77477
Sptbn1	0	0.013454	-0.378709	0.153229	0.52913	NA	1	1.4604
Rps3	0.0629172	0.0133624	0.579765	0.234347	0.52913	NA	0	0.56003
Gpaa1	0	0.0135686	-0.828422	0.335599	0.531212	NA	1	2.2897
Cd37	4e-14	0.0136612	0.205218	0.0832174	0.532418	NA	1	0.81447
Fam171b	0.0017633	0.0138049	-0.561983	0.228235	0.535593	NA	0	1.75415
Umps	0	0.014201	0.321577	0.131142	0.546042	NA	1	0.725005
Fcf1	4e-14	0.0141758	0.329121	0.134183	0.546042	NA	1	0.719556
Gtf2b	0	0.0143967	0.515232	0.210539	0.551107	NA	1	0.597362
Chtf8	0	0.0146622	-0.571187	0.234034	0.558787	NA	1	1.77037
Tnip2	0	0.014735	0.239566	0.0982302	0.559088	NA	1	0.786969
Ncf1	0	0.0150529	-0.252681	0.103937	0.568642	NA	1	1.28747
Pycard	0	0.0152108	0.331538	0.136586	0.56961	NA	1	0.717819
Ndufab1	0.0097312	0.0151968	0.415172	0.171018	0.56961	NA	0	0.660227
Gpc5	0.0461992	0.0154233	-0.412087	0.170123	0.570132	NA	0	1.50997
ENSRNOG00000066703	0	0.0154018	-0.273567	0.112914	0.570132	NA	1	1.31465
Endod1	4e-14	0.0153921	0.564597	0.233014	0.570132	NA	1	0.568589
Me3	0.0663208	0.0169245	-0.666078	0.278887	0.583724	NA	0	1.94659
Fbxo6	0	0.0170967	-0.578489	0.242591	0.583724	NA	1	1.78334
Zfp516	0	0.0169382	-0.485543	0.203322	0.583724	NA	1	1.62506
Rap1gap2	0	0.016288	-0.352634	0.146784	0.583724	NA	1	1.42281
Pak5	0	0.0167541	-0.245696	0.102713	0.583724	NA	1	1.27851
Smurf1	0	0.01586	-0.206623	0.0856601	0.583724	NA	1	1.22952
Chd7	0	0.0172028	-0.177972	0.0747046	0.583724	NA	1	1.19479
Macf1	0	0.0164104	-0.131279	0.0547073	0.583724	NA	1	1.14029
Itm2b	0	0.0172142	0.189613	0.0795991	0.583724	NA	1	0.827279
Tmem176a	4e-14	0.0170102	0.216017	0.0905167	0.583724	NA	1	0.805722
Cntnap2	0.00864558	0.0162778	0.231898	0.0965186	0.583724	NA	0	0.793027
Zc3hav1	0.00594846	0.0171482	0.238216	0.0999432	0.583724	NA	0	0.788032
Pkib	9.35e-14	0.0169739	0.395858	0.16582	0.583724	NA	1	0.673102
Clic1	0.00277781	0.0161892	0.397764	0.165417	0.583724	NA	0	0.67182
Alox5ap	0	0.0164704	0.418177	0.174363	0.583724	NA	1	0.658246
Tsen34	0	0.0159905	0.443065	0.18391	0.583724	NA	1	0.642066
Katnip	4e-14	0.0170664	0.460857	0.193209	0.583724	NA	1	0.630743
Atp6v1fnb	0	0.016218	0.54694	0.227515	0.583724	NA	1	0.578718
Fkbp5	0.064036	0.0166797	0.548634	0.2292	0.583724	NA	0	0.577738
Thy1	0	0.0167441	0.647375	0.27061	0.583724	NA	1	0.523418
Haspin	0	0.0160625	0.651875	0.270769	0.583724	NA	1	0.521068
ENSRNOG00000029876	0	0.0177263	-0.479563	0.202237	0.583957	NA	1	1.61537
Slc38a10	0	0.0177865	-0.477076	0.201295	0.583957	NA	1	1.61136
Mbtps2	0	0.0175113	-0.397846	0.167458	0.583957	NA	1	1.48862
Far1	3.02e-14	0.0177187	-0.252151	0.106328	0.583957	NA	1	1.28679
Ywhaz	0	0.0174423	0.263313	0.110764	0.583957	NA	1	0.768501
Rab39a	2.94e-14	0.0178982	0.307779	0.12999	0.583957	NA	1	0.735077
Cib1	0.0125981	0.0172983	0.390165	0.163914	0.583957	NA	0	0.676945
Ch25h	0	0.0178991	0.464927	0.196362	0.583957	NA	1	0.628181
Mt.nd3	0	0.0173911	0.612577	0.257566	0.583957	NA	1	0.541952
Ccdc136	0	0.0177652	0.631594	0.266442	0.583957	NA	1	0.531743
ENSRNOG00000028585	0	0.0181218	0.8623	0.364899	0.588992	NA	1	0.42219
ENSRNOG00000067240	0.152506	0.0183133	0.746202	0.316292	0.592978	NA	0	0.474164
Prdm4	0	0.0186706	-0.571041	0.242785	0.595593	NA	1	1.77011
Kctd18	0	0.0186427	0.341273	0.145062	0.595593	NA	1	0.710864
Atp9a	0.0547127	0.0185434	0.543364	0.230769	0.595593	NA	0	0.580791
Clvs2	2.46e-14	0.0185937	0.859835	0.365331	0.595593	NA	1	0.423232
Csnk1e	0	0.0189866	0.254861	0.108646	0.596373	NA	1	0.775025
Spats2	0	0.0189016	0.269123	0.114644	0.596373	NA	1	0.764049
Pcif1	1.21e-15	0.0190413	0.381775	0.162823	0.596373	NA	1	0.682649
Bsg	4e-14	0.018812	0.418212	0.178021	0.596373	NA	1	0.658222
Mgat4c	0.0154623	0.0189046	0.545079	0.232205	0.596373	NA	0	0.579796
Galntl6	0.0257989	0.0191314	0.331848	0.141636	0.597024	NA	0	0.717596
Nprl3	0.0258961	0.0193056	0.510578	0.218235	0.600286	NA	0	0.600149
Azi2	0.0172331	0.0194579	0.439034	0.187891	0.602845	NA	0	0.644659
Nsun3	0.0208804	0.0213298	-0.650778	0.282689	0.603946	NA	0	1.91703
Bccip	4e-14	0.0206217	-0.595662	0.257323	0.603946	NA	1	1.81423
ENSRNOG00000003554	1.05e-16	0.0201614	-0.585319	0.251931	0.603946	NA	1	1.79556
Zfp54	1e-14	0.0203937	-0.497388	0.214482	0.603946	NA	1	1.64442
Mtmr4	0	0.0207167	-0.406813	0.175873	0.603946	NA	1	1.50202
ENSRNOG00000018960	0.00435152	0.0210041	-0.310164	0.134392	0.603946	NA	0	1.36365
Usp40	0.0044467	0.0214112	-0.230106	0.100018	0.603946	NA	0	1.25873
Lcorl	5.76e-05	0.0204963	-0.22907	0.0988593	0.603946	NA	0	1.25743
Rabgap1	5.87e-14	0.0204226	-0.219565	0.0947017	0.603946	NA	1	1.24553
Pbrm1	0	0.0206839	-0.217701	0.094092	0.603946	NA	1	1.24322
Fmnl2	1.78e-15	0.0212156	-0.137236	0.0595609	0.603946	NA	1	1.1471
Prpf4b	0	0.0199895	0.137392	0.0590539	0.603946	NA	1	0.871629
Ralyl	0	0.0213266	0.22638	0.0983341	0.603946	NA	1	0.797415
Dym	0	0.0215966	0.241573	0.105151	0.603946	NA	1	0.785391
Lpar6	4e-14	0.0211619	0.242456	0.105183	0.603946	NA	1	0.784698
Cd83	1e-14	0.0208264	0.270602	0.117087	0.603946	NA	1	0.76292
Camk2n1	0	0.0202091	0.291821	0.125653	0.603946	NA	1	0.746902
Galnt10	0.00495336	0.0214355	0.307318	0.133604	0.603946	NA	0	0.735417
Mgat1	0	0.0213422	0.321606	0.139715	0.603946	NA	1	0.724983
Cd9	0.0060258	0.0196178	0.328465	0.140756	0.603946	NA	0	0.720028
Erc1	0	0.0198917	0.329408	0.141475	0.603946	NA	1	0.71935
Uqcc1	5.44e-15	0.021597	0.351611	0.153049	0.603946	NA	1	0.703554
Asb8	0	0.0200545	0.379235	0.163089	0.603946	NA	1	0.684385
Septin9	0	0.0197994	0.416828	0.178887	0.603946	NA	1	0.659134
Il1rapl2	0	0.0207591	0.475519	0.205644	0.603946	NA	1	0.621563
Dbndd2	0	0.019847	0.509196	0.218612	0.603946	NA	1	0.600979
Pcdh10	0	0.0196958	0.520045	0.222995	0.603946	NA	1	0.594494
Abhd3	0	0.0210817	0.547881	0.237536	0.603946	NA	1	0.578174
Asrgl1	4e-14	0.0215606	0.724909	0.315449	0.603946	NA	1	0.484369
ENSRNOG00000057814	0	0.0212702	0.727472	0.315859	0.603946	NA	1	0.483129
Fcgr2a.1	0	0.0227198	-0.769392	0.337732	0.606424	NA	1	2.15845
Elovl1	0	0.0224181	-0.49823	0.218215	0.606424	NA	1	1.64581
Cnot3	6.72e-16	0.0221495	-0.413928	0.180929	0.606424	NA	1	1.51275
Cdc27	0	0.0228826	-0.272908	0.119939	0.606424	NA	1	1.31378
Stxbp1	0.000166269	0.0224247	-0.254084	0.111289	0.606424	NA	0	1.28928
Runx1	5.96e-15	0.0221105	-0.142325	0.0621925	0.606424	NA	1	1.15295
ENSRNOG00000000869	3.84e-15	0.0227075	0.285122	0.125146	0.606424	NA	1	0.751922
Cox4i1	1.07e-15	0.0227516	0.298929	0.131249	0.606424	NA	1	0.741612
Timm9	0	0.0225075	0.405682	0.177798	0.606424	NA	1	0.666522
Brpf1	0	0.0222386	0.42204	0.184598	0.606424	NA	1	0.655708
Clec4a3	0.0195231	0.0221607	0.429861	0.187909	0.606424	NA	0	0.650599
Ifih1	0	0.0227773	0.465362	0.204362	0.606424	NA	1	0.627908
Fcgrt	0.0367433	0.0228794	0.469742	0.20644	0.606424	NA	0	0.625164
Ndrg2	1.05e-13	0.0220815	0.474741	0.207404	0.606424	NA	1	0.622046
Cutc	0	0.0223097	0.542606	0.237459	0.606424	NA	1	0.581232
Fzd3	0	0.0227042	0.657265	0.28848	0.606424	NA	1	0.518267
Kdm8	0	0.022201	0.673262	0.294398	0.606424	NA	1	0.510042
Phtf2	0	0.0232042	-0.345304	0.152113	0.609086	NA	1	1.41242
Hnrnpa2b1	0	0.0234073	0.125847	0.0555196	0.609086	NA	1	0.881749
Vps13a	1.74e-15	0.0231109	0.199999	0.0880433	0.609086	NA	1	0.818732
App	0.00522352	0.0233651	0.200224	0.0883053	0.609086	NA	0	0.818547
Rnft1	0.00465792	0.0233584	0.289051	0.127475	0.609086	NA	0	0.748974
Ing2	4e-14	0.0232368	0.385298	0.169771	0.609086	NA	1	0.680248
Tspan2	0	0.0235332	-0.501003	0.221226	0.609862	NA	1	1.65038
Mettl5	0	0.0235788	0.628371	0.277558	0.609862	NA	1	0.53346
Mfn2	0.0173058	0.0237671	-0.58794	0.26005	0.610274	NA	0	1.80028
ENSRNOG00000039759	0	0.0238682	0.181835	0.0804848	0.610274	NA	1	0.833739
Nmt2	0	0.0237852	0.327768	0.144993	0.610274	NA	1	0.72053
Spindoc	0	0.0238781	0.376634	0.16672	0.610274	NA	1	0.686167
Tomm7	0.0254488	0.0242694	-0.605409	0.268732	0.612745	NA	0	1.832
Plcl1	0.0505432	0.0242843	-0.38342	0.170212	0.612745	NA	0	1.46729
Psd3	0	0.0240942	-0.28817	0.127756	0.612745	NA	1	1.33398
Rnaset2	0	0.0243305	0.204187	0.0906744	0.612745	NA	1	0.81531
Ier3	0	0.0241441	0.311997	0.138368	0.612745	NA	1	0.731984
Kcnb1	0	0.0245182	0.893666	0.397377	0.615672	NA	1	0.409153
Epha3	0.0851772	0.0246867	-0.584402	0.260166	0.6181	NA	0	1.79392
AC109542.1	0	0.0249289	-0.649047	0.28943	0.620259	NA	1	1.91372
Myt1l	0.0413776	0.0261631	-0.535891	0.240982	0.620259	NA	0	1.70897
Ecd	0	0.0266757	-0.531492	0.239818	0.620259	NA	1	1.70147
Efcab2	0.0211224	0.0281778	-0.505772	0.230441	0.620259	NA	0	1.65827
Yipf5	0	0.028417	-0.473513	0.21607	0.620259	NA	1	1.60562
Fam135b	0	0.027773	-0.445899	0.202637	0.620259	NA	1	1.56189
Prkaa1	0	0.0264844	-0.438907	0.197792	0.620259	NA	1	1.55101
Zfp219	0	0.0254563	-0.412188	0.184473	0.620259	NA	1	1.51012
Crot	0.0128902	0.025886	-0.376153	0.168836	0.620259	NA	0	1.45667
ENSRNOG00000003472	0	0.0273137	-0.370463	0.167858	0.620259	NA	1	1.4484
Ppp1r9b	0.00234253	0.0254831	-0.339142	0.151809	0.620259	NA	0	1.40374
Lpgat1	0	0.0283215	-0.297831	0.135822	0.620259	NA	1	1.34693
Gramd1a	0.00328702	0.0263836	-0.261122	0.117595	0.620259	NA	0	1.29839
Herpud2	0.000222491	0.0273444	-0.254427	0.115304	0.620259	NA	0	1.28972
Cntn5	3.2e-14	0.0260551	-0.237608	0.106771	0.620259	NA	1	1.26821
Ano4	0	0.0261549	-0.225461	0.101381	0.620259	NA	1	1.2529
Ttc17	0	0.0252733	-0.219312	0.0980298	0.620259	NA	1	1.24522
Gmds	0	0.0273112	-0.217597	0.0985923	0.620259	NA	1	1.24309
Impact	0.00197772	0.0254144	-0.212594	0.0951184	0.620259	NA	0	1.23688
Grik2	0	0.0280886	-0.1802	0.0820567	0.620259	NA	1	1.19746
Crim1	0	0.02634	-0.175956	0.0792182	0.620259	NA	1	1.19239
Pkp4	0	0.0282481	-0.116698	0.0531939	0.620259	NA	1	1.12378
Akap8l	0.00123369	0.0271381	0.190777	0.086343	0.620259	NA	0	0.826317
Exoc2	0.00316069	0.0262591	0.191487	0.0861637	0.620259	NA	0	0.825731
Phkb	0	0.0284039	0.203988	0.0930747	0.620259	NA	1	0.815472
Fth1	9.32e-16	0.0284566	0.204029	0.0931241	0.620259	NA	1	0.815439
Clock	1e-14	0.0270765	0.228742	0.103484	0.620259	NA	1	0.795534
Clta	0	0.027406	0.230931	0.104698	0.620259	NA	1	0.793795
Zfp91	0	0.0286189	0.244431	0.111679	0.620259	NA	1	0.78315
Lrfn5	0	0.0256074	0.247158	0.110728	0.620259	NA	1	0.781017
Cadps	0	0.0279084	0.277307	0.12613	0.620259	NA	1	0.757822
Szrd1	0	0.0284094	0.277434	0.12659	0.620259	NA	1	0.757726
Nfu1	0	0.0274213	0.280578	0.12722	0.620259	NA	1	0.755347
Pygb	0	0.0282799	0.306596	0.139783	0.620259	NA	1	0.735948
Cep250	0	0.0274806	0.316814	0.143704	0.620259	NA	1	0.728466
Smyd1	0	0.0279589	0.320076	0.14563	0.620259	NA	1	0.726094
Olfm1	0	0.0257233	0.356556	0.159865	0.620259	NA	1	0.700083
Ap3s2	0	0.028612	0.357093	0.163146	0.620259	NA	1	0.699707
Pfdn5	0	0.0248814	0.358894	0.159989	0.620259	NA	1	0.698448
Pstk	0	0.0276892	0.365722	0.166112	0.620259	NA	1	0.693696
Tef	0.0159967	0.0256583	0.376672	0.16881	0.620259	NA	0	0.686141
Calu	0	0.0271919	0.382824	0.173321	0.620259	NA	1	0.681933
ENSRNOG00000064457	0	0.0286386	0.38892	0.177717	0.620259	NA	1	0.677789
Psmb3	0	0.0251104	0.414253	0.184959	0.620259	NA	1	0.660833
Zfyve19	0	0.0254325	0.420516	0.18817	0.620259	NA	1	0.656708
Slc25a19	0	0.0283844	0.437051	0.199391	0.620259	NA	1	0.645938
Tmed2	0.0269374	0.0280661	0.452141	0.205859	0.620259	NA	0	0.636264
Cyp4f39	0	0.0262355	0.48268	0.217159	0.620259	NA	1	0.617127
Mrpl37	0.0619534	0.0277752	0.58775	0.267105	0.620259	NA	0	0.555576
ENSRNOG00000005176	0.0681871	0.0259256	0.680909	0.305707	0.620259	NA	0	0.506157
Fam189b	4e-14	0.0287156	0.755122	0.345219	0.620259	NA	1	0.469953
Cables2	0	0.0287337	0.755321	0.345349	0.620259	NA	1	0.46986
Pycr2	0	0.0274352	0.785963	0.356402	0.620259	NA	1	0.455681
AC095693.1	5.05e-16	0.026916	0.814612	0.368147	0.620259	NA	1	0.442811
Tmem160	0	0.0268825	0.814789	0.368146	0.620259	NA	1	0.442733
Arap1	0	0.0289951	-0.25063	0.114781	0.624336	NA	1	1.28483
Fcgr2a	0	0.0290939	0.165204	0.0757047	0.624901	NA	1	0.847721
Agmo	0	0.0291941	-0.553094	0.253613	0.625495	NA	1	1.73862
Hs3st4	0.0257589	0.0292732	0.391325	0.179525	0.625633	NA	0	0.67616
Vopp1	0	0.0297037	-0.736996	0.339001	0.633261	NA	1	2.08965
Adprh	0	0.0302363	-0.613369	0.283052	0.639866	NA	1	1.84664
Nr6a1	0.00603129	0.0301045	0.24002	0.110674	0.639866	NA	0	0.786612
Enpp4	0	0.0302087	0.672628	0.310347	0.639866	NA	1	0.510365
Luzp2	0	0.030782	-0.244334	0.113124	0.641243	NA	1	1.27677
Itga6	0.000314407	0.0306094	-0.140717	0.065083	0.641243	NA	0	1.1511
Vdac2	0	0.0306378	0.28418	0.131458	0.641243	NA	1	0.752631
Cryab	0	0.0306305	0.397065	0.18367	0.641243	NA	1	0.67229
Nrg2	0	0.0309042	0.517819	0.23992	0.641243	NA	1	0.595818
Iftap	0	0.0309173	0.553124	0.256297	0.641243	NA	1	0.57515
Syngap1	2.02e-14	0.030398	0.572854	0.264614	0.641243	NA	1	0.563914
Tomm40	1.22e-14	0.0309448	0.626451	0.290322	0.641243	NA	1	0.534486
Shisa6	0	0.0309715	0.687546	0.318686	0.641243	NA	1	0.502809
AC099450.1	1.95e-16	0.0311275	0.316924	0.147035	0.642126	NA	1	0.728386
ENSRNOG00000042421	0	0.0311632	0.591276	0.274376	0.642126	NA	1	0.55362
Nipsnap2	0.0233211	0.0315949	-0.401417	0.186749	0.646503	NA	0	1.49394
ENSRNOG00000062387	0	0.031482	0.371408	0.172674	0.646503	NA	1	0.689762
Rogdi	2.95e-15	0.0316008	0.599882	0.279089	0.646503	NA	1	0.548877
Frmd8	4e-14	0.0317264	0.559593	0.260538	0.647535	NA	1	0.571442
Nrp1	0.00291344	0.0319328	-0.325155	0.15157	0.64911	NA	0	1.38424
Rbmxl1	0	0.0319543	0.519005	0.241962	0.64911	NA	1	0.595112
RGD1311899	0.00334358	0.0322974	0.295513	0.138045	0.654535	NA	0	0.744149
Cntn3	0	0.0326375	-0.489858	0.229279	0.659876	NA	1	1.63208
Trappc12	0	0.0327288	0.460113	0.21547	0.66017	NA	1	0.631212
Ccdc61	0	0.0331484	0.445659	0.209202	0.667073	NA	1	0.640402
Gpr158	0.0183354	0.0333386	-0.365052	0.171549	0.668317	NA	0	1.44059
ENSRNOG00000004322	6.72e-15	0.0333654	-0.166625	0.0783137	0.668317	NA	1	1.18131
Snrpc	4e-14	0.0334987	-0.562252	0.264458	0.66943	NA	1	1.75462
Eml2	0.0393385	0.0339827	-0.556391	0.262414	0.670709	NA	0	1.74437
Spon1	0	0.0339001	-0.540291	0.254703	0.670709	NA	1	1.71651
RGD1560065	0.000515569	0.0342228	-0.470439	0.222174	0.670709	NA	0	1.6007
Wdr1	0	0.0340345	-0.440764	0.20794	0.670709	NA	1	1.55389
Tbcd	0.00237238	0.0343414	-0.231931	0.109606	0.670709	NA	0	1.26103
ENSRNOG00000006324	0	0.0342782	0.139426	0.065867	0.670709	NA	1	0.869857
Pfn1	0.00517952	0.0339522	0.312217	0.147228	0.670709	NA	0	0.731823
Rps2	0	0.0338957	0.344247	0.16228	0.670709	NA	1	0.708754
Mtus2	0.017069	0.0340512	0.396435	0.187045	0.670709	NA	0	0.672714
Socs4	0	0.0342415	0.466239	0.220213	0.670709	NA	1	0.627357
Trip10	0.0102679	0.0350267	-0.641735	0.304421	0.671798	NA	0	1.89977
Ptpro	0	0.0351772	-0.24689	0.117214	0.671798	NA	1	1.28004
Abcc5	2.78e-16	0.0347453	-0.15018	0.0711313	0.671798	NA	1	1.16204
Angpt4	0	0.0351079	0.344467	0.163479	0.671798	NA	1	0.708598
Pebp1	0.000762829	0.0350609	0.349032	0.165602	0.671798	NA	0	0.705371
Psma5	0	0.0348818	0.389553	0.184646	0.671798	NA	1	0.677359
Cndp2	0.00833788	0.0347473	0.413224	0.195721	0.671798	NA	0	0.661514
ENSRNOG00000032729	0	0.0351144	0.430287	0.204214	0.671798	NA	1	0.650323
Brcc3	0	0.0347638	0.459633	0.217722	0.671798	NA	1	0.631516
Rps17	0	0.0349977	0.474715	0.225156	0.671798	NA	1	0.622062
Pxn	0	0.0354803	-0.226405	0.107666	0.673109	NA	1	1.25408
Rps6kc1	0	0.0354492	0.225042	0.107	0.673109	NA	1	0.798483
Mterf1	0	0.0354134	0.335059	0.159279	0.673109	NA	1	0.715296
Prim2	0	0.0356245	-0.249643	0.118811	0.673388	NA	1	1.28357
Shc1	0.0152138	0.0356513	0.348879	0.166063	0.673388	NA	0	0.705478
Mcu	0.0152845	0.0360238	-0.367247	0.175158	0.675575	NA	0	1.44375
Sec24b	0	0.0361468	-0.274281	0.130905	0.675575	NA	1	1.31558
Abcb1b	0	0.0358725	0.233681	0.111363	0.675575	NA	1	0.791615
Zfp800	5.36e-14	0.0361593	0.366551	0.174954	0.675575	NA	1	0.693121
Agpat5	1.34e-14	0.0360966	0.416519	0.198736	0.675575	NA	1	0.659338
Plppr5	0.033912	0.0364007	-0.567265	0.271104	0.677666	NA	0	1.76344
Ddb2	0	0.0366646	-0.479428	0.229449	0.677666	NA	1	1.61515
Dstyk	0	0.0365599	-0.358083	0.171279	0.677666	NA	1	1.43058
Arap2	0	0.0366403	-0.195261	0.0934375	0.677666	NA	1	1.21563
Ifnar1	0	0.0365772	0.226292	0.10825	0.677666	NA	1	0.797485
Hyal3	0	0.0369833	0.400714	0.192102	0.682092	NA	1	0.669842
Fv1	0.0278295	0.0371387	0.463865	0.222559	0.683496	NA	0	0.628849
Ccndbp1	0.00553526	0.0372567	-0.571085	0.274173	0.684205	NA	0	1.77019
Inpp4a	0	0.0374132	-0.167605	0.0805318	0.685617	NA	1	1.18247
Tab2	0	0.037605	0.192392	0.0925346	0.686212	NA	1	0.824984
Brf2	0.0839108	0.0375505	0.595028	0.286108	0.686212	NA	0	0.551547
Cobll1	0	0.0385194	-0.704877	0.340638	0.688661	NA	1	2.0236
Smim8	0	0.0386282	-0.547984	0.264966	0.688661	NA	1	1.72976
Timm44	0	0.0384856	-0.402321	0.194391	0.688661	NA	1	1.49529
Kirrel3	0.0410741	0.0384649	-0.32939	0.159136	0.688661	NA	0	1.39012
Dhx9	0	0.0386458	0.215463	0.104192	0.688661	NA	1	0.806168
Trak2	0	0.0380181	0.225073	0.108486	0.688661	NA	1	0.798458
Ttbk2	4.13e-14	0.0381808	0.271359	0.130908	0.688661	NA	1	0.762342
ENSRNOG00000004971	0	0.0386987	0.314899	0.152318	0.688661	NA	1	0.729862
Tmem208	0.031005	0.0386306	0.379182	0.183348	0.688661	NA	0	0.684421
Dhrs7	0	0.0381678	0.415201	0.200285	0.688661	NA	1	0.660207
Adam23	0	0.038197	0.468329	0.225947	0.688661	NA	1	0.626048
Srrm3	0.0117271	0.038418	0.471504	0.227739	0.688661	NA	0	0.624063
Nek1	4e-14	0.0391913	0.276651	0.134155	0.694557	NA	1	0.758319
ENSRNOG00000063699	0	0.0391534	0.509351	0.24695	0.694557	NA	1	0.600885
Lrrc59	0	0.041912	-0.508863	0.25013	0.695345	NA	1	1.6634
Tbc1d25	0	0.0433487	-0.487836	0.241463	0.695345	NA	1	1.62879
Cdh18	0.0670242	0.0430928	-0.487161	0.240834	0.695345	NA	0	1.62769
Prrc2a	4.84e-14	0.040069	-0.390951	0.190426	0.695345	NA	1	1.47839
Dhx8	4e-14	0.0426641	-0.383335	0.189116	0.695345	NA	1	1.46717
Vps45	1.74e-15	0.0396394	-0.37033	0.179992	0.695345	NA	1	1.44821
Rab29	0	0.0416961	-0.352268	0.172974	0.695345	NA	1	1.42229
Rcan2	0.00567967	0.0415193	-0.351519	0.172456	0.695345	NA	0	1.42122
Chuk	0	0.0427807	-0.315646	0.155809	0.695345	NA	1	1.37114
ENSRNOG00000032195	0	0.0412136	-0.299843	0.146883	0.695345	NA	1	1.34965
ENSRNOG00000033729	0.018086	0.0425159	-0.27706	0.136588	0.695345	NA	0	1.31925
Zfp384	0	0.0434312	-0.264433	0.130937	0.695345	NA	1	1.30269
Pip4k2b	0.014968	0.0416801	-0.262874	0.129068	0.695345	NA	0	1.30066
Desi2	0.00158731	0.040843	-0.258003	0.126156	0.695345	NA	0	1.29434
Chd8	0	0.0405551	-0.232477	0.113511	0.695345	NA	1	1.26172
Tbc1d12	0	0.0416067	-0.224008	0.109946	0.695345	NA	1	1.25108
Anks1b	0.00153648	0.0433326	-0.161018	0.0796928	0.695345	NA	0	1.17471
AABR07040412.1	0.00189628	0.0409332	-0.112007	0.0547923	0.695345	NA	0	1.11852
Rab37	0	0.0407708	0.186959	0.0913845	0.695345	NA	1	0.829477
ENSRNOG00000019655	1.7e-15	0.0416812	0.187074	0.0918521	0.695345	NA	1	0.829382
Fam155a	4.96e-15	0.0428875	0.197888	0.0977319	0.695345	NA	1	0.820462
Fbxw7	0	0.0396926	0.198822	0.0966593	0.695345	NA	1	0.819696
Cap1	0	0.0434296	0.198858	0.0984661	0.695345	NA	1	0.819667
Fars2	0.00311785	0.0415916	0.199816	0.0980653	0.695345	NA	0	0.818881
Cacna1d	2.98e-17	0.0415351	0.281627	0.138178	0.695345	NA	1	0.754555
Dnaja1	0.0135568	0.0410655	0.288053	0.141004	0.695345	NA	0	0.749722
Nup50	0	0.0434339	0.321684	0.159288	0.695345	NA	1	0.724927
Tmem50a	0.0028566	0.0408001	0.322959	0.157883	0.695345	NA	0	0.724004
Mapk1ip1	0.0250066	0.0426894	0.32474	0.160228	0.695345	NA	0	0.722716
Setd1b	0	0.040577	0.333842	0.163022	0.695345	NA	1	0.716167
H3f3a	0.00895917	0.0408992	0.337958	0.165297	0.695345	NA	0	0.713225
Rps12	0.0161096	0.0431931	0.341809	0.169059	0.695345	NA	0	0.710484
ENSRNOG00000004304	0	0.043001	0.34537	0.170663	0.695345	NA	1	0.707958
Ppan	0	0.0404545	0.37148	0.181291	0.695345	NA	1	0.689713
Pomp	0	0.0407619	0.387996	0.189642	0.695345	NA	1	0.678415
Lrrc29	0	0.0431356	0.38925	0.19247	0.695345	NA	1	0.677565
Sec24c	0	0.0410704	0.416811	0.204037	0.695345	NA	1	0.659145
Wbp11	0	0.0426418	0.430177	0.212202	0.695345	NA	1	0.650394
ENSRNOG00000000407	0.040518	0.0430686	0.448415	0.221654	0.695345	NA	0	0.63864
Rab5if	0	0.0402585	0.461999	0.225246	0.695345	NA	1	0.630023
Ptpmt1	0	0.0405388	0.473169	0.231015	0.695345	NA	1	0.623025
H2az1	1e-14	0.0429547	0.506268	0.250114	0.695345	NA	1	0.602741
Nkiras1	0	0.0424659	0.508059	0.250408	0.695345	NA	1	0.601662
Jun	0	0.0421945	0.508994	0.250539	0.695345	NA	1	0.6011
Tcp11l2	0	0.0424724	0.522937	0.257749	0.695345	NA	1	0.592777
Glrb	0.0261424	0.0411531	0.586224	0.287085	0.695345	NA	0	0.556425
Etfbkmt	0.0341565	0.0432171	0.591852	0.292763	0.695345	NA	0	0.553302
ENSRNOG00000068254	0	0.0432362	0.683428	0.338093	0.695345	NA	1	0.504883
Npy	0	0.0416813	0.732502	0.359654	0.695345	NA	1	0.480705
Tpgs1	0	0.041031	0.759783	0.371856	0.695345	NA	1	0.467768
ENSRNOG00000003585	0	0.0404707	0.761899	0.371855	0.695345	NA	1	0.466779
Sec61b	0	0.0400894	0.763055	0.371709	0.695345	NA	1	0.46624
ENSRNOG00000004696	0	0.0437101	0.224117	0.111122	0.69651	NA	1	0.799222
Ube4b	0	0.0437276	0.252494	0.125202	0.69651	NA	1	0.776861
Pomt1	0	0.0437492	0.347431	0.172295	0.69651	NA	1	0.706501
Mfsd6	0	0.0445553	-0.502004	0.249899	0.697318	NA	1	1.65203
Jam3	0.00695475	0.0453244	-0.500856	0.250224	0.697318	NA	0	1.65013
Cntn1	0.0393243	0.0460526	-0.482165	0.241697	0.697318	NA	0	1.61958
Ptbp1	0.031763	0.0447125	-0.462864	0.230585	0.697318	NA	0	1.58862
Senp2	1e-14	0.0445495	-0.369164	0.183766	0.697318	NA	1	1.44653
Samd8	0	0.0450071	-0.351919	0.175557	0.697318	NA	1	1.42179
Trim36	3.04e-15	0.0458139	-0.317048	0.158754	0.697318	NA	1	1.37307
Sh2b3	0	0.044138	-0.284412	0.141303	0.697318	NA	1	1.32898
Malt1	0	0.0442833	-0.27395	0.136199	0.697318	NA	1	1.31515
Ugp2	0	0.0444941	-0.263184	0.130976	0.697318	NA	1	1.30107
Arl8b	0	0.0456441	-0.245669	0.122916	0.697318	NA	1	1.27848
Pip5k1a	0	0.0448197	-0.220582	0.109942	0.697318	NA	1	1.2468
Ep300	0	0.0464705	-0.219204	0.110092	0.697318	NA	1	1.24509
Pias1	0	0.0464717	-0.166886	0.0838167	0.697318	NA	1	1.18162
Ncam2	0	0.0461431	-0.158188	0.0793288	0.697318	NA	1	1.17139
Wdfy3	0	0.0457835	-0.13406	0.0671177	0.697318	NA	1	1.14346
Pum2	0	0.0439643	0.157377	0.0781246	0.697318	NA	1	0.854382
Hsp90b1	0	0.0444009	0.188903	0.093968	0.697318	NA	1	0.827867
Scd2	4e-14	0.0453247	0.195688	0.0977646	0.697318	NA	1	0.822268
Nmt1	0	0.0460229	0.210312	0.10541	0.697318	NA	1	0.810332
Kdelr3	0.0122291	0.0460807	0.234282	0.117455	0.697318	NA	0	0.791138
AABR07031480.1	0	0.0454438	0.305767	0.152844	0.697318	NA	1	0.736558
Gmpr2	0	0.0460348	0.326983	0.163895	0.697318	NA	1	0.721096
Rpl23	0	0.0455988	0.340584	0.17037	0.697318	NA	1	0.711354
Clpb	3.45e-15	0.0462073	0.342268	0.171692	0.697318	NA	1	0.710158
Kcna1	0	0.0462583	0.343841	0.172522	0.697318	NA	1	0.709041
Chrm3	0	0.0448794	0.357586	0.178277	0.697318	NA	1	0.699363
Smpd3	6.37e-14	0.0440759	0.36492	0.181248	0.697318	NA	1	0.694252
Prpf19	0.0112965	0.0463999	0.405051	0.203366	0.697318	NA	0	0.666943
Uqcr10	0	0.0459731	0.413221	0.207062	0.697318	NA	1	0.661516
ENSRNOG00000033429	5.67e-16	0.0449861	0.438987	0.218969	0.697318	NA	1	0.644689
Ttc21b	4.77e-15	0.0458084	0.442934	0.221782	0.697318	NA	1	0.64215
Pcgf6	0	0.0451101	0.443856	0.221526	0.697318	NA	1	0.641558
Rpl13	4e-14	0.0467269	0.281861	0.141727	0.699928	NA	1	0.754378
Wdr45b	0	0.0468149	0.253461	0.127497	0.70003	NA	1	0.77611
Rubcn	0.00696938	0.0469184	-0.291817	0.14686	0.700301	NA	0	1.33886
Anxa11	0.01259	0.047077	0.384929	0.19386	0.700301	NA	0	0.680499
Tg	0	0.0470434	0.439498	0.221308	0.700301	NA	1	0.64436
Zc3h11a	0	0.04727	-0.156875	0.0790754	0.70196	NA	1	1.16985
Pla2g6	0	0.0479152	-0.485833	0.245603	0.701985	NA	1	1.62553
Dusp7	0	0.0479549	-0.418209	0.211455	0.701985	NA	1	1.51924
Mpped2	0	0.0476975	-0.232855	0.1176	0.701985	NA	1	1.2622
Ero1b	0.00247802	0.0479807	0.238212	0.120459	0.701985	NA	0	0.788035
Terf1	0	0.0480053	0.243046	0.122917	0.701985	NA	1	0.784236
Ptprg	0	0.0477509	0.302113	0.152615	0.701985	NA	1	0.739255
Ankrd54	0	0.0473647	0.398766	0.20109	0.701985	NA	1	0.671148
Pgp	5.84e-16	0.0479765	0.464504	0.234886	0.701985	NA	1	0.628447
Fhod3	4e-14	0.0475223	0.512263	0.258508	0.701985	NA	1	0.599138
Nom1	0	0.0483407	0.255154	0.129234	0.705693	NA	1	0.774797
Fuz	2.61e-15	0.0493653	-0.730414	0.371632	0.708994	NA	1	2.07594
Slc35e3	0	0.0492216	-0.534753	0.271908	0.708994	NA	1	1.70703
Srcin1	4e-14	0.0494411	-0.52352	0.266454	0.708994	NA	1	1.68796
Egfem1	0.110914	0.0508041	-0.520687	0.266591	0.708994	NA	0	1.68318
Ppp1r8	4e-14	0.0503231	-0.46521	0.237691	0.708994	NA	1	1.59235
Xrcc1	1e-14	0.0490922	-0.421547	0.214223	0.708994	NA	1	1.52432
Coro1a	0.00812189	0.0503707	-0.331954	0.169641	0.708994	NA	0	1.39369
Rexo4	0	0.0488341	-0.314861	0.159825	0.708994	NA	1	1.37007
Kif21b	0	0.0511692	-0.175689	0.0900943	0.708994	NA	1	1.19207
Arid1a	0	0.049509	-0.144358	0.073495	0.708994	NA	1	1.1553
Nav3	0	0.0509669	-0.0786904	0.0403177	0.708994	NA	1	1.08187
Npc2	3.29e-15	0.0493628	0.143845	0.073187	0.708994	NA	1	0.866022
Rmdn1	4e-14	0.0504158	0.16335	0.0834943	0.708994	NA	1	0.849294
Cacul1	1.3e-14	0.0487608	0.188318	0.0955598	0.708994	NA	1	0.828352
Marveld2	0	0.0510152	0.200696	0.10285	0.708994	NA	1	0.818161
Parp1	0	0.0507679	0.213276	0.10918	0.708994	NA	1	0.807933
ENSRNOG00000019934	0	0.0499646	0.223099	0.113811	0.708994	NA	1	0.800035
Ubp1	0	0.051201	0.23086	0.118402	0.708994	NA	1	0.793851
Fam114a1	4e-14	0.050403	0.263633	0.134745	0.708994	NA	1	0.768255
Elovl5	0	0.0498262	0.303385	0.154674	0.708994	NA	1	0.738315
ENSRNOG00000031951	0	0.050369	0.30917	0.157996	0.708994	NA	1	0.734056
Atg3	0	0.0492148	0.32772	0.166632	0.708994	NA	1	0.720565
Car10	3.75e-14	0.0506735	0.329511	0.168614	0.708994	NA	1	0.719275
Ubl5	0	0.0502422	0.343465	0.175426	0.708994	NA	1	0.709308
Sar1b	0	0.0510288	0.351686	0.180237	0.708994	NA	1	0.703501
Ifrd1	0	0.051018	0.363081	0.186069	0.708994	NA	1	0.69553
Cck	0	0.0489894	0.392766	0.199507	0.708994	NA	1	0.675187
Efna5	0	0.049606	0.393874	0.200614	0.708994	NA	1	0.674439
Hsbp1	0	0.0503418	0.400247	0.204515	0.708994	NA	1	0.670155
Cant1	0.000285225	0.0511256	0.457001	0.234309	0.708994	NA	0	0.63318
Ssr2	0.00261142	0.050329	0.470611	0.240456	0.708994	NA	0	0.624621
Tmtc4	4.44e-17	0.050939	0.491664	0.251878	0.708994	NA	1	0.611608
Btbd9	0	0.0514039	-0.139606	0.0716631	0.709522	NA	1	1.14982
Clk2	0.00151147	0.0513617	0.268628	0.137868	0.709522	NA	0	0.764427
Tmem63a	1.57e-14	0.0517927	-0.487473	0.250648	0.710752	NA	1	1.6282
ENSRNOG00000043390	0.0258119	0.0517613	-0.285619	0.146839	0.710752	NA	0	1.33059
Akap9	0	0.0519056	-0.157715	0.0811326	0.710752	NA	1	1.17083
Ppm1h	0.00373175	0.0517017	-0.147962	0.0760494	0.710752	NA	0	1.15947
ENSRNOG00000069832	0	0.0518328	0.475787	0.244681	0.710752	NA	1	0.621396
Tcf25	0	0.0520864	-0.149972	0.0772088	0.710967	NA	1	1.1618
Rps18	1.75e-14	0.0520612	0.317301	0.163336	0.710967	NA	1	0.728111
Rpgrip1l	0.01302	0.0523615	0.352159	0.181511	0.71134	NA	0	0.703168
Phf7	0	0.0523485	0.474249	0.244426	0.71134	NA	1	0.622352
Plac8	0.0224542	0.0523554	0.548075	0.282484	0.71134	NA	0	0.578061
Ncln	0	0.052539	-0.236465	0.121971	0.711507	NA	1	1.26676
Akap6	0	0.0525223	-0.176961	0.0912722	0.711507	NA	1	1.19358
Tfeb	0	0.052743	-0.272789	0.140829	0.71235	NA	1	1.31362
Rnf41	0.0118326	0.0531695	-0.257275	0.133059	0.71235	NA	0	1.2934
Adam17	0	0.0528516	-0.248723	0.128464	0.71235	NA	1	1.28239
Sdk1	0.010479	0.0528069	-0.159703	0.0824699	0.71235	NA	0	1.17316
Ncor1	0	0.0529936	-0.150941	0.078007	0.71235	NA	1	1.16293
Rbfox2	0	0.0532629	0.256227	0.132569	0.71235	NA	1	0.773966
Hs6st1	5.11e-15	0.0531343	0.299098	0.154666	0.71235	NA	1	0.741487
Rnf11l1	0	0.0532369	0.479098	0.247853	0.71235	NA	1	0.619341
Dop1b	0.000213003	0.0534614	-0.245228	0.126984	0.713897	NA	0	1.27791
Mxd1	0	0.0536585	-0.437176	0.226565	0.715419	NA	1	1.54833
Mtg2	0	0.0538029	-0.280421	0.145415	0.716235	NA	1	1.32369
Wnk2	0.02812	0.0540243	-0.642905	0.333692	0.718073	NA	0	1.902
Megf10	1.81e-14	0.0542898	-0.615936	0.320047	0.718974	NA	1	1.85139
Hdac3	0	0.055972	-0.591956	0.309721	0.718974	NA	1	1.80752
Gad2	0	0.0549967	-0.535938	0.279294	0.718974	NA	1	1.70905
Dscaml1	0.0911292	0.056757	-0.518105	0.271946	0.718974	NA	0	1.67884
Pink1	0.084507	0.0548603	-0.514954	0.268208	0.718974	NA	0	1.67356
Mdk	0	0.0568311	-0.507647	0.266536	0.718974	NA	1	1.66138
Fastk	0	0.0549451	-0.382761	0.199426	0.718974	NA	1	1.46633
Ccnd2	1.92e-13	0.0566924	-0.319372	0.16759	0.718974	NA	1	1.37626
Rmnd5a	4e-14	0.0567983	-0.258004	0.135445	0.718974	NA	1	1.29434
Slc39a11	0	0.0556838	-0.244861	0.127965	0.718974	NA	1	1.27744
Lrrc7	0.0178694	0.0561327	-0.239235	0.125253	0.718974	NA	0	1.27028
Mgll	0	0.0553007	-0.191421	0.0998802	0.718974	NA	1	1.21097
Marf1	1.39e-15	0.0561353	-0.172151	0.0901324	0.718974	NA	1	1.18786
Pid1	0.00438533	0.0559307	-0.160591	0.08401	0.718974	NA	0	1.17421
Pak2	0.00183431	0.0558508	0.166757	0.0872068	0.718974	NA	0	0.846405
Gon4l	0	0.0564072	0.196496	0.102992	0.718974	NA	1	0.821605
Otulin	0	0.0545235	0.255719	0.133003	0.718974	NA	1	0.77436
Psip1	0.017698	0.0544976	0.264133	0.137365	0.718974	NA	0	0.767871
Cacna1a	4e-14	0.0565337	0.291898	0.153075	0.718974	NA	1	0.746845
Mob1b	0	0.0559348	0.295487	0.154581	0.718974	NA	1	0.744169
Mettl16	0	0.0560605	0.297922	0.155934	0.718974	NA	1	0.742359
Nup188	0	0.0566445	0.318568	0.167136	0.718974	NA	1	0.727189
Patz1	0	0.054807	0.328098	0.170849	0.718974	NA	1	0.720292
Fbxo7	4e-14	0.0545141	0.347474	0.180719	0.718974	NA	1	0.706471
Kat14	6.94e-15	0.0564567	0.35004	0.183508	0.718974	NA	1	0.70466
Atp5me	0.0321361	0.0554555	0.369291	0.192812	0.718974	NA	0	0.691224
Chchd2.1	4.28e-17	0.0555944	0.373915	0.195338	0.718974	NA	1	0.688035
Mfsd1	0.00522651	0.0568468	0.473641	0.248697	0.718974	NA	0	0.622731
Atg101	3.6e-15	0.0549392	0.483213	0.251758	0.718974	NA	1	0.616798
Laptm4b	0	0.0552406	0.497808	0.259683	0.718974	NA	1	0.607862
Pigt	0.0757057	0.0555191	0.511048	0.266895	0.718974	NA	0	0.599867
Entpd7	0.0545554	0.0553145	0.519456	0.271058	0.718974	NA	0	0.594844
Arl16	0	0.0546754	0.815844	0.424599	0.718974	NA	1	0.442266
Sp4	1.48e-14	0.05711	-0.25049	0.131666	0.720188	NA	1	1.28465
Atp6ap1	0	0.0570372	0.331885	0.174398	0.720188	NA	1	0.71757
Lig3	0.00517315	0.057216	0.244744	0.128701	0.72047	NA	0	0.782905
Serpine2	1e-14	0.0574906	-0.55748	0.293478	0.722413	NA	1	1.74627
ENSRNOG00000005624	0	0.0576219	-0.228789	0.120506	0.722413	NA	1	1.25708
Rassf3	0	0.0576027	-0.182054	0.0958828	0.722413	NA	1	1.19968
Foxk1	0	0.0577583	-0.310033	0.163388	0.72307	NA	1	1.36347
Fam204a	0	0.0580439	-0.378466	0.19968	0.72454	NA	1	1.46004
Mcart1	0	0.0580319	0.374214	0.197427	0.72454	NA	1	0.687829
Prr5l	0	0.0585702	-0.555422	0.293656	0.727554	NA	1	1.74268
Prdx6	5.42e-16	0.0585357	-0.554863	0.29332	0.727554	NA	1	1.7417
ENSRNOG00000056135	8.36e-14	0.0587922	-0.442666	0.234246	0.727554	NA	1	1.55685
Fbxo21	1e-14	0.0587671	0.429976	0.227509	0.727554	NA	1	0.650525
Gabra1	0	0.0586628	0.498406	0.263608	0.727554	NA	1	0.607498
Cnn3	0	0.0584977	0.738169	0.390163	0.727554	NA	1	0.477988
Stmn1	0	0.0594223	0.274647	0.145697	0.729293	NA	1	0.75984
Rnf139	0.0240041	0.0594408	0.285182	0.151297	0.729293	NA	0	0.751878
Garnl3	0	0.0592833	0.38941	0.206465	0.729293	NA	1	0.677456
Tmem42	1e-14	0.0592903	0.409828	0.217296	0.729293	NA	1	0.663764
Coq6	0.0149619	0.0592311	0.473947	0.251234	0.729293	NA	0	0.62254
Vxn	0	0.0593464	0.556167	0.294952	0.729293	NA	1	0.573403
Rbbp5	0	0.0598118	0.348795	0.185314	0.730722	NA	1	0.705538
Strip1	0	0.059807	0.349056	0.185449	0.730722	NA	1	0.705354
Gatc	0	0.0597689	0.55543	0.29505	0.730722	NA	1	0.573826
Zfand6	0	0.0599194	-0.166183	0.0883303	0.731	NA	1	1.18079
Uhrf1bp1	0	0.0601219	-0.162405	0.0863903	0.731398	NA	1	1.17634
Cldn12	0	0.06006	0.682809	0.363128	0.731398	NA	1	0.505196
Mettl7a	0.0205631	0.0603767	-0.388566	0.206901	0.733069	NA	0	1.47486
Lysmd2	0	0.0604295	0.578252	0.307966	0.733069	NA	1	0.560878
Nrg3	0	0.0606453	0.135247	0.0720902	0.733635	NA	1	0.873501
Wdr20	0.00876184	0.0606465	0.226541	0.120753	0.733635	NA	0	0.797287
Alox5	0	0.0616936	-0.200338	0.107219	0.739036	NA	1	1.22182
Dnaaf9	1.04e-15	0.0616637	-0.198938	0.106458	0.739036	NA	1	1.22011
Atp5po	0	0.0614533	0.374748	0.200377	0.739036	NA	1	0.687462
Sema3e	0.0201403	0.0616888	0.451775	0.241781	0.739036	NA	0	0.636497
Trim32	1.65e-14	0.0613604	0.57717	0.3085	0.739036	NA	1	0.561485
Tube1	0	0.0616551	0.638592	0.341718	0.739036	NA	1	0.528035
Hist3h2ba	0	0.0613144	0.638624	0.341287	0.739036	NA	1	0.528018
AABR07003176.1	0	0.0619548	-0.498375	0.266993	0.741134	NA	1	1.64604
Ptpn5	1.41e-16	0.062131	-0.437744	0.23467	0.742212	NA	1	1.54921
Stk19	0.0271367	0.0629092	-0.452331	0.243211	0.742717	NA	0	1.57197
Slc9a5	4e-14	0.0628657	-0.356416	0.191607	0.742717	NA	1	1.4282
Gnao1	0	0.0626965	-0.305059	0.163892	0.742717	NA	1	1.35671
Robo1	0	0.0630877	-0.168442	0.0906297	0.742717	NA	1	1.18346
Srsf5	0	0.0626526	-0.151865	0.0815753	0.742717	NA	1	1.164
Cux1	0.000767766	0.0631219	-0.119995	0.0645712	0.742717	NA	0	1.12749
Baiap2	0	0.063005	0.219202	0.117904	0.742717	NA	1	0.80316
Grsf1	0.00939774	0.0624939	0.367554	0.197316	0.742717	NA	0	0.692426
Nmrk1	0	0.0624184	0.429296	0.230394	0.742717	NA	1	0.650967
Clstn2	0.0788985	0.0630004	0.445749	0.239754	0.742717	NA	0	0.640345
Zbtb49	0	0.0624948	0.618356	0.331955	0.742717	NA	1	0.53883
Gba2	0	0.063365	-0.301662	0.162479	0.743546	NA	1	1.3521
Zmym6	0	0.063324	0.266733	0.143644	0.743546	NA	1	0.765877
Snapin	0	0.0634536	0.314581	0.169494	0.743573	NA	1	0.730095
Pgap2	1.17e-14	0.0636764	0.309307	0.166793	0.74517	NA	1	0.733955
Abcf3	0	0.0640654	-0.517888	0.279679	0.745347	NA	1	1.67848
Dmac1	0	0.0644612	-0.47388	0.256293	0.745347	NA	1	1.60621
Cntnap5c	0.0652226	0.0639484	-0.410215	0.221434	0.745347	NA	0	1.50714
Abcb4	0	0.0640175	-0.329306	0.177806	0.745347	NA	1	1.39
Gpr107	0.00673012	0.0642229	-0.283476	0.153178	0.745347	NA	0	1.32774
C2cd5	0	0.0642259	-0.254447	0.137494	0.745347	NA	1	1.28975
ENSRNOG00000070284	0.00326959	0.0645559	0.180515	0.0976645	0.745347	NA	0	0.83484
Pigf	0.0215968	0.0646435	0.276307	0.14954	0.745347	NA	0	0.75858
Erich1	0	0.0643763	0.358718	0.193947	0.745347	NA	1	0.698572
Mt.nd4l	0	0.063889	0.38484	0.20769	0.745347	NA	1	0.68056
ENSRNOG00000069492	0.0138817	0.0646333	0.436715	0.236345	0.745347	NA	0	0.646155
Gna15	0.00242316	0.0649928	-0.14009	0.0759172	0.746378	NA	0	1.15038
Scfd2	0	0.064967	0.270181	0.146401	0.746378	NA	1	0.763242
Tk2	0.0112194	0.0649576	0.508145	0.275335	0.746378	NA	0	0.601611
Dhrs3	0	0.0654754	-0.425621	0.231065	0.747871	NA	1	1.53054
ENSRNOG00000026044	0.0319241	0.0653895	-0.410915	0.22301	0.747871	NA	0	1.5082
Rasa2	1.26e-14	0.065849	-0.222179	0.120785	0.747871	NA	1	1.24879
Slc16a7	2.07e-15	0.0654852	0.166756	0.0905332	0.747871	NA	1	0.846406
Cfl1	0.00425998	0.0655886	0.287695	0.156252	0.747871	NA	0	0.749991
Ccnd1	0	0.0657173	0.290321	0.157753	0.747871	NA	1	0.748024
Tsr1	0	0.0657901	0.331269	0.180052	0.747871	NA	1	0.718012
Rps15a	0	0.065354	0.349447	0.189625	0.747871	NA	1	0.705078
Mphosph10	0.017587	0.0659044	0.361312	0.196464	0.747871	NA	0	0.696761
Pcdh11x	3.7e-14	0.0667521	-0.346004	0.188729	0.749591	NA	1	1.41341
Htra2	0	0.0665804	-0.287353	0.156638	0.749591	NA	1	1.33289
Wdr44	0	0.0664007	0.198908	0.108355	0.749591	NA	1	0.819626
Gps2	0	0.0665282	0.21298	0.116075	0.749591	NA	1	0.808172
Rpap1	0	0.0667246	0.220013	0.119995	0.749591	NA	1	0.802508
Sypl1	0.0120489	0.0662616	0.27306	0.148673	0.749591	NA	0	0.761047
Tctn2	0	0.0664334	0.347761	0.189465	0.749591	NA	1	0.706268
Gmfb	0	0.0661917	0.377614	0.205546	0.749591	NA	1	0.685495
AABR07053185.1	0	0.0669858	-0.208921	0.114054	0.751235	NA	1	1.23235
Samd4a	0.010308	0.0671485	-0.18361	0.100296	0.752081	NA	0	1.20155
Gan	0	0.06749	-0.451822	0.247114	0.753229	NA	1	1.57117
Epsti1	1.77e-15	0.0674852	0.145178	0.0794006	0.753229	NA	1	0.864868
Preb	0	0.0675134	0.307222	0.168042	0.753229	NA	1	0.735488
Ncapg2	0	0.0676834	-0.405319	0.221836	0.753247	NA	1	1.49978
Txndc15	0	0.0676899	-0.278354	0.15235	0.753247	NA	1	1.32095
Prmt3	1.39e-15	0.0679235	-0.379085	0.207659	0.754626	NA	1	1.46095
Ube2q1	2.16e-14	0.0679935	-0.330914	0.181318	0.754626	NA	1	1.39224
Pgrmc1	0.0354738	0.0680767	0.324736	0.177987	0.754626	NA	0	0.722718
Ttc7b	0	0.0684129	-0.204028	0.111963	0.756406	NA	1	1.22633
Zfp629	0	0.0683682	0.436496	0.239495	0.756406	NA	1	0.646297
Peg3	0	0.0685522	0.258098	0.141706	0.756974	NA	1	0.772519
Hnrnpc	0	0.0687372	-0.165237	0.0907824	0.758045	NA	1	1.17967
Zbtb44	0.0265607	0.0690061	-0.33585	0.184697	0.760038	NA	0	1.39913
Ip6k2	0	0.0693112	-0.215937	0.118883	0.76151	NA	1	1.24102
Marchf6	2.94e-15	0.0693166	-0.184009	0.101307	0.76151	NA	1	1.20203
Cfap69	0	0.069641	-0.448785	0.247368	0.761655	NA	1	1.56641
Nudt3	0	0.0697966	-0.210737	0.116222	0.761655	NA	1	1.23459
Mapk14	0	0.0695621	0.179408	0.098861	0.761655	NA	1	0.835765
Tmem192	0	0.0698309	0.222771	0.122874	0.761655	NA	1	0.800298
Atp6v1b2	0	0.0698604	0.269376	0.148596	0.761655	NA	1	0.763856
ENSRNOG00000047145	0.0152464	0.0696755	0.433706	0.239086	0.761655	NA	0	0.648103
Ttc5	0	0.0705655	-0.424628	0.234826	0.764386	NA	1	1.52902
Trim23	0	0.0704445	-0.358834	0.198356	0.764386	NA	1	1.43166
Snap29	0	0.0702621	-0.256635	0.14177	0.764386	NA	1	1.29257
Pitpna	0	0.0706219	0.204191	0.112944	0.764386	NA	1	0.815307
Aptx	0	0.0706898	0.313877	0.173656	0.764386	NA	1	0.730609
Mif	4e-14	0.0707321	0.333908	0.184766	0.764386	NA	1	0.71612
RT1.CE16	0	0.0703288	0.387184	0.213939	0.764386	NA	1	0.678966
Gtpbp1	0	0.0708262	0.450924	0.2496	0.764443	NA	1	0.637039
Mbp	0	0.0710708	-0.136833	0.0758067	0.766124	NA	1	1.14664
Tle1	0	0.0722549	-0.597342	0.332317	0.767206	NA	1	1.81728
Rpia	1.12e-16	0.0744116	-0.488599	0.273867	0.767206	NA	1	1.63003
Usp49	0	0.0730772	-0.452678	0.252561	0.767206	NA	1	1.57252
Pdcd5	0	0.0734866	-0.428275	0.239287	0.767206	NA	1	1.53461
Agpat4	0.0106003	0.0735081	-0.382842	0.213918	0.767206	NA	0	1.46645
Gpsm1	0	0.071523	-0.360912	0.200268	0.767206	NA	1	1.43464
Il1rap	0.00227609	0.0723125	-0.336769	0.187391	0.767206	NA	0	1.40042
Snrnp27	0	0.0729893	-0.334771	0.18672	0.767206	NA	1	1.39762
Pcdh15	0.0181398	0.0715696	-0.253189	0.140516	0.767206	NA	0	1.28813
Galnt13	0	0.0733768	-0.246442	0.13764	0.767206	NA	1	1.27947
Numa1	0	0.0728335	-0.220873	0.123126	0.767206	NA	1	1.24716
Cwc27	0	0.0741121	-0.191568	0.107266	0.767206	NA	1	1.21115
Ccdc50	0	0.0739854	-0.138395	0.0774585	0.767206	NA	1	1.14843
Phactr1	0	0.0720082	-0.117462	0.0652906	0.767206	NA	1	1.12464
Plcl2	0	0.0744476	0.100533	0.0563574	0.767206	NA	1	0.904355
Spred1	0	0.074467	0.138232	0.0774961	0.767206	NA	1	0.870896
Dhx36	3.27e-14	0.0715563	0.153846	0.0853783	0.767206	NA	1	0.857404
Cttnbp2nl	0	0.0740466	0.154855	0.086689	0.767206	NA	1	0.85654
Ctsb	1.05e-15	0.0737946	0.183578	0.102679	0.767206	NA	1	0.832287
Smarca5	0	0.0744589	0.226622	0.127046	0.767206	NA	1	0.797222
Rab11fip3	0.010162	0.0713741	0.251407	0.139431	0.767206	NA	0	0.777706
Reep5	0	0.0720174	0.261294	0.145243	0.767206	NA	1	0.770055
Ube2m	0	0.0733336	0.287375	0.160478	0.767206	NA	1	0.75023
ENSRNOG00000065440	1.16e-13	0.0741381	0.296324	0.165937	0.767206	NA	1	0.743547
Hspa8	0.0454471	0.0727418	0.324725	0.180961	0.767206	NA	0	0.722726
Skp1	0.00480878	0.0734341	0.331636	0.185259	0.767206	NA	0	0.717749
Prkci	1.82e-14	0.0736647	0.339505	0.189806	0.767206	NA	1	0.712123
Prmt9	1e-14	0.0737269	0.339603	0.189902	0.767206	NA	1	0.712053
Cacybp	4e-12	0.0716629	0.358332	0.198935	0.767206	NA	1	0.698841
Eif5a	0	0.0725729	0.384016	0.213876	0.767206	NA	1	0.68112
ENSRNOG00000049259	0.00342854	0.073223	0.385297	0.215077	0.767206	NA	0	0.680248
Pcdh17	2.46e-14	0.072929	0.424986	0.236989	0.767206	NA	1	0.653779
Stat5a	0	0.0717415	0.455747	0.253087	0.767206	NA	1	0.633974
Tubb4b	0	0.0726487	0.469104	0.261335	0.767206	NA	1	0.625563
Zfand2a	3.26e-15	0.0721506	0.477276	0.265424	0.767206	NA	1	0.620471
Ddost	1.15e-16	0.0718521	0.478627	0.265896	0.767206	NA	1	0.619634
Timm50	0.172958	0.0736217	0.721869	0.403514	0.767206	NA	0	0.485843
Hipk1	0	0.0747216	0.22539	0.12647	0.768289	NA	1	0.798205
Stam2	0	0.0747505	0.227517	0.127675	0.768289	NA	1	0.796509
Tollip	0	0.0752272	-0.440773	0.247754	0.769904	NA	1	1.55391
Gpi	0.0657666	0.0778162	-0.412882	0.234127	0.769904	NA	0	1.51117
St8sia1	0.0465551	0.079708	-0.372228	0.212412	0.769904	NA	0	1.45096
Deaf1	0	0.0791342	-0.364497	0.207604	0.769904	NA	1	1.43979
Myh10	0.00634047	0.076393	-0.364129	0.205489	0.769904	NA	0	1.43926
Ddx27	1.07e-14	0.0798624	-0.355374	0.202899	0.769904	NA	1	1.42671
Ppard	0	0.0797487	-0.352152	0.200983	0.769904	NA	1	1.42212
Clk3	0	0.0773948	-0.302325	0.171191	0.769904	NA	1	1.353
Pcsk7	0	0.080271	-0.300217	0.17164	0.769904	NA	1	1.35015
RGD1306746	0	0.0802188	-0.276665	0.158147	0.769904	NA	1	1.31872
Lats1	0.00208075	0.0767001	-0.241558	0.136461	0.769904	NA	0	1.27323
Rbpj	9.14e-16	0.07796	-0.240767	0.136594	0.769904	NA	1	1.27222
Meis2	0	0.0780642	-0.226879	0.12876	0.769904	NA	1	1.25468
Car2	0.0124119	0.0777832	-0.216884	0.122971	0.769904	NA	0	1.2422
Snx27	0	0.079953	-0.209989	0.119928	0.769904	NA	1	1.23366
ENSRNOG00000015699	0.00180006	0.0783433	-0.209941	0.119259	0.769904	NA	0	1.23361
Oxsr1	3.3e-15	0.0755115	-0.208164	0.117121	0.769904	NA	1	1.23141
Mllt3	0.0114943	0.0790382	-0.202824	0.115484	0.769904	NA	0	1.22486
Card11	0.0234262	0.0800041	-0.198733	0.113519	0.769904	NA	0	1.21986
Suclg2	0	0.0774163	-0.188133	0.106538	0.769904	NA	1	1.20699
Rufy3	0	0.0755289	-0.182962	0.102947	0.769904	NA	1	1.20077
Trip11	0	0.0784217	-0.181761	0.103278	0.769904	NA	1	1.19933
Zfp710	0	0.0781801	-0.173411	0.0984537	0.769904	NA	1	1.18935
Smg1	0	0.0782867	-0.151459	0.0860211	0.769904	NA	1	1.16353
Kcnd2	7.08e-15	0.0796667	-0.137355	0.0783709	0.769904	NA	1	1.14723
Fer	0	0.0760006	-0.124662	0.0702569	0.769904	NA	1	1.13277
Tmcc3	5.87e-15	0.0776317	-0.0742601	0.0420834	0.769904	NA	1	1.07709
Ptpre	0	0.0802252	0.0889219	0.0508305	0.769904	NA	1	0.914917
Mphosph8	3.14e-15	0.0757938	0.127492	0.0718008	0.769904	NA	1	0.880301
Opcml	3.3e-15	0.0798771	0.144215	0.082343	0.769904	NA	1	0.865701
Amd1	4e-14	0.0801062	0.190398	0.108794	0.769904	NA	1	0.82663
Xpr1	0	0.0782304	0.192895	0.109534	0.769904	NA	1	0.824569
Pak1	1.23e-14	0.0799157	0.211669	0.120873	0.769904	NA	1	0.809232
Shank2	0	0.0778426	0.229545	0.130176	0.769904	NA	1	0.794895
Slk	0.00163113	0.0775519	0.234687	0.132962	0.769904	NA	0	0.790818
Rplp0	0	0.0776233	0.235754	0.133598	0.769904	NA	1	0.789975
Sepsecs	0	0.0777886	0.248044	0.140641	0.769904	NA	1	0.780326
Trmt11	0	0.07882	0.275832	0.156939	0.769904	NA	1	0.758941
Errfi1	0	0.0759441	0.27854	0.156949	0.769904	NA	1	0.756888
Ubxn1	0	0.0799577	0.280375	0.160129	0.769904	NA	1	0.7555
mrpl24	4e-14	0.0754139	0.300113	0.168798	0.769904	NA	1	0.740734
Fam162a	0	0.0770089	0.311236	0.176007	0.769904	NA	1	0.732541
Pgam1	0	0.0764095	0.316673	0.178719	0.769904	NA	1	0.728569
Sdad1	1.2e-14	0.0773261	0.32447	0.183688	0.769904	NA	1	0.722911
Rusc1	0	0.0776881	0.335715	0.190287	0.769904	NA	1	0.714827
Ifi35	7.36e-05	0.0762384	0.33712	0.190147	0.769904	NA	0	0.713823
Thumpd3	1.26e-16	0.0797188	0.350226	0.199864	0.769904	NA	1	0.704529
Rgs2	0.0377144	0.079006	0.364415	0.207469	0.769904	NA	0	0.694603
Rpl29	0.008867	0.0779179	0.391061	0.221829	0.769904	NA	0	0.676339
Gdpgp1	0	0.0752631	0.397472	0.223442	0.769904	NA	1	0.672017
Faim2	0	0.0802046	0.415279	0.23737	0.769904	NA	1	0.660156
Hbb.b1	0.0279571	0.0771699	0.430167	0.243397	0.769904	NA	0	0.6504
Sned1	0.0498918	0.0797144	0.43443	0.247914	0.769904	NA	0	0.647633
Scrn1	0	0.0768344	0.462131	0.261186	0.769904	NA	1	0.62994
Phf24	0	0.0790344	0.47525	0.270595	0.769904	NA	1	0.62173
Plk2	0	0.0750337	0.48095	0.270158	0.769904	NA	1	0.618196
Ccdc102a	0.00113839	0.0794259	0.483247	0.275507	0.769904	NA	0	0.616777
ENSRNOG00000009346	0	0.0781147	0.484049	0.274758	0.769904	NA	1	0.616283
RGD1308430	0	0.0798671	0.500327	0.285663	0.769904	NA	1	0.606333
Cuta	0.0872587	0.0755477	0.517477	0.291188	0.769904	NA	0	0.596023
Alkbh8	1.42e-15	0.0804653	-0.326557	0.186818	0.770053	NA	1	1.38619
Sipa1l1	0	0.0804341	-0.18089	0.103474	0.770053	NA	1	1.19828
ENSRNOG00000015491	0.0360801	0.0809232	-0.375004	0.214858	0.77091	NA	0	1.455
Ppp3ca	0	0.0807963	-0.099908	0.0572183	0.77091	NA	1	1.10507
Lman2	0.0188696	0.080842	0.302116	0.173051	0.77091	NA	0	0.739252
Gnpda2	0	0.0810023	0.403854	0.231448	0.77091	NA	1	0.667742
ENSRNOG00000069907	0	0.080749	0.498381	0.285383	0.77091	NA	1	0.607513
Armc5	0	0.0810968	-0.248717	0.142584	0.770957	NA	1	1.28238
Wipf2	0.0298256	0.0812159	-0.369648	0.211994	0.771238	NA	0	1.44723
Rmi1	0	0.0813476	-0.248664	0.142671	0.771637	NA	1	1.28231
Kdm1b	0	0.0823802	-0.430347	0.247747	0.772686	NA	1	1.53779
Hivep1	0.00523807	0.0817551	-0.225542	0.129578	0.772686	NA	0	1.253
Clip1	0.0022533	0.0817652	-0.217064	0.124711	0.772686	NA	0	1.24242
Med27	0	0.0819705	-0.172861	0.0993815	0.772686	NA	1	1.1887
Ndufc1	4e-14	0.0823121	0.292296	0.168235	0.772686	NA	1	0.746548
Kif1a	3.34e-15	0.0824265	0.316743	0.182374	0.772686	NA	1	0.728518
Sri	0.0246073	0.0820508	0.35145	0.202109	0.772686	NA	0	0.703667
Sra1	0.0363079	0.0825347	0.439436	0.253107	0.772686	NA	0	0.6444
ENSRNOG00000062927	0	0.0820922	0.505849	0.29094	0.772686	NA	1	0.602993
AABR07029269.1	0	0.0824492	0.515861	0.297044	0.772686	NA	1	0.596986
Zfp483	0	0.0822549	0.516839	0.297419	0.772686	NA	1	0.596403
ENSRNOG00000050348	0.0527758	0.0819325	0.557173	0.320292	0.772686	NA	0	0.572826
Clu	0.0266958	0.0836736	-0.383606	0.221768	0.774638	NA	0	1.46757
Utp14a	4e-14	0.0846051	-0.358572	0.20792	0.774638	NA	1	1.43128
Tex10	0	0.0850449	-0.353503	0.20527	0.774638	NA	1	1.42405
Themis2	1.45e-15	0.0848354	-0.283882	0.164732	0.774638	NA	1	1.32828
Mtx2	0	0.0848412	-0.283353	0.164428	0.774638	NA	1	1.32757
Prcc	1e-14	0.0861619	-0.272174	0.158609	0.774638	NA	1	1.31282
Cenpj	0	0.0867366	-0.263395	0.153774	0.774638	NA	1	1.30134
Csnk1g2	4e-14	0.0845133	-0.236083	0.136854	0.774638	NA	1	1.26628
Tmem260	0	0.0860851	-0.227356	0.13246	0.774638	NA	1	1.25528
Daam1	1.71e-15	0.0867594	-0.223575	0.130536	0.774638	NA	1	1.25054
ENSRNOG00000011382	0.00536882	0.0844149	-0.220082	0.127537	0.774638	NA	0	1.24618
ENSRNOG00000009281	0	0.0860477	-0.189281	0.110263	0.774638	NA	1	1.20838
ENSRNOG00000029663	0.0037755	0.0853149	-0.137527	0.0799272	0.774638	NA	0	1.14743
Ctss	0.00162534	0.0860296	0.0987438	0.0575188	0.774638	NA	0	0.905975
Map3k2	0	0.0841283	0.172405	0.0998163	0.774638	NA	1	0.841639
Ints8	4e-14	0.0857739	0.181576	0.105683	0.774638	NA	1	0.833955
Hspa5	0	0.0862048	0.183401	0.106892	0.774638	NA	1	0.832434
Grk6	2.15e-14	0.0831282	0.218306	0.125983	0.774638	NA	1	0.803879
Tbc1d20	0	0.0848636	0.23357	0.135549	0.774638	NA	1	0.791702
ENSRNOG00000004509	4.29e-14	0.0845757	0.246899	0.143152	0.774638	NA	1	0.78122
Zfyve1	0	0.0835579	0.250726	0.144895	0.774638	NA	1	0.778235
Zswim8	0.0271352	0.0845829	0.266395	0.15446	0.774638	NA	0	0.766136
Hars2	0.00593804	0.0837697	0.289569	0.167456	0.774638	NA	0	0.748586
Cdh10	0.00124466	0.0852079	0.300358	0.174501	0.774638	NA	0	0.740553
Tomm20	0	0.0861942	0.301216	0.175552	0.774638	NA	1	0.739918
Ofd1	0	0.0834207	0.318398	0.18392	0.774638	NA	1	0.727314
Ppial4d.1	0.0170474	0.086279	0.320044	0.186575	0.774638	NA	0	0.726117
Rnf166	0	0.0837839	0.324903	0.187899	0.774638	NA	1	0.722597
Ap4m1	0	0.0830341	0.337798	0.194882	0.774638	NA	1	0.713339
Setd4	0	0.0840802	0.367799	0.21291	0.774638	NA	1	0.692257
Coq3	0	0.0868385	0.369195	0.215611	0.774638	NA	1	0.691291
Slc12a9	2.99e-16	0.0847751	0.370773	0.215112	0.774638	NA	1	0.690201
Tmem117	2.78e-16	0.0862735	0.375952	0.219164	0.774638	NA	1	0.686636
Mfap3	0.0134694	0.0855132	0.40888	0.237782	0.774638	NA	0	0.664394
Washc1	4e-14	0.0868803	0.412507	0.240938	0.774638	NA	1	0.661989
Tspyl4	0	0.0868672	0.417918	0.244088	0.774638	NA	1	0.658416
Atg2a	0	0.0864646	0.418427	0.244073	0.774638	NA	1	0.658081
Fxyd5	0.0793547	0.084741	0.428386	0.24851	0.774638	NA	0	0.65156
B3gnt7	0.0384747	0.0862706	0.501557	0.292384	0.774638	NA	0	0.605587
Elavl3	0.0429391	0.084104	0.503393	0.291424	0.774638	NA	0	0.604476
Mettl21a	3.91e-17	0.0835965	0.52618	0.304117	0.774638	NA	1	0.590858
Vamp1	0	0.0868506	0.531823	0.310599	0.774638	NA	1	0.587533
Ccdc85a	0	0.085973	0.547232	0.318708	0.774638	NA	1	0.578549
Nphp4	0	0.0836179	0.550546	0.318222	0.774638	NA	1	0.576635
Mrpl45	1.49e-14	0.086	0.591917	0.344762	0.774638	NA	1	0.553266
Adora3	0	0.0843811	0.741818	0.429837	0.774638	NA	1	0.476247
Yipf1	0	0.0873434	0.282144	0.165037	0.777962	NA	1	0.754165
Sp1	0.00936152	0.0880128	-0.274537	0.160927	0.778886	NA	0	1.31592
Naip5	4e-14	0.0881706	0.127328	0.0746735	0.778886	NA	1	0.880445
Mtdh	8.03e-15	0.0880812	0.131931	0.0773515	0.778886	NA	1	0.876401
Smad2	0	0.0880688	0.164129	0.0962254	0.778886	NA	1	0.848632
Capzb	4e-14	0.0880087	0.168939	0.0990268	0.778886	NA	1	0.84456
Ddx39a	6.84e-16	0.0876171	0.321033	0.187947	0.778886	NA	1	0.725399
Antkmt	0	0.0881055	0.374543	0.219612	0.778886	NA	1	0.687603
Zfp82	0	0.0876946	0.703151	0.411756	0.778886	NA	1	0.495023
Me2	0	0.0883712	-0.222651	0.13066	0.779858	NA	1	1.24938
Leprotl1	0	0.0889329	-0.346292	0.203575	0.78317	NA	1	1.41382
Casp8	0	0.0889013	-0.187123	0.109993	0.78317	NA	1	1.20578
Rab10	0	0.0890193	-0.146153	0.0859423	0.78317	NA	1	1.15737
Ssbp3	0	0.0891761	-0.241804	0.142258	0.783749	NA	1	1.27355
Decr1	0.037735	0.089429	-0.485329	0.285754	0.78517	NA	0	1.62471
ENSRNOG00000053172	0	0.0895288	0.420539	0.247683	0.785246	NA	1	0.656693
Pdzd2	0	0.0897373	-0.387611	0.228438	0.785689	NA	1	1.47346
Rin3	0.0217661	0.0898744	-0.265994	0.15683	0.785689	NA	0	1.30473
Nceh1	0	0.0901176	-0.243376	0.143604	0.785689	NA	1	1.27555
Itgam	0	0.0899927	-0.158775	0.0936487	0.785689	NA	1	1.17207
Adgra2	7.31e-16	0.0900382	-0.151196	0.0891911	0.785689	NA	1	1.16323
Selenop	0	0.0901267	0.277813	0.163927	0.785689	NA	1	0.757439
Sympk	0.0114323	0.0903815	-0.450036	0.265761	0.786319	NA	0	1.56837
Fam133b	4.73e-15	0.0903622	-0.187925	0.110969	0.786319	NA	1	1.20674
Selplg	0.0208302	0.0908772	-0.178353	0.105485	0.786753	NA	0	1.19525
Pwwp2a	4.38e-16	0.0908197	-0.148653	0.0879037	0.786753	NA	1	1.16027
Snapc3	0	0.0905901	0.186841	0.110407	0.786753	NA	1	0.829575
Gtf2h1	0.0030466	0.0908881	0.228208	0.134976	0.786753	NA	0	0.795959
Ybx1	0.0605421	0.0906268	0.401453	0.237251	0.786753	NA	0	0.669347
Zfp397	0	0.0911826	0.273557	0.161945	0.78851	NA	1	0.760669
Tmem62	0	0.0912865	-0.360874	0.213706	0.788617	NA	1	1.43458
Erbin	0	0.0914122	-0.143857	0.0852237	0.788911	NA	1	1.15472
Tmc5	0	0.0917596	-0.35245	0.209022	0.789176	NA	1	1.42255
Nelfcd	2.5e-15	0.0917619	-0.350614	0.207934	0.789176	NA	1	1.41994
Arid1b	0	0.0918726	-0.109933	0.0652189	0.789176	NA	1	1.1162
Cers2	0	0.0919353	0.185144	0.10986	0.789176	NA	1	0.830984
Ppp1r37	0	0.0916582	0.299477	0.177551	0.789176	NA	1	0.741206
Zrsr1	0.000511442	0.0919927	0.31455	0.186679	0.789176	NA	0	0.730117
Ift20	0.0142361	0.0922055	-0.489089	0.290454	0.789429	NA	0	1.63083
Zfp133	0	0.0922028	0.383287	0.22762	0.789429	NA	1	0.681617
Traf2	4.1e-14	0.0923538	-0.37354	0.221934	0.789914	NA	1	1.45287
Rexo5	0	0.0974537	-0.59786	0.360738	0.790497	NA	1	1.81822
Gpc2	0	0.0952613	-0.469773	0.281592	0.790497	NA	1	1.59963
Ppargc1b	0	0.0943049	-0.431881	0.25813	0.790497	NA	1	1.54015
Adck5	0	0.0980155	-0.390522	0.236029	0.790497	NA	1	1.47775
Pex13	0	0.0934163	-0.389686	0.232282	0.790497	NA	1	1.47652
Retsat	0	0.0941598	-0.377189	0.225342	0.790497	NA	1	1.45818
AABR07049821.2	0.0255785	0.0968842	-0.359914	0.216796	0.790497	NA	0	1.43321
AABR07045431.1	1e-14	0.09503	-0.33625	0.201415	0.790497	NA	1	1.39969
Wdtc1	0	0.09767	-0.32245	0.194686	0.790497	NA	1	1.38051
Arfgap2	0.00172907	0.0968717	-0.303594	0.182865	0.790497	NA	0	1.35472
Usp20	0	0.0966938	-0.295306	0.177777	0.790497	NA	1	1.34354
Trim25	0	0.0969432	-0.26288	0.158375	0.790497	NA	1	1.30067
ENSRNOG00000057706	0.00410987	0.0937766	-0.258719	0.154385	0.790497	NA	0	1.29527
ENSRNOG00000064485	0	0.0968467	-0.245805	0.148045	0.790497	NA	1	1.27865
Rora	0.0313654	0.0968929	-0.236773	0.142625	0.790497	NA	0	1.26715
Rnf220	0	0.0958848	-0.210662	0.126513	0.790497	NA	1	1.23449
ENSRNOG00000065746	4e-14	0.0941553	-0.208937	0.124822	0.790497	NA	1	1.23237
Adgrg1	0	0.0977822	-0.208081	0.125675	0.790497	NA	1	1.23131
Pde4d	0.00123668	0.095026	-0.187896	0.112549	0.790497	NA	0	1.20671
Sntg1	0	0.0947886	-0.176945	0.105913	0.790497	NA	1	1.19357
Dennd5b	0.00440519	0.0964138	-0.165192	0.0993639	0.790497	NA	0	1.17962
Rcor1	0	0.0930749	-0.163846	0.0975622	0.790497	NA	1	1.17803
Agtpbp1	0	0.0937387	-0.161743	0.0965055	0.790497	NA	1	1.17556
Wdr7	0	0.0960133	-0.159655	0.0959179	0.790497	NA	1	1.17311
Trpm2	0	0.0943349	-0.133685	0.0799094	0.790497	NA	1	1.14303
Setx	0	0.0977819	-0.121983	0.0736745	0.790497	NA	1	1.12973
Disc1	0	0.0979592	-0.10149	0.0613295	0.790497	NA	1	1.10682
Slc8a1	0.0037041	0.0933734	0.12938	0.07711	0.790497	NA	0	0.87864
Morf4l1	0	0.0964243	0.144729	0.0870582	0.790497	NA	1	0.865257
Fggy	0.00531162	0.0955304	0.149807	0.0898708	0.790497	NA	0	0.860874
Tnfrsf21	2.17e-14	0.0970927	0.178972	0.107872	0.790497	NA	1	0.836129
Lzts1	0	0.0950205	0.1813	0.108596	0.790497	NA	1	0.834185
Chchd3	0.013294	0.0959181	0.182225	0.109446	0.790497	NA	0	0.833414
Xkr4	0	0.0939551	0.191107	0.114101	0.790497	NA	1	0.826044
Pdzd8	0	0.0944237	0.19156	0.114535	0.790497	NA	1	0.82567
Hnrnpdl	1e-14	0.093924	0.194896	0.116352	0.790497	NA	1	0.82292
Ppm1b	0.00524512	0.0975342	0.195395	0.117926	0.790497	NA	0	0.822509
Snx3	2.53e-14	0.0955209	0.235583	0.141324	0.790497	NA	1	0.79011
Clpx	0	0.0941312	0.245198	0.146475	0.790497	NA	1	0.78255
Dmxl2	0	0.0961417	0.246763	0.148308	0.790497	NA	1	0.781326
Pdk1	0	0.0951069	0.249347	0.149394	0.790497	NA	1	0.77931
NEWGENE.1308612	0	0.093837	0.257403	0.153628	0.790497	NA	1	0.773057
Aplf	0.0134917	0.0980205	0.301529	0.182245	0.790497	NA	0	0.739687
Sem1	5.53e-15	0.0951568	0.305416	0.183015	0.790497	NA	1	0.736817
U2af1	0.0139044	0.0950284	0.30836	0.184708	0.790497	NA	0	0.734651
Unc5d	0.0155214	0.0956043	0.321075	0.192659	0.790497	NA	0	0.725369
Supt4h1	0	0.0939726	0.321952	0.192233	0.790497	NA	1	0.724733
Rpf2	0	0.0929916	0.338453	0.201481	0.790497	NA	1	0.712872
Plpp1	0.0457407	0.0950367	0.342347	0.205071	0.790497	NA	0	0.710102
Nmd3	0	0.0979602	0.343156	0.207367	0.790497	NA	1	0.709527
Pex2	0	0.0978251	0.343532	0.20751	0.790497	NA	1	0.709261
Ccdc137	0	0.0935149	0.372581	0.222152	0.790497	NA	1	0.688954
Nob1	0	0.0968407	0.372936	0.224611	0.790497	NA	1	0.688709
Rimbp2	0.0145269	0.0960099	0.403145	0.2422	0.790497	NA	0	0.668215
Epb41l1	0.0271214	0.095074	0.417388	0.25005	0.790497	NA	0	0.658765
Rgs12	0.0160369	0.0962857	0.43386	0.260869	0.790497	NA	0	0.648003
Zfp51	1.62e-14	0.0978962	0.435514	0.263128	0.790497	NA	1	0.646932
Fmc1	0	0.096503	0.437385	0.26316	0.790497	NA	1	0.645723
Snx16	0	0.0963392	0.437439	0.263063	0.790497	NA	1	0.645688
Idh3a	0	0.0969276	0.443733	0.267319	0.790497	NA	1	0.641637
Slc10a1	0.0141472	0.0960898	0.546922	0.328657	0.790497	NA	0	0.578728
Gigyf2	0	0.098194	-0.165937	0.100345	0.791155	NA	1	1.1805
Hnrnph3	0.000643266	0.0984232	-0.256789	0.15539	0.79226	NA	0	1.29277
Ube2g2	0	0.0986364	0.303862	0.183991	0.793235	NA	1	0.737963
Fbxo25	0	0.0990844	-0.263868	0.159987	0.796095	NA	1	1.30196
Grik4	0.00341904	0.0995065	-0.37583	0.228156	0.796325	NA	0	1.4562
Extl3	0	0.0998378	-0.327827	0.199209	0.796325	NA	1	1.38795
Ccdc77	0.0347142	0.0993385	-0.320116	0.194237	0.796325	NA	0	1.37729
Rabgef1	0	0.099229	-0.246257	0.149373	0.796325	NA	1	1.27923
Ahcyl1	0	0.0997875	-0.215668	0.131035	0.796325	NA	1	1.24069
Cnot2	3.92e-12	0.0995822	-0.142902	0.0867714	0.796325	NA	1	1.15362
Hdac9	0	0.0999017	-0.090359	0.0549184	0.796325	NA	1	1.09457
Mtmr12	0.000627203	0.0999451	0.128122	0.07788	0.796325	NA	0	0.879746
Lig1	0	0.0997109	0.352317	0.214011	0.796325	NA	1	0.703057
St6galnac4	0	0.100082	-0.515978	0.313768	0.796675	NA	1	1.67528
ENSRNOG00000062454	0.081193	0.100258	0.38527	0.234406	0.797344	NA	0	0.680267
Wipi2	0	0.100663	-0.514558	0.31344	0.798637	NA	1	1.6729
Cbx6	0	0.100765	-0.323777	0.197286	0.798637	NA	1	1.38234
Jak1	0	0.100566	0.121277	0.073854	0.798637	NA	1	0.885789
Pnrc2	0.00561796	0.100792	0.25663	0.156384	0.798637	NA	0	0.773654
Rae1	1e-14	0.101333	-0.365038	0.222799	0.799417	NA	1	1.44057
Cdh8	4e-14	0.101354	-0.277983	0.169675	0.799417	NA	1	1.32046
ENSRNOG00000014966	0.022544	0.101222	-0.260706	0.159068	0.799417	NA	0	1.29785
Zfp810	0	0.10108	-0.236491	0.144234	0.799417	NA	1	1.2668
Foxj2	1.02e-16	0.101167	0.267853	0.163403	0.799417	NA	1	0.76502
Dhrsx	0	0.102033	-0.289686	0.17717	0.801106	NA	1	1.33601
H3f3a.1	0.0208742	0.101823	0.286931	0.175378	0.801106	NA	0	0.750563
Sdhaf2	0	0.102029	0.301569	0.184435	0.801106	NA	1	0.739657
Pam	0.0336028	0.101776	0.319572	0.195301	0.801106	NA	0	0.72646
Serpinb6a	3.84e-15	0.101888	0.324964	0.198662	0.801106	NA	1	0.722553
Col11a1	0	0.103006	-0.589419	0.361507	0.802266	NA	1	1.80294
H1f0	0	0.103019	-0.511254	0.313578	0.802266	NA	1	1.66738
Cytip	0	0.103392	-0.470185	0.2887	0.802266	NA	1	1.60029
Sf3a3	0	0.103128	-0.357268	0.2192	0.802266	NA	1	1.42942
Zfp444	0	0.103056	-0.289439	0.177546	0.802266	NA	1	1.33568
Ncor2	0	0.103343	-0.151283	0.0928768	0.802266	NA	1	1.16333
Ythdc1	5.19e-15	0.102399	0.148727	0.0910575	0.802266	NA	1	0.861804
Styxl1	0	0.102756	0.241533	0.148031	0.802266	NA	1	0.785423
Wdr41	0	0.103155	0.280658	0.17221	0.802266	NA	1	0.755286
Caly	1.1e-15	0.10326	0.338828	0.207965	0.802266	NA	1	0.712605
Cep44	0	0.103096	0.380534	0.233452	0.802266	NA	1	0.683497
Rab3a	4e-14	0.10317	0.384895	0.236179	0.802266	NA	1	0.680522
Alg8	0	0.102348	0.461361	0.282424	0.802266	NA	1	0.630425
Camkk1	1.99e-15	0.104616	-0.378078	0.232968	0.803306	NA	1	1.45948
Rgs7bp	0	0.105074	-0.356427	0.219916	0.803306	NA	1	1.42822
Cwc25	2.5e-15	0.105368	-0.319944	0.197574	0.803306	NA	1	1.37705
Cd6	0	0.103657	-0.259307	0.15934	0.803306	NA	1	1.29603
Phlpp1	0	0.104285	-0.135268	0.0832712	0.803306	NA	1	1.14484
Map3k5	0	0.104177	0.136817	0.0841984	0.803306	NA	1	0.87213
Heca	0	0.104144	0.141825	0.0872722	0.803306	NA	1	0.867773
Epc2	0	0.105391	0.157537	0.0972896	0.803306	NA	1	0.854245
Shoc2	0	0.104997	0.177695	0.109614	0.803306	NA	1	0.837198
Usp46	4e-14	0.10482	0.226059	0.139377	0.803306	NA	1	0.797671
Abcg3l1	1.93e-16	0.104851	0.227452	0.140249	0.803306	NA	1	0.79656
Ranbp10	0	0.105368	0.233108	0.14395	0.803306	NA	1	0.792068
Rpl17	0.0178505	0.105249	0.276859	0.170909	0.803306	NA	0	0.758162
Fastkd1	0.00794585	0.104778	0.277602	0.171135	0.803306	NA	0	0.757598
Epm2aip1	4.92e-14	0.104644	0.303319	0.186917	0.803306	NA	1	0.738364
Zfp260	1.63e-14	0.104482	0.308565	0.190062	0.803306	NA	1	0.7345
Fcgr3a	0	0.104635	0.321057	0.197843	0.803306	NA	1	0.725382
Bzw1	0.0114423	0.103824	0.362784	0.223033	0.803306	NA	0	0.695737
Kifc2	4e-14	0.105387	0.465708	0.287602	0.803306	NA	1	0.627691
Rpp25l	0.113388	0.104271	0.488497	0.300708	0.803306	NA	0	0.613548
Cyb561a3	0.0686091	0.105872	-0.527728	0.326357	0.80358	NA	0	1.69508
Lancl1	0	0.105609	-0.371709	0.229698	0.80358	NA	1	1.45021
ENSRNOG00000000866	0	0.105883	-0.289165	0.17883	0.80358	NA	1	1.33531
Atf7	1.26e-14	0.105643	-0.13631	0.084241	0.80358	NA	1	1.14604
ENSRNOG00000005157	4.49e-16	0.105894	0.252986	0.156461	0.80358	NA	1	0.776479
Sec63	1.38e-16	0.106143	-0.164133	0.101581	0.80476	NA	1	1.17837
Rpe	0.0430145	0.106633	-0.327131	0.202744	0.807057	NA	0	1.38698
Cntnap4	0.216872	0.106578	0.628809	0.389653	0.807057	NA	0	0.533227
Trim35	0	0.106817	-0.201469	0.124929	0.807477	NA	1	1.2232
Tada2a	0	0.107029	0.291707	0.180994	0.807477	NA	1	0.746987
Nme2	0.0151855	0.107076	0.292231	0.181343	0.807477	NA	0	0.746596
Rnf31	0.00282496	0.107157	0.349114	0.216692	0.807477	NA	0	0.705313
Snrpg.1	0	0.107034	0.463416	0.287538	0.807477	NA	1	0.629131
Lpp	0	0.107266	-0.121514	0.0754464	0.80759	NA	1	1.12921
Higd1a	0	0.107774	-0.521527	0.324277	0.807825	NA	1	1.6846
Mt3	1.79e-15	0.108023	-0.229826	0.143003	0.807825	NA	1	1.25838
Hspbap1	0	0.108048	-0.208844	0.129957	0.807825	NA	1	1.23225
Slc23a2	0	0.107985	-0.158792	0.0987931	0.807825	NA	1	1.17209
Trpv3	0	0.107908	0.168856	0.105032	0.807825	NA	1	0.84463
Acbd5	0	0.10781	0.182815	0.113683	0.807825	NA	1	0.832923
Eef1akmt2	0	0.107509	0.190011	0.118056	0.807825	NA	1	0.82695
Tbcb	0.0164258	0.107673	0.238779	0.148426	0.807825	NA	0	0.787589
Trappc11	1.82e-14	0.108552	-0.297861	0.185614	0.80809	NA	1	1.34697
Prr3	0.000444717	0.10836	-0.231247	0.144024	0.80809	NA	0	1.26017
AABR07064719.2	1.63e-15	0.108422	-0.159388	0.0992869	0.80809	NA	1	1.17279
Dpysl2	0	0.108482	-0.122417	0.0762694	0.80809	NA	1	1.13022
Znrf1	8.99e-15	0.108409	0.140032	0.0872266	0.80809	NA	1	0.86933
Dcaf4	6.82e-15	0.108698	-0.326657	0.203642	0.808475	NA	1	1.38633
Pitpnm2	3.64e-15	0.108863	0.470453	0.293423	0.809004	NA	1	0.624719
Smarca4	0	0.109029	-0.174442	0.108852	0.809543	NA	1	1.19058
Hnrnpa3	3.58e-16	0.109809	0.159203	0.099561	0.814628	NA	1	0.852823
Crtac1	0	0.110463	-0.535291	0.335371	0.814699	NA	1	1.70795
Rrp8	0	0.110998	-0.472804	0.296666	0.814699	NA	1	1.60449
Syne2	0.0361461	0.111413	-0.254476	0.15986	0.814699	NA	0	1.28979
Kmt2d	4e-14	0.111252	-0.229544	0.144132	0.814699	NA	1	1.25803
Robo2	0.00601138	0.111229	-0.210203	0.131979	0.814699	NA	0	1.23393
Srpk2	2.4e-15	0.110926	-0.138682	0.0870001	0.814699	NA	1	1.14876
Cerk	0	0.111177	-0.13269	0.0832999	0.814699	NA	1	1.1419
Kcmf1	0	0.111182	0.151326	0.0950003	0.814699	NA	1	0.859567
Pcsk2	0	0.110417	0.256836	0.160893	0.814699	NA	1	0.773495
Ak3	0.00851951	0.11039	0.272542	0.170718	0.814699	NA	0	0.761442
Ubl7	0	0.110865	0.320186	0.200829	0.814699	NA	1	0.726014
Polr2b	0.0149883	0.110784	0.324033	0.203197	0.814699	NA	0	0.723226
Pfkp	0	0.110065	0.342012	0.214038	0.814699	NA	1	0.71034
Mettl23	0	0.111426	0.44975	0.28254	0.814699	NA	1	0.637787
ENSRNOG00000000940	0	0.110967	0.450694	0.282769	0.814699	NA	1	0.637186
Ina	0.0505651	0.11083	0.487573	0.305789	0.814699	NA	0	0.614115
Sptssa	0.0852384	0.110361	0.496946	0.311258	0.814699	NA	0	0.608386
Zc3h8	0	0.111603	0.28198	0.177231	0.815302	NA	1	0.754289
Ldlrad4	4e-14	0.111885	-0.0703431	0.0442472	0.816668	NA	1	1.07288
Mmgt2	7.52e-14	0.114487	-0.660587	0.418532	0.817382	NA	1	1.93593
Sike1	0.0784993	0.112908	-0.60638	0.382511	0.817382	NA	0	1.83378
Plcb3	0.00353745	0.114993	-0.53221	0.337666	0.817382	NA	0	1.70269
Nudt7	0	0.116852	-0.443488	0.282815	0.817382	NA	1	1.55813
Cnrip1	0	0.117465	-0.442191	0.282459	0.817382	NA	1	1.55611
Tor1aip2.1	1e-14	0.11795	-0.441599	0.282454	0.817382	NA	1	1.55519
Zfp438	0	0.114643	-0.409133	0.259328	0.817382	NA	1	1.50551
Slc27a4	0	0.116568	-0.391714	0.249604	0.817382	NA	1	1.47951
Engase	0.025176	0.117197	-0.347632	0.221896	0.817382	NA	0	1.41571
Cdc16	4e-14	0.11731	-0.288434	0.184166	0.817382	NA	1	1.33434
Atp23	0	0.113025	-0.287937	0.181694	0.817382	NA	1	1.33367
Tspan9	0	0.11757	-0.274062	0.175114	0.817382	NA	1	1.3153
Trim2	0.0320798	0.11717	-0.259415	0.165574	0.817382	NA	0	1.29617
Dcun1d5	1e-14	0.116832	-0.246722	0.157327	0.817382	NA	1	1.27982
Arhgef9	0	0.114482	-0.230871	0.146273	0.817382	NA	1	1.2597
ENSRNOG00000017758	0	0.11784	-0.22099	0.141307	0.817382	NA	1	1.24731
Hltf	1.06e-15	0.113155	-0.211182	0.133308	0.817382	NA	1	1.23514
Ctr9	0	0.117022	-0.204192	0.130274	0.817382	NA	1	1.22653
Dhx15	0.000265269	0.115706	-0.176185	0.112002	0.817382	NA	0	1.19266
Rprd2	0	0.116524	-0.173123	0.110302	0.817382	NA	1	1.18901
Tmem59	0	0.116045	-0.170786	0.108671	0.817382	NA	1	1.18624
Igf1r	0.00842994	0.115721	-0.157816	0.100329	0.817382	NA	0	1.17095
Smurf2	0	0.114292	-0.115838	0.0733526	0.817382	NA	1	1.12281
Mast4	0	0.115311	-0.115732	0.0734913	0.817382	NA	1	1.12269
Msi2	1.8e-14	0.11761	-0.115013	0.0734965	0.817382	NA	1	1.12189
Magi2	0	0.115475	-0.113001	0.0717899	0.817382	NA	1	1.11963
Son	0	0.117374	-0.0948162	0.060551	0.817382	NA	1	1.09946
Ncoa3	5.99e-14	0.114711	0.101206	0.0641613	0.817382	NA	1	0.903747
Chsy1	1e-14	0.115808	0.140653	0.0894386	0.817382	NA	1	0.868791
Csnk1g1	0	0.11494	0.141697	0.0898882	0.817382	NA	1	0.867884
Cmklr1	0.0121365	0.117347	0.150359	0.0960147	0.817382	NA	0	0.860399
Strbp	0	0.116159	0.175121	0.111464	0.817382	NA	1	0.839355
Ptpn2	0	0.114501	0.185168	0.117323	0.817382	NA	1	0.830964
Ddhd2	0	0.116554	0.193079	0.123027	0.817382	NA	1	0.824417
ENSRNOG00000007014	0	0.114068	0.202605	0.128217	0.817382	NA	1	0.816601
Myl6	4e-14	0.113403	0.21164	0.133688	0.817382	NA	1	0.809256
Ssr3	9.55e-14	0.112096	0.22346	0.140643	0.817382	NA	1	0.799747
Rps11	0	0.116403	0.226846	0.144483	0.817382	NA	1	0.797044
Bend5	6.84e-16	0.114736	0.239929	0.152118	0.817382	NA	1	0.786684
Spint2	4e-14	0.113817	0.242555	0.153393	0.817382	NA	1	0.78462
ENSRNOG00000032009	0	0.117962	0.245705	0.157162	0.817382	NA	1	0.782153
Mpv17	0.0113135	0.117691	0.248125	0.158593	0.817382	NA	0	0.780262
Atp5f1a	0	0.117536	0.248938	0.159045	0.817382	NA	1	0.779629
Epha5	0	0.113577	0.250792	0.158497	0.817382	NA	1	0.778184
Lcmt1	4.92e-15	0.113556	0.283085	0.178895	0.817382	NA	1	0.753456
Cryl1	0	0.117416	0.287675	0.183735	0.817382	NA	1	0.750005
Ppp1r14b	0	0.11645	0.288325	0.183664	0.817382	NA	1	0.749518
Trhde	0	0.116003	0.343409	0.218485	0.817382	NA	1	0.709348
Rmc1	0.0469445	0.116936	0.345405	0.220316	0.817382	NA	0	0.707934
Nudt16l1	0	0.117904	0.348964	0.223176	0.817382	NA	1	0.705418
Gtf2e2	0.0573088	0.116089	0.352684	0.224439	0.817382	NA	0	0.702799
Micos13	0	0.114672	0.382154	0.242247	0.817382	NA	1	0.68239
Slc25a37	0	0.112554	0.384627	0.242389	0.817382	NA	1	0.680704
Meak7	0	0.112828	0.389467	0.245626	0.817382	NA	1	0.677418
Polg2	0	0.113623	0.394225	0.249176	0.817382	NA	1	0.674203
Mrpl15	0.0366947	0.114142	0.428266	0.271081	0.817382	NA	0	0.651638
Mrpl58	0.0171452	0.114491	0.446861	0.283124	0.817382	NA	0	0.639633
Aldh7a1	1e-14	0.114083	0.473757	0.299826	0.817382	NA	1	0.622659
Nup85	0.000940447	0.117295	0.476647	0.304328	0.817382	NA	0	0.620861
Fam78a	0	0.116239	0.504755	0.321345	0.817382	NA	1	0.603653
Rabepk	0	0.116531	0.517524	0.329737	0.817382	NA	1	0.595995
Fdx1	0	0.116738	0.517782	0.330089	0.817382	NA	1	0.595841
Hypk	0.0725584	0.11294	0.554338	0.349714	0.817382	NA	0	0.574453
Gabrb3	0	0.118504	-0.200133	0.128201	0.81916	NA	1	1.22157
Alcam	0.00282894	0.118503	0.139623	0.0894396	0.81916	NA	0	0.869686
Tsn	2.49e-16	0.118339	0.290704	0.186136	0.81916	NA	1	0.747737
Homer3	3.12e-14	0.119121	-0.411927	0.264314	0.819512	NA	1	1.50972
Rab18	0	0.119371	-0.291978	0.187476	0.819512	NA	1	1.33907
Klhdc10	0.0153939	0.119497	-0.208232	0.133749	0.819512	NA	0	1.2315
Ptprt	0	0.118847	-0.202788	0.130023	0.819512	NA	1	1.22481
Cep83	6e-15	0.119008	0.144101	0.0924345	0.819512	NA	1	0.8658
Ube2d3	0	0.119506	0.165764	0.106474	0.819512	NA	1	0.847246
Crebzf	0	0.119273	0.217492	0.139612	0.819512	NA	1	0.804534
Sap18.1	7.47e-14	0.118947	0.290429	0.186267	0.819512	NA	1	0.747942
Dsel	0	0.119045	0.489558	0.314062	0.819512	NA	1	0.612897
Pdf	0	0.119246	0.543201	0.348665	0.819512	NA	1	0.580886
Srp9	0.00353267	0.119635	0.503404	0.323461	0.819744	NA	0	0.604469
Tcf12	0	0.119746	-0.09386	0.0603275	0.81985	NA	1	1.09841
Polr2h	0	0.120002	0.398788	0.256494	0.820948	NA	1	0.671133
Rusf1	0.0413767	0.120419	-0.436177	0.280857	0.821845	NA	0	1.54678
Litaf	3.4e-15	0.120232	-0.238575	0.153543	0.821845	NA	1	1.26944
Cnot4	0	0.120368	0.130555	0.0840537	0.821845	NA	1	0.877608
Crppa	0.0157682	0.125609	-0.482063	0.314735	0.821998	NA	0	1.61941
Lgi1	0.0213879	0.124378	-0.427204	0.278009	0.821998	NA	0	1.53296
Fstl5	0.0623361	0.123335	-0.403046	0.261561	0.821998	NA	0	1.49638
Lin54	0.037028	0.122756	-0.390169	0.252814	0.821998	NA	0	1.47723
Tcn2	4e-14	0.122267	-0.360931	0.233563	0.821998	NA	1	1.43466
Abracl	0	0.123963	-0.353572	0.229838	0.821998	NA	1	1.42415
Hus1	2.55e-16	0.12214	-0.316804	0.204938	0.821998	NA	1	1.37273
Med12	0	0.122864	-0.304444	0.197325	0.821998	NA	1	1.35587
Cherp	0	0.124932	-0.299795	0.195383	0.821998	NA	1	1.34958
Rspry1	0.0125878	0.121852	-0.298741	0.193104	0.821998	NA	0	1.34816
Prkcsh	0	0.123623	-0.286483	0.186059	0.821998	NA	1	1.33174
AABR07069454.1	0.0135094	0.123083	-0.27045	0.175393	0.821998	NA	0	1.31055
Ppp1r12c	0.0093595	0.122863	-0.261138	0.169255	0.821998	NA	0	1.29841
ENSRNOG00000030622	0	0.12114	-0.252291	0.162768	0.821998	NA	1	1.28697
Mobp	0.0143962	0.125298	-0.234257	0.152818	0.821998	NA	0	1.26397
Pkd1	0	0.123733	-0.229967	0.149398	0.821998	NA	1	1.25856
Ehmt2	0	0.122272	-0.214312	0.138685	0.821998	NA	1	1.23901
Ralgapb	0	0.123263	-0.188093	0.122042	0.821998	NA	1	1.20695
Cfdp1	1.11e-15	0.125376	-0.175855	0.114743	0.821998	NA	1	1.19226
Reep3	0	0.125881	-0.163581	0.106877	0.821998	NA	1	1.17772
Rab8b	0	0.120571	-0.160005	0.103071	0.821998	NA	1	1.17352
Kcnq5	0.00684965	0.124305	-0.15568	0.101292	0.821998	NA	0	1.16845
Whrn	0.00541904	0.122119	-0.153253	0.0991327	0.821998	NA	0	1.16562
Ptpn9	0	0.1234	-0.152254	0.0988241	0.821998	NA	1	1.16446
Pnp	0	0.121887	-0.148227	0.095822	0.821998	NA	1	1.15978
Kdm2a	0	0.121464	-0.12816	0.0827552	0.821998	NA	1	1.13673
Fam117b	6.56e-15	0.123252	-0.127536	0.0827477	0.821998	NA	1	1.13603
Rsrp1	4e-14	0.125473	-0.109698	0.0715951	0.821998	NA	1	1.11594
Tcerg1	0	0.12559	0.139142	0.0908398	0.821998	NA	1	0.870105
Tmem156	4e-14	0.123696	0.146041	0.0948658	0.821998	NA	1	0.864123
Dclre1c	0	0.124789	0.158167	0.103041	0.821998	NA	1	0.853708
Tm9sf3	0	0.123722	0.174387	0.113287	0.821998	NA	1	0.839972
Usp7	0	0.121294	0.184283	0.118941	0.821998	NA	1	0.8317
Stx16	0	0.12428	0.18528	0.120542	0.821998	NA	1	0.830872
Osbpl9	0	0.125724	0.203462	0.132879	0.821998	NA	1	0.815901
Pde7b	0	0.123236	0.221898	0.143965	0.821998	NA	1	0.800997
ENSRNOG00000069270	0	0.125737	0.225804	0.147476	0.821998	NA	1	0.797874
Txnl1	0	0.123587	0.234383	0.152208	0.821998	NA	1	0.791059
Bag1	0	0.124624	0.23791	0.154925	0.821998	NA	1	0.788273
Paics	0.0108429	0.125743	0.239586	0.156479	0.821998	NA	0	0.786954
ENSRNOG00000003350	0	0.125843	0.265896	0.173709	0.821998	NA	1	0.766519
Rab2b	0.0088224	0.123921	0.285247	0.185403	0.821998	NA	0	0.751829
Abcd4	0	0.123943	0.289927	0.188456	0.821998	NA	1	0.748318
Mtch2	0	0.121432	0.29906	0.193093	0.821998	NA	1	0.741515
Eef1b2	0	0.121582	0.319704	0.206505	0.821998	NA	1	0.726364
Nr2c2ap	0	0.120984	0.355001	0.228936	0.821998	NA	1	0.701173
Supv3l1	0.0126891	0.122159	0.355627	0.230064	0.821998	NA	0	0.700734
Zfp335	0.025385	0.125103	0.404956	0.264038	0.821998	NA	0	0.667006
Kctd5	0.0554347	0.123787	0.433511	0.281671	0.821998	NA	0	0.648229
Ier5	0.0192954	0.123738	0.440495	0.286171	0.821998	NA	0	0.643718
Gm2a	0	0.120749	0.541076	0.348713	0.821998	NA	1	0.582121
Nemp2	0	0.124686	0.551861	0.359425	0.821998	NA	1	0.575877
Ciao2b	0	0.124324	0.552385	0.359421	0.821998	NA	1	0.575575
Nfe2l3	0	0.124342	0.571659	0.37198	0.821998	NA	1	0.564588
Nat9	0.0720702	0.124847	0.584313	0.380724	0.821998	NA	0	0.557488
Borcs7	0	0.12502	0.613467	0.399904	0.821998	NA	1	0.54147
Tnfsf10	0	0.1248	0.639618	0.416708	0.821998	NA	1	0.527494
Ran	0	0.126224	-0.388837	0.254281	0.822436	NA	1	1.47526
Rnf19b	0	0.126235	-0.219098	0.143284	0.822436	NA	1	1.24495
Rbm41	0.0200298	0.126059	0.258992	0.169294	0.822436	NA	0	0.771829
Pnrc1	1.11e-15	0.12634	0.223843	0.146428	0.822499	NA	1	0.799441
Zc2hc1b	0	0.126928	-0.480938	0.315095	0.824383	NA	1	1.61759
Nadk2	0	0.1273	-0.308618	0.202394	0.824383	NA	1	1.36154
Coq8b	1.79e-14	0.127036	-0.257037	0.16845	0.824383	NA	1	1.29309
Zfyve28	0	0.127608	-0.251483	0.165058	0.824383	NA	1	1.28593
Acox1	2.57e-15	0.126894	-0.206517	0.135291	0.824383	NA	1	1.22939
Anapc5	0	0.127628	-0.203963	0.133876	0.824383	NA	1	1.22625
Trpc4ap	6.18e-15	0.127439	-0.121449	0.0796762	0.824383	NA	1	1.12913
Frs2	1e-14	0.127601	0.190269	0.124879	0.824383	NA	1	0.826737
Mocs2	1.39e-15	0.127762	0.324007	0.212744	0.824383	NA	1	0.723245
Phactr3	0.00475559	0.127341	0.337534	0.221381	0.824383	NA	0	0.713528
ENSRNOG00000067450	0.0505771	0.12709	0.385222	0.252492	0.824383	NA	0	0.6803
Clmp	0	0.127778	0.566465	0.371959	0.824383	NA	1	0.567528
Nalcn	0.0884469	0.128388	-0.384964	0.253184	0.82457	NA	0	1.46956
Hebp1	0	0.128139	-0.373482	0.245473	0.82457	NA	1	1.45278
AABR07005779.1	0	0.128435	-0.34464	0.226692	0.82457	NA	1	1.41148
Ctsd	1.46e-14	0.128013	-0.148421	0.0975179	0.82457	NA	1	1.16
Grk4	0	0.128273	0.210114	0.138147	0.82457	NA	1	0.810492
Dis3l	0	0.12812	0.327106	0.214981	0.82457	NA	1	0.721007
Psd4	0.09059	0.128477	0.44893	0.295322	0.82457	NA	0	0.638311
ENSRNOG00000063563	0	0.129606	-0.575565	0.379746	0.826795	NA	1	1.77813
Fbxw8	0	0.129798	-0.302638	0.199774	0.826795	NA	1	1.35342
Zfp536	0	0.129543	-0.23606	0.155722	0.826795	NA	1	1.26625
Sqstm1	0	0.130127	-0.193792	0.128034	0.826795	NA	1	1.21384
ENSRNOG00000032922	0	0.129829	-0.169004	0.11157	0.826795	NA	1	1.18412
Anks1a	1.32e-14	0.13058	-0.153136	0.101293	0.826795	NA	1	1.16548
Lrrtm4	1.28e-15	0.129847	-0.130545	0.0861847	0.826795	NA	1	1.13945
Abi3	4e-14	0.129131	-0.117465	0.0774052	0.826795	NA	1	1.12464
Csf1r	5.76e-15	0.130522	0.0873819	0.0577905	0.826795	NA	1	0.916327
Epb41	0	0.130744	0.117894	0.0780148	0.826795	NA	1	0.88879
Klhdc2	0.00663305	0.13017	0.197206	0.130304	0.826795	NA	0	0.821021
Nop58	0.00674202	0.130381	0.201192	0.133011	0.826795	NA	0	0.817755
Wasl	0.014173	0.129131	0.206688	0.1362	0.826795	NA	0	0.813273
Sema4b	0	0.130306	0.238403	0.157581	0.826795	NA	1	0.787885
Jakmip2	0.00209597	0.130116	0.273026	0.180377	0.826795	NA	0	0.761073
Utp6	0	0.1305	0.284366	0.188056	0.826795	NA	1	0.752491
Nop2	0	0.130681	0.324849	0.214929	0.826795	NA	1	0.722637
Armc10	0.0251261	0.130139	0.409888	0.270812	0.826795	NA	0	0.663725
Cxadr	0.0995321	0.12988	0.456198	0.301205	0.826795	NA	0	0.633688
Tradd	0.0917487	0.130266	0.588483	0.388937	0.826795	NA	0	0.555169
Pdk3	0	0.131552	-0.417994	0.277182	0.82762	NA	1	1.51891
Rasgrf1	0.0305841	0.131992	-0.344026	0.228392	0.82762	NA	0	1.41062
Dnajc6	0.00129857	0.131754	-0.298131	0.197802	0.82762	NA	0	1.34734
Metap1d	0	0.131697	-0.276279	0.183276	0.82762	NA	1	1.31822
Carm1	0	0.131195	-0.192345	0.127431	0.82762	NA	1	1.21209
Ipcef1	4e-14	0.131372	-0.137368	0.0910497	0.82762	NA	1	1.14725
Fam13b	0	0.131621	-0.12013	0.0796753	0.82762	NA	1	1.12764
Gabpb1	4.49e-15	0.131333	0.203527	0.134887	0.82762	NA	1	0.815848
Selenoo	0	0.131944	0.24058	0.159697	0.82762	NA	1	0.786172
Psme3	2.07e-15	0.131292	0.246316	0.163229	0.82762	NA	1	0.781675
Wsb2	0	0.131173	0.260184	0.172365	0.82762	NA	1	0.770909
RGD1310553	3.99e-15	0.132092	0.357667	0.23751	0.82762	NA	1	0.699306
Aasdhppt	0.114068	0.132123	0.49984	0.331947	0.82762	NA	0	0.606628
Hpcal4	1.03e-16	0.133139	-0.447436	0.297926	0.828327	NA	1	1.5643
Sptbn2	1.2e-14	0.132832	-0.390098	0.259541	0.828327	NA	1	1.47713
Rbm14	0	0.132471	-0.243105	0.161593	0.828327	NA	1	1.2752
Atg5	0	0.132653	-0.229876	0.152871	0.828327	NA	1	1.25844
Agps	0	0.132778	-0.167293	0.111288	0.828327	NA	1	1.1821
Uimc1	0	0.133038	-0.138048	0.0918957	0.828327	NA	1	1.14803
Ralgapa1	0	0.132607	-0.135219	0.089912	0.828327	NA	1	1.14479
Nfatc2	0	0.132963	-0.115079	0.0765905	0.828327	NA	1	1.12196
Rnls	0	0.13289	0.174531	0.116137	0.828327	NA	1	0.839851
Evi2b	0	0.133198	0.209323	0.139399	0.828327	NA	1	0.811134
Kdm2b	0	0.133572	-0.184093	0.122715	0.830052	NA	1	1.20213
Zswim6	1.36e-15	0.134102	-0.0888288	0.0592935	0.830384	NA	1	1.09289
Nck1	6.71e-15	0.134057	0.138392	0.0923663	0.830384	NA	1	0.870757
Vwa8	0	0.134107	0.217687	0.145308	0.830384	NA	1	0.804377
Iah1	0	0.133824	0.302038	0.201467	0.830384	NA	1	0.73931
Dynlrb1	0.0361687	0.13378	0.324711	0.216567	0.830384	NA	0	0.722736
Scg3	0.172068	0.140258	-0.53408	0.36213	0.830409	NA	0	1.70588
Pxmp2	3.8e-16	0.142396	-0.49509	0.337502	0.830409	NA	1	1.64065
Rhot2	0.0803975	0.139392	-0.483926	0.327407	0.830409	NA	0	1.62243
ENSRNOG00000002832	0	0.135765	-0.445	0.298307	0.830409	NA	1	1.56049
Polr1a	0	0.135345	-0.444923	0.297935	0.830409	NA	1	1.56037
Sez6l	0	0.140789	-0.419196	0.284614	0.830409	NA	1	1.52074
Cisd3	0	0.140303	-0.4188	0.283996	0.830409	NA	1	1.52014
Cacng3	0.032148	0.141555	-0.408587	0.277945	0.830409	NA	0	1.50469
Kdm4a	0.13107	0.138062	-0.408425	0.275396	0.830409	NA	0	1.50445
Unc13c	0.0238594	0.13476	-0.392063	0.262146	0.830409	NA	0	1.48003
Wdr76	0	0.142955	-0.389057	0.26559	0.830409	NA	1	1.47559
Ikzf5	0	0.142885	-0.388799	0.265368	0.830409	NA	1	1.47521
Kifbp	0	0.142174	-0.374678	0.255275	0.830409	NA	1	1.45452
Prrt1	0	0.135702	-0.366082	0.245365	0.830409	NA	1	1.44207
Mark1	0.0389175	0.143445	-0.351355	0.240147	0.830409	NA	0	1.42099
Dnajb4	3.82e-14	0.141215	-0.339159	0.230519	0.830409	NA	1	1.40377
Ccdc142	0	0.141051	-0.324405	0.2204	0.830409	NA	1	1.38321
ENSRNOG00000066618	0	0.14228	-0.315097	0.214738	0.830409	NA	1	1.37039
Ppp6c	0.0353518	0.136785	-0.297494	0.199946	0.830409	NA	0	1.34648
Mrpl57	0	0.137016	-0.290667	0.195473	0.830409	NA	1	1.33732
Dux4	0.0258505	0.144331	-0.288645	0.197722	0.830409	NA	0	1.33462
Cdk5rap3	0	0.143188	-0.283496	0.193642	0.830409	NA	1	1.32776
Prickle4	0	0.136044	-0.261105	0.175158	0.830409	NA	1	1.29836
Max	0.0193057	0.141951	-0.253193	0.172409	0.830409	NA	0	1.28813
Brd2	0	0.142626	-0.245856	0.167696	0.830409	NA	1	1.27872
Ccdc174	0	0.142939	-0.240788	0.164368	0.830409	NA	1	1.27225
Sox6	0	0.140326	-0.228166	0.154733	0.830409	NA	1	1.25629
Lmo2	0	0.144326	-0.227286	0.15569	0.830409	NA	1	1.25519
Atxn1	0	0.13742	-0.204574	0.137717	0.830409	NA	1	1.227
Epha6	0.00653329	0.142033	-0.195786	0.133346	0.830409	NA	0	1.21627
Hvcn1	0.00768043	0.137592	-0.194882	0.13125	0.830409	NA	0	1.21517
Aplp1	0	0.138881	-0.18817	0.127144	0.830409	NA	1	1.20704
Akna	0	0.139168	-0.184374	0.12467	0.830409	NA	1	1.20247
ENSRNOG00000027623	4e-14	0.139154	-0.172325	0.116519	0.830409	NA	1	1.18806
Slc44a2	0.0129844	0.13426	-0.164894	0.110112	0.830409	NA	0	1.17927
Ttll5	0	0.140169	-0.158077	0.107159	0.830409	NA	1	1.17126
Glcci1	0	0.135467	-0.15087	0.101059	0.830409	NA	1	1.16285
Gab1	7.47e-14	0.144231	-0.150666	0.103181	0.830409	NA	1	1.16261
Kif13a	0	0.137801	-0.146188	0.0985077	0.830409	NA	1	1.15741
Arhgef1	0	0.14372	-0.142195	0.0972552	0.830409	NA	1	1.1528
Fgd4	1.77e-14	0.135957	-0.135325	0.0907602	0.830409	NA	1	1.14491
Zeb1	0.00332572	0.136314	-0.13529	0.0908192	0.830409	NA	0	1.14487
AABR07001519.1	0	0.143786	-0.133208	0.0911234	0.830409	NA	1	1.14249
Arih1	0	0.143404	-0.119234	0.0814868	0.830409	NA	1	1.12663
Dscam	0.0014811	0.142256	-0.10957	0.0746674	0.830409	NA	0	1.1158
Picalm	1e-14	0.139904	-0.0892236	0.0604435	0.830409	NA	1	1.09333
Smyd3	1e-14	0.137357	0.100264	0.0674854	0.830409	NA	1	0.904599
Kmt2c	0	0.144056	0.105016	0.0718867	0.830409	NA	1	0.90031
Csmd1	0	0.141683	0.106213	0.0722756	0.830409	NA	1	0.899233
Zmynd11	0	0.141652	0.124409	0.084651	0.830409	NA	1	0.883019
Brd4	0	0.143978	0.125595	0.0859569	0.830409	NA	1	0.881972
Thrap3	0	0.141559	0.1306	0.0888428	0.830409	NA	1	0.877569
Fam120a	0	0.135216	0.143696	0.0961923	0.830409	NA	1	0.866151
Rab40c	0	0.139224	0.146018	0.0987485	0.830409	NA	1	0.864142
Prkce	1.37e-15	0.140442	0.147277	0.0999064	0.830409	NA	1	0.863055
Resf1	0	0.136376	0.15293	0.102678	0.830409	NA	1	0.858189
Psmd6	0	0.143159	0.158301	0.10812	0.830409	NA	1	0.853593
Hspbp1	1.4e-14	0.136602	0.161681	0.108616	0.830409	NA	1	0.850712
Gng12	5.11e-14	0.140389	0.164496	0.111572	0.830409	NA	1	0.848321
Shld2	0	0.134553	0.16693	0.111556	0.830409	NA	1	0.846258
Rab43	4e-14	0.142775	0.168606	0.115047	0.830409	NA	1	0.844842
Fcgr2b	4e-14	0.138207	0.170853	0.115246	0.830409	NA	1	0.842946
Hm13	0	0.135831	0.17124	0.114811	0.830409	NA	1	0.842619
Etl4	0	0.136076	0.174832	0.117292	0.830409	NA	1	0.839598
Ubb	0	0.138718	0.181341	0.12248	0.830409	NA	1	0.834151
Ints6	0	0.135117	0.193193	0.129293	0.830409	NA	1	0.824323
Ublcp1	0	0.140385	0.193622	0.131326	0.830409	NA	1	0.823969
Oasl2	0	0.144172	0.198266	0.135759	0.830409	NA	1	0.820151
Sf3b2	0	0.136986	0.200463	0.1348	0.830409	NA	1	0.818352
Gapdh	0	0.138306	0.201872	0.136204	0.830409	NA	1	0.817199
Adcy7	4e-14	0.141162	0.207403	0.140949	0.830409	NA	1	0.812692
Ino80e	0	0.137174	0.210334	0.141506	0.830409	NA	1	0.810314
Rpl3	0.0144053	0.140157	0.214084	0.145121	0.830409	NA	0	0.807281
Ergic2	0	0.137441	0.219157	0.147542	0.830409	NA	1	0.803196
Pttg1ip	0	0.140793	0.230928	0.156791	0.830409	NA	1	0.793797
Nop56	0	0.140503	0.23261	0.157817	0.830409	NA	1	0.792463
Zfp512	0.0108148	0.136287	0.236606	0.158822	0.830409	NA	0	0.789302
Jdp2	0	0.142018	0.240106	0.163525	0.830409	NA	1	0.786544
Ppp2r1a	4e-14	0.142423	0.247471	0.168712	0.830409	NA	1	0.780773
Atic	0.00957609	0.143858	0.251548	0.172107	0.830409	NA	0	0.777597
Rbm7	0	0.141195	0.25881	0.175899	0.830409	NA	1	0.77197
Ndufv2	0	0.144039	0.263221	0.180175	0.830409	NA	1	0.768572
Rpf1	0	0.140069	0.263877	0.178835	0.830409	NA	1	0.768068
Mettl15	0.0244431	0.138599	0.267349	0.180516	0.830409	NA	0	0.765406
Hpf1	0	0.139696	0.281923	0.190885	0.830409	NA	1	0.754332
Zfp362	0	0.135067	0.283524	0.189722	0.830409	NA	1	0.753125
Poldip2	0	0.134539	0.288067	0.192501	0.830409	NA	1	0.749712
Rnf185	0	0.137639	0.30521	0.205578	0.830409	NA	1	0.736969
Camk1	3.81e-14	0.140727	0.306147	0.207827	0.830409	NA	1	0.736279
Lonp1	0	0.135763	0.306168	0.20524	0.830409	NA	1	0.736263
Pnkp	0	0.136561	0.319612	0.214689	0.830409	NA	1	0.726431
Pdhx	0	0.143359	0.332191	0.227	0.830409	NA	1	0.717351
Poc5	0	0.134508	0.350918	0.234483	0.830409	NA	1	0.704042
ENSRNOG00000011020	0	0.142267	0.35745	0.243594	0.830409	NA	1	0.699457
ENSRNOG00000070363	0.0468527	0.137938	0.358109	0.241392	0.830409	NA	0	0.698997
Ints2	0	0.138472	0.361156	0.243777	0.830409	NA	1	0.69687
Sik1	0	0.140906	0.410941	0.279091	0.830409	NA	1	0.663026
Kcnj9	0	0.137314	0.414702	0.279098	0.830409	NA	1	0.660537
Atp6v0e2	0	0.140948	0.418931	0.284548	0.830409	NA	1	0.657749
Necab1.1	0	0.143945	0.425213	0.290992	0.830409	NA	1	0.65363
Clec4a1	0.0355197	0.143115	0.426855	0.291511	0.830409	NA	0	0.652558
Tmem178a	0	0.143566	0.433474	0.296364	0.830409	NA	1	0.648253
Champ1	0.0454283	0.141068	0.47975	0.325956	0.830409	NA	0	0.618938
ENSRNOG00000058912	0.145287	0.135235	0.500108	0.334795	0.830409	NA	0	0.606465
Slc24a1	0.111989	0.136202	0.507618	0.340664	0.830409	NA	0	0.601928
Kcnj14	0.0934224	0.135567	0.518856	0.347641	0.830409	NA	0	0.595201
Smarcc1	0	0.144576	0.162453	0.111349	0.830709	NA	1	0.850056
Tmem26	0.104745	0.144561	0.501215	0.34353	0.830709	NA	0	0.605794
Ebf1	0.212302	0.144903	-0.628742	0.431302	0.830982	NA	0	1.87525
Prrc2b	0	0.144824	-0.161305	0.11063	0.830982	NA	1	1.17504
Gpt2	0	0.144913	0.323701	0.222057	0.830982	NA	1	0.723467
Pc	1e-14	0.145063	0.278778	0.191311	0.831287	NA	1	0.756708
Mettl9	0.0323561	0.145314	0.274168	0.188266	0.832174	NA	0	0.760204
Tmem68	3.17e-15	0.145643	-0.351803	0.241773	0.83295	NA	1	1.42163
Gpc6	4e-14	0.145574	0.230314	0.158254	0.83295	NA	1	0.794284
Grm1	0	0.1466	-0.25191	0.173534	0.833302	NA	1	1.28648
Acox3	4e-14	0.146114	-0.245611	0.168991	0.833302	NA	1	1.2784
Lig4	4e-14	0.146506	-0.204082	0.140554	0.833302	NA	1	1.2264
Sfswap	0	0.146236	-0.150303	0.103447	0.833302	NA	1	1.16219
Gpcpd1	0	0.146015	-0.129111	0.0888124	0.833302	NA	1	1.13782
Bach2	0	0.146774	-0.123664	0.0852255	0.833302	NA	1	1.13164
Tnk2	0	0.146866	-0.0926441	0.063862	0.833302	NA	1	1.09707
Trpm7	0	0.146704	0.115199	0.0793781	0.833302	NA	1	0.891188
RT1.DMb	8.42e-15	0.145876	0.132373	0.0910246	0.833302	NA	1	0.876014
Hnrnpa1	0	0.14642	0.189342	0.130375	0.833302	NA	1	0.827503
Ube2i.1	0.012863	0.146777	0.215278	0.148365	0.833302	NA	0	0.806317
Angel2	0	0.146838	0.216174	0.149004	0.833302	NA	1	0.805595
Etfrf1	0	0.14847	-0.505971	0.350163	0.834323	NA	1	1.65859
Eaf1	0	0.150845	-0.454451	0.316348	0.834323	NA	1	1.57531
Cald1	0.0186721	0.151218	-0.435694	0.303568	0.834323	NA	0	1.54604
Zw10	0	0.148709	-0.420954	0.291498	0.834323	NA	1	1.52341
Tmem80	4e-14	0.151958	-0.373446	0.260668	0.834323	NA	1	1.45273
Cbwd1	0	0.14967	-0.368234	0.255594	0.834323	NA	1	1.44518
Bpnt2	0	0.149543	-0.337561	0.23423	0.834323	NA	1	1.40152
Pard3	0.0682576	0.147518	-0.327002	0.225775	0.834323	NA	0	1.3868
Nckipsd	4.44e-15	0.149014	-0.32375	0.224355	0.834323	NA	1	1.3823
Rabif	0	0.150051	-0.305871	0.212506	0.834323	NA	1	1.35781
ENSRNOG00000004016	2.27e-17	0.149123	-0.280015	0.194099	0.834323	NA	1	1.32315
Cyb5a.1	0	0.148689	-0.264714	0.183298	0.834323	NA	1	1.30306
Ppp1r9a	0	0.151006	-0.242918	0.169164	0.834323	NA	1	1.27496
Vps37b	0	0.150756	-0.239251	0.166509	0.834323	NA	1	1.2703
Gtf2a1	0	0.149584	-0.219885	0.152592	0.834323	NA	1	1.24593
Tti1	0	0.149848	-0.214872	0.14921	0.834323	NA	1	1.2397
Foxo1	0	0.151571	-0.2082	0.145188	0.834323	NA	1	1.23146
Pcdhga7	0.0154619	0.151975	-0.18726	0.130714	0.834323	NA	0	1.20594
Sec22a	4e-14	0.147976	-0.174188	0.120402	0.834323	NA	1	1.19028
Atg4c	0	0.150144	-0.167547	0.116431	0.834323	NA	1	1.1824
Acsl3	0	0.151989	-0.160669	0.112157	0.834323	NA	1	1.1743
Dpp8	1.6e-13	0.15205	-0.144303	0.100747	0.834323	NA	1	1.15523
Ssbp2	0.00439614	0.14826	-0.123644	0.0855247	0.834323	NA	0	1.13161
Sgcz	6.47e-16	0.149085	-0.115672	0.0801734	0.834323	NA	1	1.12263
Ptprj	0.00213144	0.151376	-0.111916	0.0780071	0.834323	NA	0	1.11842
Fhit	1.25e-14	0.150683	-0.0961083	0.0668755	0.834323	NA	1	1.10088
Lrp4	0	0.149304	-0.0876587	0.06079	0.834323	NA	1	1.09162
Slc9a9	0	0.150323	-0.067599	0.0469962	0.834323	NA	1	1.06994
Stox2	0	0.151911	0.132366	0.092382	0.834323	NA	1	0.87602
Hivep2	0.00305086	0.149909	0.149142	0.103582	0.834323	NA	0	0.861446
Brd1	0	0.148691	0.150486	0.104202	0.834323	NA	1	0.86029
Vps35	4e-14	0.149881	0.165192	0.114721	0.834323	NA	1	0.847731
Bbs9	0	0.150588	0.177353	0.12338	0.834323	NA	1	0.837484
Kcnh7	0.00360167	0.149127	0.180995	0.125463	0.834323	NA	0	0.834439
Washc2c	2.91e-13	0.152083	0.182552	0.127461	0.834323	NA	1	0.833141
Fnbp1l	0	0.1507	0.186773	0.129969	0.834323	NA	1	0.829632
Pde6d	4e-14	0.151368	0.198201	0.138147	0.834323	NA	1	0.820205
Hk1	0.00816637	0.150417	0.201105	0.139845	0.834323	NA	0	0.817826
Cep295nl	3.74e-14	0.150295	0.206732	0.143715	0.834323	NA	1	0.813238
Ap5m1	0	0.1512	0.215295	0.149999	0.834323	NA	1	0.806303
Dcaf10	0.0152564	0.151531	0.215946	0.150575	0.834323	NA	0	0.805779
Ppm1g	0	0.151816	0.226428	0.157993	0.834323	NA	1	0.797377
Ppp1r2	0	0.148565	0.248244	0.171841	0.834323	NA	1	0.780169
Rp2	0	0.150022	0.288889	0.200694	0.834323	NA	1	0.749095
Ndufv1	2.98e-15	0.151415	0.306521	0.213671	0.834323	NA	1	0.736003
Gpatch4	0	0.1498	0.351429	0.244008	0.834323	NA	1	0.703682
Gpx1	7.72e-14	0.147868	0.362868	0.250755	0.834323	NA	1	0.695678
Abhd17c	0.00594344	0.150488	0.367276	0.255442	0.834323	NA	0	0.692618
Prkar2b	0.0833623	0.149861	0.388244	0.26961	0.834323	NA	0	0.678247
Idh1	0.0779591	0.149704	0.417551	0.289849	0.834323	NA	0	0.658658
Ndufb6	0	0.150034	0.435284	0.302404	0.834323	NA	1	0.647081
ENSRNOG00000062645	0	0.149504	0.435922	0.302454	0.834323	NA	1	0.646668
L3mbtl2	0	0.152198	-0.28667	0.200215	0.834424	NA	1	1.33198
Ctps1	0	0.152358	-0.3525	0.246288	0.834769	NA	1	1.42262
Scly	0	0.152727	0.266252	0.186195	0.836261	NA	1	0.766246
Rab4b	0	0.152882	-0.283229	0.198142	0.83658	NA	1	1.32741
Utp15	0	0.153857	-0.41546	0.291338	0.836597	NA	1	1.51507
Ca11	0	0.153168	-0.27682	0.193793	0.836597	NA	1	1.31893
Dnajb2	4e-14	0.153613	-0.268915	0.188463	0.836597	NA	1	1.30854
Nipa2	0.0153842	0.153817	-0.184561	0.12941	0.836597	NA	0	1.20269
Hmgxb3	0	0.153396	0.14714	0.103066	0.836597	NA	1	0.863173
Cct4	4.59e-14	0.153476	0.164503	0.11525	0.836597	NA	1	0.848316
Golph3	0	0.153803	0.190714	0.13372	0.836597	NA	1	0.826369
Edem3	0	0.153813	0.208737	0.14636	0.836597	NA	1	0.811609
Stmn2	0	0.153827	0.259166	0.181725	0.836597	NA	1	0.771695
Qsox1	0	0.153767	0.44114	0.309279	0.836597	NA	1	0.643303
Arl2bp	0	0.154141	-0.323791	0.227213	0.837086	NA	1	1.38236
Sacs	0.00775531	0.154113	-0.241367	0.169362	0.837086	NA	0	1.27299
Ndufs1	0.00227104	0.154344	-0.283063	0.19873	0.837656	NA	0	1.32719
Nop10	0	0.154573	0.36841	0.258794	0.838373	NA	1	0.691834
Dusp22	6.12e-15	0.154732	0.241305	0.169573	0.838668	NA	1	0.785602
Dnajc14	0	0.154919	0.282728	0.198772	0.838668	NA	1	0.753725
Htr2b	0.0432709	0.154919	0.344131	0.241942	0.838668	NA	0	0.708836
Tbc1d15	2.02e-14	0.155309	0.207388	0.145942	0.840248	NA	1	0.812704
Fam91a1	4e-14	0.155809	-0.267661	0.188586	0.840875	NA	1	1.3069
Dlg2	0	0.155838	-0.0925127	0.0651861	0.840875	NA	1	1.09693
Zfp532	0	0.15572	0.118397	0.0834006	0.840875	NA	1	0.888344
Mki67	0	0.155913	0.303312	0.213758	0.840875	NA	1	0.738369
Fbxo9	0.150094	0.15557	0.440222	0.309987	0.840875	NA	0	0.643893
Olr35	1.00653	0.156758	-0.897968	0.634132	0.84118	NA	0	2.45461
Zmynd10	0	0.172531	-0.547238	0.401167	0.84118	NA	1	1.72847
Cbr4	0.0120419	0.174137	-0.52662	0.387497	0.84118	NA	0	1.6932
Mcam	0	0.170501	-0.464494	0.338899	0.84118	NA	1	1.59121
Esrrg	0	0.172133	-0.463298	0.339317	0.84118	NA	1	1.58931
Lrig3	0.00762233	0.164376	-0.460957	0.331504	0.84118	NA	0	1.58559
Sox13	1.29e-14	0.16099	-0.458637	0.327189	0.84118	NA	1	1.58192
AABR07069466.1	0.026711	0.162848	-0.439277	0.314769	0.84118	NA	0	1.55159
Sh3glb2	0	0.158212	-0.422507	0.299414	0.84118	NA	1	1.52578
ENSRNOG00000055721	0.0794414	0.165761	-0.420325	0.303275	0.84118	NA	0	1.52246
Adam15	0	0.162366	-0.418334	0.299418	0.84118	NA	1	1.51943
Spsb2	4e-14	0.165813	-0.414723	0.29927	0.84118	NA	1	1.51395
Pecr	0	0.159388	-0.391012	0.277879	0.84118	NA	1	1.47848
Man2c1	0	0.169848	-0.390916	0.284781	0.84118	NA	1	1.47834
Vldlr	0	0.160299	-0.39008	0.277822	0.84118	NA	1	1.4771
Csrp1	0.0304689	0.162814	-0.373282	0.267457	0.84118	NA	0	1.45249
Lmo7	1.32e-15	0.163992	-0.370657	0.26632	0.84118	NA	1	1.44869
Scn3a	4e-14	0.169771	-0.366091	0.266648	0.84118	NA	1	1.44209
Sars1	0	0.160913	-0.352351	0.251319	0.84118	NA	1	1.42241
Tp53inp1	0.0177416	0.170187	-0.349206	0.254597	0.84118	NA	0	1.41794
Dapk1	0	0.168736	-0.345851	0.251295	0.84118	NA	1	1.41319
Lin9	0	0.157934	-0.336276	0.238147	0.84118	NA	1	1.39972
AABR07071891.2	0.0269894	0.174191	-0.335208	0.246683	0.84118	NA	0	1.39823
Slc15a4	0.015048	0.170527	-0.333189	0.243113	0.84118	NA	0	1.39541
Chid1	0.0579925	0.171949	-0.322474	0.236077	0.84118	NA	0	1.38054
Ppp1r1b	1e-14	0.164149	-0.322056	0.231486	0.84118	NA	1	1.37996
Anks3	4e-14	0.164959	-0.321038	0.231198	0.84118	NA	1	1.37856
Mgat3	0	0.164741	-0.311742	0.224388	0.84118	NA	1	1.3658
ENSRNOG00000011132	0	0.173959	-0.310497	0.228375	0.84118	NA	1	1.3641
Pon2	0	0.162378	-0.30938	0.221441	0.84118	NA	1	1.36258
Opalin	0	0.156754	-0.305489	0.215729	0.84118	NA	1	1.35729
Rest	0	0.163632	-0.2891	0.207544	0.84118	NA	1	1.33523
Septin8	0	0.170272	-0.288848	0.210633	0.84118	NA	1	1.33489
Eloc	4e-14	0.163271	-0.28609	0.205207	0.84118	NA	1	1.33121
Kpna6	0	0.17467	-0.285592	0.210404	0.84118	NA	1	1.33055
P2ry13	0	0.162312	-0.271224	0.1941	0.84118	NA	1	1.31157
Bin3	8.1e-15	0.167095	-0.268768	0.194534	0.84118	NA	1	1.30835
Rnf121	0	0.16379	-0.265657	0.190785	0.84118	NA	1	1.30429
Tm7sf3	0	0.171011	-0.260697	0.190434	0.84118	NA	1	1.29783
Psma6	1.64e-16	0.169367	-0.252111	0.183454	0.84118	NA	1	1.28674
Nfasc	0	0.170395	-0.24779	0.180745	0.84118	NA	1	1.28119
Dtx4	0	0.166994	-0.247221	0.178896	0.84118	NA	1	1.28046
Tmf1	0.0104818	0.160555	-0.237905	0.169544	0.84118	NA	0	1.26859
Nosip	0	0.169807	-0.230378	0.167813	0.84118	NA	1	1.25908
Fam126b	1.15e-15	0.173869	-0.226717	0.166719	0.84118	NA	1	1.25447
Gnb4	0.0399641	0.164868	-0.22207	0.159891	0.84118	NA	0	1.24866
Ndufa10l1.1	2.78e-16	0.163269	-0.221907	0.159169	0.84118	NA	1	1.24846
Mcts1	0	0.17221	-0.218355	0.159951	0.84118	NA	1	1.24403
Creb3l2	0.0177555	0.170785	-0.214986	0.15696	0.84118	NA	0	1.23984
AABR07006724.1	0.027416	0.166234	-0.214698	0.155083	0.84118	NA	0	1.23949
Ammecr1l	0	0.160833	-0.213876	0.152521	0.84118	NA	1	1.23847
Pdpr	0	0.169581	-0.19989	0.145528	0.84118	NA	1	1.22127
Sdha	0	0.168017	-0.196687	0.142672	0.84118	NA	1	1.21736
AABR07035428.2	0	0.166497	-0.19348	0.139843	0.84118	NA	1	1.21346
ENSRNOG00000005387	0	0.158133	-0.182592	0.129372	0.84118	NA	1	1.20032
Apobec1	0.0165981	0.174577	-0.180549	0.132987	0.84118	NA	0	1.19787
Chtop	0	0.163474	-0.179473	0.128795	0.84118	NA	1	1.19659
Ankrd13d	2.75e-15	0.163297	-0.173911	0.124751	0.84118	NA	1	1.18995
Pecam1	0.00594394	0.172496	-0.171649	0.125821	0.84118	NA	0	1.18726
Dicer1	0	0.172104	-0.168161	0.123152	0.84118	NA	1	1.18313
Kif16b	0	0.173644	-0.163361	0.120067	0.84118	NA	1	1.17746
Bzw2	0.0027796	0.164117	-0.163128	0.117244	0.84118	NA	0	1.17719
Ppp1r16b	0.000410701	0.172723	-0.149281	0.109483	0.84118	NA	0	1.161
Sertad2	0	0.171522	-0.14283	0.104459	0.84118	NA	1	1.15353
Snx6	0	0.167255	-0.141852	0.102711	0.84118	NA	1	1.15241
Aopep	0.000228091	0.170238	-0.136006	0.0991706	0.84118	NA	0	1.14569
Kmt5b	2.26e-15	0.166332	-0.135383	0.097814	0.84118	NA	1	1.14498
Xrn2	0	0.172925	-0.134539	0.0987176	0.84118	NA	1	1.14401
Cdc37l1	0	0.162418	-0.13209	0.0945535	0.84118	NA	1	1.14121
Etnk1	2.4e-16	0.166607	-0.127822	0.0924108	0.84118	NA	1	1.13635
Arih2	5.38e-14	0.174313	-0.124649	0.0917566	0.84118	NA	1	1.13275
Mdm4	4.15e-14	0.171367	-0.117102	0.0856116	0.84118	NA	1	1.12423
Mdga2	0	0.156589	-0.116152	0.081991	0.84118	NA	1	1.12317
Dpp6	0	0.161433	-0.115185	0.0822594	0.84118	NA	1	1.12208
Agap1	0	0.174055	-0.103927	0.076457	0.84118	NA	1	1.10952
Fam172a	0	0.172449	-0.0965094	0.0707351	0.84118	NA	1	1.10132
Rere	0	0.16801	-0.0942264	0.0683481	0.84118	NA	1	1.09881
Blnk	0	0.16578	-0.0762016	0.0549838	0.84118	NA	1	1.07918
Dst	0	0.172159	-0.068122	0.0498953	0.84118	NA	1	1.0705
Frmd4a	0	0.158919	-0.055294	0.0392513	0.84118	NA	1	1.05685
Slc25a13	0	0.171068	0.102155	0.0746319	0.84118	NA	1	0.90289
Syk	0	0.158192	0.118268	0.0838078	0.84118	NA	1	0.888458
Itch	0	0.171589	0.119848	0.0876651	0.84118	NA	1	0.887055
Mier1	0	0.17306	0.126242	0.0926589	0.84118	NA	1	0.881402
Nfam1	0	0.166863	0.128942	0.0932768	0.84118	NA	1	0.879025
Tssc4	0	0.172691	0.133602	0.097977	0.84118	NA	1	0.874938
Sdhb	4e-14	0.172766	0.135042	0.0990499	0.84118	NA	1	0.87368
Ccr5	4.08e-14	0.161717	0.140596	0.100474	0.84118	NA	1	0.868841
Nrip1	0	0.163154	0.144237	0.103429	0.84118	NA	1	0.865683
Ldha	0	0.171933	0.1496	0.109515	0.84118	NA	1	0.861052
Rnf14	0	0.16829	0.150109	0.108955	0.84118	NA	1	0.860614
Ppp2r2b	0.00646825	0.167644	0.152144	0.110264	0.84118	NA	0	0.858864
Unc93b1	0	0.167434	0.152655	0.11058	0.84118	NA	1	0.858426
Ccni	7.89e-15	0.16649	0.156839	0.113358	0.84118	NA	1	0.854842
Cnot10	0	0.167311	0.159917	0.115807	0.84118	NA	1	0.852215
Kank1	0	0.17441	0.159961	0.117777	0.84118	NA	1	0.852177
Yme1l1	0	0.157921	0.161069	0.114064	0.84118	NA	1	0.851233
Ube2f	0	0.166159	0.161717	0.116792	0.84118	NA	1	0.850682
Man1a1	0.0128895	0.17103	0.162048	0.118378	0.84118	NA	0	0.8504
Eml6	0.0109856	0.167089	0.167218	0.12103	0.84118	NA	0	0.846015
Arhgap31	0.0147817	0.156568	0.168043	0.118615	0.84118	NA	0	0.845317
Taf1	0.000370998	0.166354	0.180215	0.130212	0.84118	NA	0	0.83509
Mtmr14	0	0.17263	0.181371	0.132989	0.84118	NA	1	0.834126
B4galt5	0	0.167943	0.189464	0.137408	0.84118	NA	1	0.827402
Rmnd1	2.5e-15	0.165765	0.18968	0.13686	0.84118	NA	1	0.827224
Lrpprc	1e-14	0.162107	0.189706	0.135696	0.84118	NA	1	0.827202
Fkbp7	0	0.173689	0.19003	0.139682	0.84118	NA	1	0.826934
Kdm5d	0	0.173023	0.194466	0.142722	0.84118	NA	1	0.823274
Ints9	0.00223851	0.169223	0.197138	0.143403	0.84118	NA	0	0.821078
Chn1	0.0172897	0.17452	0.197914	0.145758	0.84118	NA	0	0.82044
Mnat1	0.00482409	0.156341	0.20131	0.142019	0.84118	NA	0	0.817659
Vrk1	0	0.172416	0.202352	0.1483	0.84118	NA	1	0.816807
Msra	4e-14	0.162801	0.204836	0.146761	0.84118	NA	1	0.814781
Phrf1	2.88e-17	0.157993	0.206065	0.145953	0.84118	NA	1	0.81378
Matk	0	0.16299	0.20706	0.148421	0.84118	NA	1	0.812971
Slfn2	4e-14	0.165974	0.214823	0.155078	0.84118	NA	1	0.806684
Vegfb	0	0.174162	0.218005	0.160422	0.84118	NA	1	0.804121
Noc3l	0	0.170232	0.219577	0.160105	0.84118	NA	1	0.802858
Gcfc2	0	0.157606	0.221523	0.156756	0.84118	NA	1	0.801298
Prkch	0.0189818	0.169319	0.224915	0.163646	0.84118	NA	0	0.798584
Elk4	0	0.159564	0.225253	0.160147	0.84118	NA	1	0.798314
Osbp	0	0.171329	0.225654	0.164958	0.84118	NA	1	0.797994
Prpsap2	0.00316316	0.168839	0.229221	0.166591	0.84118	NA	0	0.795153
Mtarc1	0	0.160095	0.229622	0.163461	0.84118	NA	1	0.794834
Palldl1	2.04e-16	0.163073	0.231769	0.166165	0.84118	NA	1	0.793129
Ppid	9.14e-16	0.169035	0.23565	0.171343	0.84118	NA	1	0.790057
Srsf9	5.21e-17	0.161049	0.236114	0.168466	0.84118	NA	1	0.789691
Rpl12	7.26e-15	0.163925	0.237768	0.170811	0.84118	NA	1	0.788386
Eef1a1	0.00705319	0.168045	0.239563	0.173783	0.84118	NA	0	0.786972
Os9	0	0.165649	0.243438	0.1756	0.84118	NA	1	0.783928
Dph6	0	0.167224	0.246729	0.178637	0.84118	NA	1	0.781352
Ghitm	1.32e-14	0.157467	0.24838	0.175702	0.84118	NA	1	0.780063
Mterf3	8.4e-15	0.170745	0.251206	0.183387	0.84118	NA	1	0.777862
Rpl11	0	0.168349	0.251417	0.182513	0.84118	NA	1	0.777698
Yars1	0	0.161472	0.253048	0.180731	0.84118	NA	1	0.776431
Naca	0.0320152	0.171202	0.256449	0.187414	0.84118	NA	0	0.773794
Smyd4	0	0.165733	0.256873	0.185328	0.84118	NA	1	0.773466
Zdhhc13	0	0.158219	0.257032	0.182151	0.84118	NA	1	0.773344
Commd9	0	0.160895	0.257449	0.183621	0.84118	NA	1	0.773021
Pdik1l	0.00754252	0.159819	0.259598	0.184678	0.84118	NA	0	0.771362
Tmub2	2.5e-15	0.161747	0.264534	0.189059	0.84118	NA	1	0.767563
Tada3	0	0.165669	0.265746	0.191701	0.84118	NA	1	0.766634
Ptgr2	1.34e-14	0.172539	0.266241	0.195178	0.84118	NA	1	0.766254
ENSRNOG00000061530	0	0.159856	0.270213	0.192247	0.84118	NA	1	0.763217
Nt5c3a	0	0.169743	0.273971	0.199538	0.84118	NA	1	0.760354
Nae1	0	0.166322	0.275527	0.199063	0.84118	NA	1	0.759172
Pcgf5	1.62e-14	0.171459	0.277541	0.20295	0.84118	NA	1	0.757645
Soat1	0.022804	0.171949	0.280266	0.205177	0.84118	NA	0	0.755583
RGD1560212	0	0.169138	0.280881	0.20428	0.84118	NA	1	0.755118
Smim10l1	0.0211779	0.160939	0.284027	0.202599	0.84118	NA	0	0.752746
Vti1b	0	0.164402	0.284857	0.204871	0.84118	NA	1	0.752122
Cct2	0	0.161266	0.286469	0.2045	0.84118	NA	1	0.750911
Dimt1	0	0.160094	0.300101	0.213632	0.84118	NA	1	0.740743
Cbx4	0	0.160113	0.300102	0.213643	0.84118	NA	1	0.740743
Celf5	0	0.166544	0.301912	0.21824	0.84118	NA	1	0.739403
Ppp1r11	0	0.16083	0.302886	0.215994	0.84118	NA	1	0.738683
Slc2a13	0.0240914	0.165111	0.304187	0.219141	0.84118	NA	0	0.737723
Snupn	0	0.16248	0.304864	0.218262	0.84118	NA	1	0.737224
Nek3	0	0.171465	0.306022	0.22378	0.84118	NA	1	0.73637
Ccne2	0	0.162573	0.325107	0.232806	0.84118	NA	1	0.72245
Fam98a	0	0.169786	0.328085	0.238974	0.84118	NA	1	0.720302
Gpr88	0.011561	0.168845	0.331436	0.240882	0.84118	NA	0	0.717892
Dpagt1	0	0.156471	0.335117	0.23649	0.84118	NA	1	0.715254
Tsc1	0.0623073	0.174208	0.33648	0.247629	0.84118	NA	0	0.71428
Mob3a	0.0489923	0.162074	0.338471	0.242089	0.84118	NA	0	0.712859
Tbrg4	3.6e-13	0.158387	0.358992	0.25451	0.84118	NA	1	0.69838
Taf1a	0	0.161257	0.361908	0.258348	0.84118	NA	1	0.696347
Strap	0	0.15788	0.364993	0.25845	0.84118	NA	1	0.694202
Hcar2	0	0.167712	0.369407	0.267765	0.84118	NA	1	0.691144
Ece1	1.51e-15	0.171878	0.371997	0.272287	0.84118	NA	1	0.689356
Krba1	8.54e-15	0.170408	0.372705	0.27187	0.84118	NA	1	0.688868
Mboat1	1.14e-15	0.168569	0.373884	0.271557	0.84118	NA	1	0.688057
Rnf113a2	0	0.173282	0.376269	0.276316	0.84118	NA	1	0.686418
Timm22	6.35e-15	0.172694	0.3768	0.276328	0.84118	NA	1	0.686053
ENSRNOG00000059593	0.0223644	0.174329	0.378859	0.278896	0.84118	NA	0	0.684642
Nyap2	0.0801115	0.162708	0.387293	0.277426	0.84118	NA	0	0.678892
Eif2d	0.0576322	0.169567	0.412699	0.300451	0.84118	NA	0	0.661861
Ccdc25	0.0462787	0.157397	0.416866	0.294838	0.84118	NA	0	0.659109
Zfp511	0.043285	0.15932	0.418601	0.297437	0.84118	NA	0	0.657967
Satb1	0.056672	0.163246	0.427319	0.306489	0.84118	NA	0	0.652256
Polr2f	0	0.156243	0.438627	0.309367	0.84118	NA	1	0.644921
Acd	4e-16	0.159033	0.445953	0.316654	0.84118	NA	1	0.640214
ENSRNOG00000011895	0	0.159163	0.457107	0.324674	0.84118	NA	1	0.633113
Chchd1	0.103308	0.173322	0.46025	0.338019	0.84118	NA	0	0.631126
Ssna1	0.0146496	0.172875	0.46522	0.341315	0.84118	NA	0	0.627997
ENSRNOG00000062386	0	0.162744	0.465253	0.333299	0.84118	NA	1	0.627976
Ppp1r14d	1.53e-14	0.158214	0.471035	0.333807	0.84118	NA	1	0.624355
Slc39a14	4.11e-16	0.167948	0.47245	0.342646	0.84118	NA	1	0.623473
Yif1a	0	0.172789	0.481044	0.352854	0.84118	NA	1	0.618138
Kcnj13	0	0.171068	0.482975	0.352851	0.84118	NA	1	0.616945
Trim62	0	0.174721	0.511172	0.37664	0.84118	NA	1	0.599792
Hs3st5	0.0703745	0.159387	0.524914	0.373038	0.84118	NA	0	0.591606
Tjp1	0.00767302	0.175024	-0.219186	0.161614	0.841251	NA	0	1.24506
Snx9	0	0.174968	0.15854	0.116882	0.841251	NA	1	0.853389
Spata22	0.00386816	0.175029	0.198303	0.146217	0.841251	NA	0	0.820121
Ptprr	2.5e-15	0.175622	-0.430918	0.318172	0.841325	NA	1	1.53867
Akt1s1	0	0.177118	-0.394674	0.292421	0.841325	NA	1	1.4839
Wdr83	0.0583408	0.177095	-0.368745	0.273194	0.841325	NA	0	1.44592
Gzf1	0.00221153	0.176667	-0.330409	0.24455	0.841325	NA	0	1.39154
Cpd	0.012278	0.176063	-0.270922	0.200241	0.841325	NA	0	1.31117
Mog	0.00146887	0.176042	-0.210043	0.155238	0.841325	NA	0	1.23373
Asic2	0.0265744	0.177089	-0.192348	0.142504	0.841325	NA	0	1.21209
Sorbs2	0	0.176375	-0.189354	0.140055	0.841325	NA	1	1.20847
Appbp2	0	0.176677	-0.171032	0.126591	0.841325	NA	1	1.18653
Ireb2	0	0.176829	-0.145717	0.107892	0.841325	NA	1	1.15687
Myo9a	0	0.176159	-0.105981	0.0783491	0.841325	NA	1	1.1118
Gsk3b	0	0.175468	0.112263	0.0828604	0.841325	NA	1	0.893809
Siglec5	0	0.177193	0.125164	0.0927517	0.841325	NA	1	0.882353
Krcc1	6.16e-16	0.176097	0.128768	0.0951812	0.841325	NA	1	0.879178
Stat4	0	0.176582	0.185115	0.136985	0.841325	NA	1	0.831009
Hlcs	0	0.176232	0.190119	0.140574	0.841325	NA	1	0.826861
Fig4	0.00759294	0.176605	0.212194	0.157032	0.841325	NA	0	0.808807
Xpnpep1	0	0.17664	0.267417	0.197915	0.841325	NA	1	0.765354
ENSRNOG00000002509	0.00872742	0.175945	0.289343	0.213798	0.841325	NA	0	0.748755
ENSRNOG00000059492	0.0287341	0.176083	0.459917	0.339946	0.841325	NA	0	0.631336
RGD1310352	0	0.175249	0.493338	0.363944	0.841325	NA	1	0.610585
Wfs1	0	0.177134	0.508137	0.3765	0.841325	NA	1	0.601615
FAM120C	0	0.177928	-0.205397	0.152466	0.84178	NA	1	1.22801
Tubb4a	0	0.17752	-0.185409	0.1375	0.84178	NA	1	1.20371
Ptgds	0	0.177457	0.129924	0.0963381	0.84178	NA	1	0.878162
Ppp1cb	0	0.177973	0.143229	0.10633	0.84178	NA	1	0.866555
Nucb1	0	0.17797	0.227872	0.169166	0.84178	NA	1	0.796226
Nfkbie	0	0.177938	0.372717	0.276675	0.84178	NA	1	0.68886
Opn4	0	0.177789	0.372729	0.276588	0.84178	NA	1	0.688852
Dnal1	0	0.178567	-0.307271	0.228424	0.842088	NA	1	1.35971
Vps33b	0	0.178292	-0.280483	0.208377	0.842088	NA	1	1.32377
Gpr63	0	0.178545	-0.0956923	0.0711335	0.842088	NA	1	1.10042
ENSRNOG00000001255	0	0.178444	0.11981	0.0890411	0.842088	NA	1	0.887089
Tmem181	0	0.178625	0.218618	0.162541	0.842088	NA	1	0.803629
Rundc1	6.33e-14	0.178576	0.325978	0.242335	0.842088	NA	1	0.721821
Supt16h	0	0.178789	0.149688	0.111334	0.842402	NA	1	0.860976
Tead1	0.169647	0.179533	-0.555968	0.414224	0.843031	NA	0	1.74363
Meis1	0.118506	0.179849	-0.40054	0.298639	0.843031	NA	0	1.49263
Mtrfr	0.0233459	0.18068	-0.312681	0.233577	0.843031	NA	0	1.36709
Coa8	0.0329337	0.180782	-0.279428	0.208786	0.843031	NA	0	1.32237
Gaa	6.25e-16	0.179108	-0.27002	0.200982	0.843031	NA	1	1.30999
Mtpn	0	0.180096	-0.244131	0.182124	0.843031	NA	1	1.27651
Zc3h10	1.4e-15	0.18029	-0.159732	0.119215	0.843031	NA	1	1.1732
Klhl2	0	0.18037	-0.129083	0.096358	0.843031	NA	1	1.13778
Specc1	0	0.180285	0.0759953	0.056718	0.843031	NA	1	0.926821
Fam135a	0	0.180732	0.177238	0.132415	0.843031	NA	1	0.83758
Ccnt1	0.0105375	0.180658	0.20524	0.153309	0.843031	NA	0	0.814452
Akirin2	4e-14	0.180684	0.223097	0.166658	0.843031	NA	1	0.800037
Uqcrc1	0	0.180248	0.265471	0.198114	0.843031	NA	1	0.766845
Mrps24	0	0.180365	0.309853	0.231297	0.843031	NA	1	0.733555
Ctbp1	0.108549	0.179779	0.332047	0.247531	0.843031	NA	0	0.717454
Tm2d2	0	0.180498	0.333093	0.248721	0.843031	NA	1	0.716704
Daxx	0	0.18038	0.333182	0.24872	0.843031	NA	1	0.71664
Haus1	0	0.180268	0.377495	0.281728	0.843031	NA	1	0.685577
Ly75	0.0738935	0.180337	0.392453	0.292937	0.843031	NA	0	0.675398
Resp18	0	0.180943	0.324257	0.242371	0.843324	NA	1	0.723064
Polr2g	0	0.181143	0.38391	0.28709	0.843797	NA	1	0.681193
Nbea	0	0.181451	-0.13732	0.102761	0.844778	NA	1	1.14719
RGD1306556	0.0746055	0.181585	-0.298082	0.223134	0.844942	NA	0	1.34727
Ajap1	0	0.181989	-0.470049	0.352187	0.844998	NA	1	1.60007
Evi5l	0	0.181895	-0.199798	0.149667	0.844998	NA	1	1.22116
Ddit3	0.000346126	0.181938	0.218419	0.163632	0.844998	NA	0	0.803789
Selenom	0	0.181701	0.28417	0.212776	0.844998	NA	1	0.752639
Tor1aip2	0.143369	0.1822	0.536611	0.402253	0.845521	NA	0	0.584727
Srebf2	0	0.182402	-0.125278	0.0939541	0.845723	NA	1	1.13346
Wdr48	0.00794553	0.18244	0.253517	0.190145	0.845723	NA	0	0.776067
Afmid	0	0.182541	0.12116	0.0908948	0.845739	NA	1	0.885892
Phip	0	0.182741	-0.107856	0.0809512	0.84612	NA	1	1.11389
Sgta	7.17e-15	0.182918	0.28035	0.210501	0.84612	NA	1	0.755519
Zcchc3	0	0.182902	0.590651	0.443474	0.84612	NA	1	0.553967
Ndufb2	0	0.183458	-0.232249	0.174599	0.846486	NA	1	1.26143
Rif1	0	0.183159	-0.208218	0.156427	0.846486	NA	1	1.23148
Abca1	0.0172987	0.183489	-0.150968	0.113502	0.846486	NA	0	1.16296
Slfn5	0	0.183469	0.254402	0.191258	0.846486	NA	1	0.77538
Slc35e4	0.0192994	0.183281	0.371638	0.279276	0.846486	NA	0	0.689604
Itgb1	0	0.183684	0.141641	0.106538	0.846932	NA	1	0.867932
Tnfaip1	4e-14	0.184451	-0.361672	0.272513	0.848279	NA	1	1.43573
Ddx55	0	0.184567	-0.317184	0.239055	0.848279	NA	1	1.37325
Zfp513	1.35e-15	0.184519	-0.222686	0.167815	0.848279	NA	1	1.24943
Eea1	0	0.184534	-0.134342	0.101243	0.848279	NA	1	1.14378
Ldhb	4e-14	0.184221	0.251292	0.189244	0.848279	NA	1	0.777796
Mob3c	0	0.184532	0.28536	0.215053	0.848279	NA	1	0.751744
L3mbtl3	0.00960263	0.184712	-0.167592	0.126352	0.848493	NA	0	1.18245
Map4k1	0	0.184855	-0.207051	0.156153	0.848697	NA	1	1.23005
Psmg2	3.2e-14	0.185107	0.154376	0.116493	0.848948	NA	1	0.85695
Nedd8	0	0.185064	0.241419	0.182158	0.848948	NA	1	0.785513
Xpot	4e-14	0.185282	-0.224735	0.169654	0.849301	NA	1	1.25199
Rab1a	0.0217046	0.185511	0.194101	0.146605	0.849897	NA	0	0.823575
Ndufa3	0	0.186254	-0.421191	0.318664	0.851233	NA	1	1.52378
Gtpbp6	2.19e-15	0.186029	-0.42068	0.318115	0.851233	NA	1	1.523
Rpap3	0.000551283	0.186034	-0.199731	0.151037	0.851233	NA	0	1.22107
Fbxl17	0	0.186297	-0.0926333	0.070091	0.851233	NA	1	1.09706
Il6r	0	0.186142	-0.0849204	0.0642325	0.851233	NA	1	1.08863
Sh3bp5l	0.0460371	0.192921	-0.473995	0.364056	0.851608	NA	0	1.6064
Ptp4a1	0.0290874	0.189794	-0.464091	0.353947	0.851608	NA	0	1.59057
Zbtb3	0.106218	0.191837	-0.43942	0.336678	0.851608	NA	0	1.55181
Kcnk2	0.0702446	0.188317	-0.398865	0.303187	0.851608	NA	0	1.49013
Eef1e1	0	0.191576	-0.392699	0.300704	0.851608	NA	1	1.48097
Ctse	0.0600339	0.191117	-0.347763	0.26602	0.851608	NA	0	1.4159
Tbc1d24	0	0.193678	-0.347506	0.267359	0.851608	NA	1	1.41553
Tbkbp1	0	0.187996	-0.331537	0.251826	0.851608	NA	1	1.39311
Akip1	0.00126392	0.193317	-0.329442	0.253255	0.851608	NA	0	1.39019
Mief1	1e-14	0.193957	-0.306161	0.235697	0.851608	NA	1	1.3582
Ccdc127	0	0.187061	-0.27172	0.205954	0.851608	NA	1	1.31222
Atp13a1	0	0.189613	-0.269847	0.205719	0.851608	NA	1	1.30976
Pold3	0	0.192799	-0.262142	0.201285	0.851608	NA	1	1.29971
Ddx47	0	0.189003	-0.259155	0.197296	0.851608	NA	1	1.29583
Gpr155	0.0178292	0.19103	-0.241373	0.184601	0.851608	NA	0	1.273
Rab30	0	0.1866	-0.237157	0.179568	0.851608	NA	1	1.26764
Vamp2	0	0.187408	-0.223539	0.169568	0.851608	NA	1	1.25049
Gfpt1	0.0446161	0.187958	-0.206022	0.156475	0.851608	NA	0	1.22878
Naa25	0.0113425	0.188568	-0.192904	0.146715	0.851608	NA	0	1.21277
Ints3	8.76e-15	0.190112	-0.187509	0.14311	0.851608	NA	1	1.20624
Sumf1	0	0.189126	-0.185571	0.141315	0.851608	NA	1	1.20391
Rac1	0	0.190978	-0.156017	0.119307	0.851608	NA	1	1.16885
Cpsf7	4e-14	0.186907	-0.151928	0.115116	0.851608	NA	1	1.16408
Prkd3	4e-14	0.190237	-0.149893	0.114433	0.851608	NA	1	1.16171
Zfp236	0	0.189143	-0.14795	0.11267	0.851608	NA	1	1.15945
Map2k6	0	0.187546	-0.145664	0.110529	0.851608	NA	1	1.15681
Paqr8	5.92e-16	0.192795	-0.125507	0.0963694	0.851608	NA	1	1.13372
Nek7	0.0029846	0.190601	-0.119352	0.0911914	0.851608	NA	0	1.12677
Mfhas1	0	0.191796	-0.119201	0.0913216	0.851608	NA	1	1.1266
Mapkapk2	0	0.191993	-0.111276	0.0852879	0.851608	NA	1	1.1177
Stag1	0	0.188037	-0.0789889	0.0600033	0.851608	NA	1	1.08219
Arhgap24	0.00114823	0.193787	-0.0658104	0.0506445	0.851608	NA	0	1.06802
Pxk	0	0.189441	0.105916	0.0807144	0.851608	NA	1	0.8995
Nptn	0	0.193382	0.112849	0.0867645	0.851608	NA	1	0.893285
Nlrp3	0	0.192669	0.121918	0.0935873	0.851608	NA	1	0.885221
Smad7	0.00774741	0.188532	0.136019	0.103442	0.851608	NA	0	0.872826
Orc2	0	0.189491	0.152668	0.116355	0.851608	NA	1	0.858414
Tmem273	2.94e-16	0.191038	0.157258	0.120273	0.851608	NA	1	0.854483
Polr2a	0.00717354	0.191343	0.160451	0.122799	0.851608	NA	0	0.85176
Cdc5l	0	0.19043	0.171229	0.130778	0.851608	NA	1	0.842629
Pcmtd2	0.00259765	0.188344	0.17638	0.134079	0.851608	NA	0	0.838299
Pdap1	0.00258451	0.190981	0.182101	0.139255	0.851608	NA	0	0.833517
Scfd1	0	0.193006	0.186124	0.142981	0.851608	NA	1	0.830171
Thoc1	4e-14	0.188782	0.188404	0.143362	0.851608	NA	1	0.82828
Micu1	4e-14	0.191122	0.189205	0.144733	0.851608	NA	1	0.827617
Treml1	0	0.191199	0.194376	0.148715	0.851608	NA	1	0.823348
Cyp2r1	0	0.188615	0.194427	0.147888	0.851608	NA	1	0.823307
Golga5	2.22e-16	0.190283	0.195555	0.149308	0.851608	NA	1	0.822378
Sbds	0	0.190525	0.198046	0.151292	0.851608	NA	1	0.820332
Nap1l1	0	0.188403	0.201301	0.153043	0.851608	NA	1	0.817666
ENSRNOG00000033176	0.0133347	0.190269	0.208917	0.159505	0.851608	NA	0	0.811463
RGD1304728	1.23e-14	0.193415	0.212371	0.163294	0.851608	NA	1	0.808664
Stimate	0	0.191514	0.221529	0.169609	0.851608	NA	1	0.801293
Pofut2	0.0130033	0.187805	0.222083	0.168615	0.851608	NA	0	0.800849
Rps3a	0.00930783	0.193207	0.226321	0.17394	0.851608	NA	0	0.797462
C3ar1	0	0.187944	0.231691	0.175965	0.851608	NA	1	0.793191
Bri3	0	0.193055	0.248397	0.19084	0.851608	NA	1	0.78005
Ppm1j	0.00536743	0.189301	0.260042	0.198105	0.851608	NA	0	0.771019
Dab2	0	0.191862	0.278578	0.213455	0.851608	NA	1	0.756859
Fam83d	0.0372262	0.186885	0.279365	0.211664	0.851608	NA	0	0.756264
Cited2	0	0.189152	0.279514	0.212867	0.851608	NA	1	0.756152
Uqcrq	0	0.189939	0.282288	0.215362	0.851608	NA	1	0.754057
Vps16	0.00328271	0.186544	0.296635	0.224575	0.851608	NA	0	0.743315
Tecpr1	0.0276425	0.193992	0.29829	0.229655	0.851608	NA	0	0.742086
Nup54	0	0.186826	0.301612	0.228489	0.851608	NA	1	0.739625
Gnpda1	0	0.192427	0.302309	0.231933	0.851608	NA	1	0.73911
Rfwd3	9.38e-13	0.189938	0.307356	0.234486	0.851608	NA	1	0.735389
Etfa	0.0977822	0.190784	0.323079	0.246952	0.851608	NA	0	0.723917
Catip	0	0.193917	0.33299	0.256328	0.851608	NA	1	0.716777
Phf21b	0.0623924	0.193321	0.334691	0.257293	0.851608	NA	0	0.715559
Lyz2	0.0324521	0.193642	0.351989	0.270786	0.851608	NA	0	0.703288
Ttll11	4.74e-15	0.188073	0.378196	0.287317	0.851608	NA	1	0.685096
Taf6l	0	0.191865	0.381908	0.292631	0.851608	NA	1	0.682558
Prepl	0	0.192238	0.381908	0.292877	0.851608	NA	1	0.682558
Slc12a4	0	0.187221	0.386015	0.292692	0.851608	NA	1	0.679761
Josd2	0.00406901	0.193066	0.386277	0.29678	0.851608	NA	0	0.679582
Acad9	0	0.192644	0.389661	0.299096	0.851608	NA	1	0.677286
Zfp608	0.0658677	0.194197	-0.346567	0.266947	0.85164	NA	0	1.4142
Sirt7	0	0.194156	0.171419	0.132025	0.85164	NA	1	0.842468
Yars2	3.54e-15	0.194311	-0.3907	0.301018	0.851706	NA	1	1.47801
Zkscan5	0	0.194476	-0.390118	0.300681	0.851838	NA	1	1.47716
Ints10	8.87e-14	0.194638	-0.202009	0.155753	0.851838	NA	1	1.22386
Cog4	5.51e-14	0.194574	0.131235	0.101171	0.851838	NA	1	0.877012
Steep1	0	0.195298	-0.277135	0.213993	0.853873	NA	1	1.31934
Atp5mc2	2.62e-15	0.195681	-0.227218	0.1756	0.853873	NA	1	1.2551
Eef1g	0	0.195698	-0.226474	0.175031	0.853873	NA	1	1.25417
Braf	0	0.19553	-0.122914	0.0949591	0.853873	NA	1	1.13079
Sh3tc1	0	0.195316	0.205287	0.158521	0.853873	NA	1	0.814414
Ap4e1	0.0537824	0.195656	0.278566	0.215271	0.853873	NA	0	0.756868
Stx2	1e-14	0.196186	-0.38862	0.300674	0.854067	NA	1	1.47494
Sil1	0.00980374	0.195927	-0.200728	0.155213	0.854067	NA	0	1.22229
Ubap2l	0	0.196238	0.12906	0.0998647	0.854067	NA	1	0.878922
Kctd20	0	0.196097	0.255162	0.197379	0.854067	NA	1	0.774791
Tomm34	0	0.196156	0.33643	0.260278	0.854067	NA	1	0.714316
Arrdc3	0.020336	0.196532	-0.286835	0.222096	0.8542	NA	0	1.3322
Rfxank	0	0.196566	-0.178921	0.138548	0.8542	NA	1	1.19593
rnf141	0	0.196409	0.188078	0.145589	0.8542	NA	1	0.82855
AABR07053516.1	2.66e-17	0.197341	-0.18596	0.144248	0.854508	NA	1	1.20437
Ahctf1	0	0.196829	-0.1486	0.115136	0.854508	NA	1	1.16021
Dpy19l1	1e-14	0.197091	-0.139903	0.108462	0.854508	NA	1	1.15016
Abhd12	0	0.196914	-0.0843859	0.0653955	0.854508	NA	1	1.08805
Spag9	0.00818445	0.197529	0.126526	0.098187	0.854508	NA	0	0.881151
Igtp	1.26e-15	0.197607	0.177173	0.137514	0.854508	NA	1	0.837635
Colec11	0	0.197133	0.230659	0.178839	0.854508	NA	1	0.79401
ENSRNOG00000023065	0	0.197629	0.242335	0.1881	0.854508	NA	1	0.784793
Mydgf	0.0293454	0.197312	0.296239	0.229776	0.854508	NA	0	0.74361
Nif3l1	0	0.197275	0.305717	0.237109	0.854508	NA	1	0.736595
Srek1	0	0.197907	-0.144077	0.111901	0.855172	NA	1	1.15497
ENSRNOG00000055485	0.00947889	0.197981	0.330476	0.256716	0.855172	NA	0	0.718581
Ubxn2b	0.0987851	0.20242	-0.341259	0.26772	0.855388	NA	0	1.40672
ENSRNOG00000048025	0.0671105	0.19956	-0.340254	0.265242	0.855388	NA	0	1.4053
Ikbip	0	0.202082	-0.328509	0.257524	0.855388	NA	1	1.3889
Flvcr1	0	0.198429	-0.303291	0.235833	0.855388	NA	1	1.35431
Spsb1	0.0549174	0.199361	-0.298619	0.232683	0.855388	NA	0	1.348
Inpp5a	0	0.202366	-0.271996	0.213357	0.855388	NA	1	1.31258
[truncated: 6,614 more rows]

## Sheet: Supp. Table 3
	CytoTRACE Score	subject_id	cluster	sample
1	0.0244275	S_Sed2	1	S_Sed
2	0.273282	S_Sed5	1	S_Sed
3	0.506361	S_Sed3	2	S_Sed
4	0.402545	S_Sed5	1	S_Sed
5	0.600509	S_Sed5	1	S_Sed
6	0.475827	S_Sed1	1	S_Sed
7	0.016285	S_Sed3	1	S_Sed
8	0.588804	S_Sed2	1	S_Sed
9	0.558779	S_Sed2	1	S_Sed
10	0.700763	S_Sed0	0	S_Sed
11	0.785751	S_Sed5	0	S_Sed
12	0.411705	S_Sed4	0	S_Sed
13	0.261578	S_Sed0	2	S_Sed
14	0.370483	S_Sed0	1	S_Sed
15	0.753181	S_Sed3	1	S_Sed
16	0.815776	S_Sed0	0	S_Sed
17	0.0819338	S_Sed0	1	S_Sed
18	0.210687	S_Sed3	1	S_Sed
19	0.341476	S_Sed5	2	S_Sed
20	0.747074	S_Sed2	2	S_Sed
21	0.944529	S_Sed0	1	S_Sed
22	0.538931	S_Sed0	1	S_Sed
23	0.270738	S_Sed3	1	S_Sed
24	0.326718	S_Sed5	1	S_Sed
25	0.24173	S_Sed4	1	S_Sed
26	0.201527	S_Sed3	1	S_Sed
27	0.448855	S_Sed1	1	S_Sed
28	0.617812	S_Sed2	2	S_Sed
29	0.425445	S_Sed2	1	S_Sed
30	0.444784	S_Sed2	1	S_Sed
31	0.651908	S_Sed2	1	S_Sed
32	0.667176	S_Sed1	2	S_Sed
33	0.0351145	S_Sed5	1	S_Sed
34	0.124682	S_Sed2	1	S_Sed
35	0.98117	S_Sed2	0	S_Sed
36	0.205598	S_Sed1	2	S_Sed
37	0.102799	S_Sed2	1	S_Sed
38	0.780153	S_Sed0	0	S_Sed
39	0.373537	S_Sed4	1	S_Sed
40	0.0905852	S_Sed5	1	S_Sed
41	0.0391858	S_Sed0	1	S_Sed
42	0.520102	S_Sed5	0	S_Sed
43	0.332824	S_Sed2	1	S_Sed
44	0.801018	S_Sed2	2	S_Sed
45	0.551145	S_Sed0	1	S_Sed
46	0.0554707	S_Sed5	1	S_Sed
47	0.194402	S_Sed4	1	S_Sed
48	0.386768	S_Sed5	0	S_Sed
49	0.578117	S_Sed3	0	S_Sed
50	0.496183	S_Sed3	1	S_Sed
51	0.93944	S_Sed5	0	S_Sed
52	0.849364	S_Sed2	2	S_Sed
53	0.199491	S_Sed2	1	S_Sed
54	0.387277	S_Sed1	1	S_Sed
55	0.145547	S_Sed3	2	S_Sed
56	0.140458	S_Sed4	2	S_Sed
57	0.416794	S_Sed3	2	S_Sed
58	0.0463104	S_Sed4	2	S_Sed
59	0.922646	S_Sed3	2	S_Sed
60	0.644784	S_Sed2	0	S_Sed
61	0.213232	S_Sed1	1	S_Sed
62	0.968957	S_Sed1	0	S_Sed
63	0.253435	S_Sed2	1	S_Sed
64	0.683969	S_Sed2	2	S_Sed
65	0.382697	S_Sed5	1	S_Sed
66	0.380153	S_Sed1	0	S_Sed
67	0.625445	S_Sed2	2	S_Sed
68	0.750127	S_Sed1	0	S_Sed
69	0.294148	S_Sed5	1	S_Sed
70	0.806107	S_Sed4	1	S_Sed
71	0.898728	S_Sed1	2	S_Sed
72	0.648855	S_Sed1	0	S_Sed
73	0.0804071	S_Sed2	0	S_Sed
74	0.920611	S_Sed0	2	S_Sed
75	0.174046	S_Sed2	1	S_Sed
76	0.154707	S_Sed5	2	S_Sed
77	0.830534	S_Sed2	0	S_Sed
78	0.160305	S_Sed3	1	S_Sed
79	0.814249	S_Sed1	0	S_Sed
80	0.854453	S_Sed2	1	S_Sed
81	0.0824427	S_Sed4	1	S_Sed
82	0.804071	S_Sed3	0	S_Sed
83	0.474809	S_Sed3	1	S_Sed
84	0.120102	S_Sed3	2	S_Sed
85	0.776081	S_Sed1	1	S_Sed
86	0.395929	S_Sed2	2	S_Sed
87	0.9257	S_Sed2	1	S_Sed
88	0.347583	S_Sed3	2	S_Sed
89	0.23715	S_Sed3	0	S_Sed
90	0.923155	S_Sed2	0	S_Sed
91	0.123155	S_Sed3	1	S_Sed
92	0.0732824	S_Sed5	1	S_Sed
93	0.803562	S_Sed5	0	S_Sed
94	0.123664	S_Sed0	1	S_Sed
95	0.124173	S_Sed2	1	S_Sed
96	0.141985	S_Sed4	1	S_Sed
97	0.948601	S_Sed2	2	S_Sed
98	0.469211	S_Sed0	1	S_Sed
99	0.0198473	S_Sed4	1	S_Sed
100	0.675827	S_Sed1	0	S_Sed
101	0.721628	S_Sed0	0	S_Sed
102	0.851908	S_Sed0	2	S_Sed
103	0.660051	S_Sed1	0	S_Sed
104	0.186768	S_Sed5	2	S_Sed
105	0.280407	S_Sed2	2	S_Sed
106	0.0132316	S_Sed5	1	S_Sed
107	0.0366412	S_Sed0	1	S_Sed
108	0.210178	S_Sed3	0	S_Sed
109	0.264631	S_Sed5	1	S_Sed
110	0.183715	S_Sed5	1	S_Sed
111	0.645293	S_Sed5	1	S_Sed
112	0.49313	S_Sed0	1	S_Sed
113	0.300254	S_Sed1	0	S_Sed
114	0.0458015	S_Sed2	2	S_Sed
115	0.606107	S_Sed5	2	S_Sed
116	0.8	S_Sed3	0	S_Sed
117	0.315522	S_Sed1	0	S_Sed
118	0.806616	S_Sed5	2	S_Sed
119	0.905852	S_Sed5	1	S_Sed
120	0.433079	S_Sed2	1	S_Sed
121	0.723664	S_Sed2	1	S_Sed
122	0	S_Sed3	1	S_Sed
123	0.355216	S_Sed2	0	S_Sed
124	0.766412	S_Sed4	0	S_Sed
125	0.407634	S_Sed2	1	S_Sed
126	0.344529	S_Sed2	0	S_Sed
127	0.296692	S_Sed2	2	S_Sed
128	0.337405	S_Sed5	0	S_Sed
129	0.0412214	S_Sed3	1	S_Sed
130	0.375573	S_Sed0	0	S_Sed
131	0.245293	S_Sed0	2	S_Sed
132	0.240712	S_Sed0	2	S_Sed
133	0.0122137	S_Sed5	1	S_Sed
134	0.521628	S_Sed1	1	S_Sed
135	0.478372	S_Sed2	2	S_Sed
136	0.0707379	S_Sed2	1	S_Sed
137	0.201018	S_Sed3	1	S_Sed
138	0.582697	S_Sed4	1	S_Sed
139	0.604071	S_Sed5	0	S_Sed
140	0.374046	S_Sed5	2	S_Sed
141	0.537405	S_Sed4	1	S_Sed
142	0.351654	S_Sed3	1	S_Sed
143	0.324682	S_Sed4	1	S_Sed
144	0.122646	S_Sed5	2	S_Sed
145	0.723155	S_Sed1	0	S_Sed
146	0.192875	S_Sed3	1	S_Sed
147	0.913995	S_Sed0	0	S_Sed
148	0.0788804	S_Sed5	1	S_Sed
149	0.824936	S_Sed4	2	S_Sed
150	0.377608	S_Sed1	2	S_Sed
151	0.268702	S_Sed2	2	S_Sed
152	0.615267	S_Sed3	2	S_Sed
153	0.644275	S_Sed0	2	S_Sed
154	0.468702	S_Sed3	2	S_Sed
155	0.0600509	S_Sed1	1	S_Sed
156	0.766921	S_Sed2	2	S_Sed
157	0.924173	S_Sed0	2	S_Sed
158	0.0768448	S_Sed4	1	S_Sed
159	0.429008	S_Sed4	2	S_Sed
160	0.204071	S_Sed3	1	S_Sed
161	0.442239	S_Sed5	1	S_Sed
162	0.0885496	S_Sed5	1	S_Sed
163	0.163868	S_Sed0	1	S_Sed
164	0.445293	S_Sed2	0	S_Sed
165	0.394911	S_Sed3	1	S_Sed
166	0.29313	S_Sed0	1	S_Sed
167	0.459542	S_Sed4	2	S_Sed
168	0.224936	S_Sed0	1	S_Sed
169	0.0111959	S_Sed3	1	S_Sed
170	0.280916	S_Sed0	0	S_Sed
171	0.127226	S_Sed2	2	S_Sed
172	0.21883	S_Sed0	1	S_Sed
173	0.0264631	S_Sed5	1	S_Sed
174	0.610687	S_Sed3	0	S_Sed
175	0.241221	S_Sed3	1	S_Sed
176	0.0564885	S_Sed2	1	S_Sed
177	0.847328	S_Sed3	2	S_Sed
178	0.928244	S_Sed0	1	S_Sed
179	0.0854962	S_Sed2	2	S_Sed
180	0.497201	S_Sed4	1	S_Sed
181	0.23257	S_Sed1	1	S_Sed
182	0.724173	S_Sed0	0	S_Sed
183	0.0386768	S_Sed0	2	S_Sed
184	0.0300254	S_Sed5	1	S_Sed
185	0.64173	S_Sed3	0	S_Sed
186	0.46972	S_Sed2	1	S_Sed
187	0.0778626	S_Sed5	1	S_Sed
188	0.0849873	S_Sed0	1	S_Sed
189	0.50687	S_Sed3	1	S_Sed
190	0.440712	S_Sed5	2	S_Sed
191	0.450891	S_Sed0	2	S_Sed
192	0.385242	S_Sed1	1	S_Sed
193	0.777099	S_Sed2	2	S_Sed
194	0.37659	S_Sed2	2	S_Sed
195	0.369975	S_Sed0	2	S_Sed
196	0.483461	S_Sed0	1	S_Sed
197	0.290076	S_Sed2	2	S_Sed
198	0.232061	S_Sed4	1	S_Sed
199	0.610178	S_Sed2	1	S_Sed
200	0.630025	S_Sed0	2	S_Sed
201	0.827481	S_Sed3	0	S_Sed
202	0.235115	S_Sed3	1	S_Sed
203	0.136896	S_Sed4	1	S_Sed
204	0.00661578	S_Sed4	1	S_Sed
205	0.459033	S_Sed2	0	S_Sed
206	0.33486	S_Sed0	2	S_Sed
207	0.960814	S_Sed1	0	S_Sed
208	0.180153	S_Sed5	1	S_Sed
209	0.704835	S_Sed0	0	S_Sed
210	0.0519084	S_Sed2	1	S_Sed
211	0.291094	S_Sed0	1	S_Sed
212	0.761323	S_Sed3	0	S_Sed
213	0.633079	S_Sed2	2	S_Sed
214	0.626463	S_Sed4	1	S_Sed
215	0.720102	S_Sed2	1	S_Sed
216	0.686514	S_Sed5	0	S_Sed
217	0.657506	S_Sed2	1	S_Sed
218	0.805598	S_Sed2	0	S_Sed
219	0.597455	S_Sed2	1	S_Sed
220	0.665649	S_Sed4	1	S_Sed
221	0.596947	S_Sed0	0	S_Sed
222	0.309924	S_Sed0	0	S_Sed
223	0.507888	S_Sed2	1	S_Sed
224	0.0290076	S_Sed0	1	S_Sed
225	0.605089	S_Sed3	0	S_Sed
226	0.0743003	S_Sed4	1	S_Sed
227	0.391349	S_Sed4	2	S_Sed
228	0.418321	S_Sed0	0	S_Sed
229	0.356743	S_Sed2	2	S_Sed
230	0.0844784	S_Sed2	1	S_Sed
231	0.619338	S_Sed0	0	S_Sed
232	0.33944	S_Sed3	1	S_Sed
233	0.331298	S_Sed0	0	S_Sed
234	0.692621	S_Sed0	0	S_Sed
235	0.420865	S_Sed0	0	S_Sed
236	0.284478	S_Sed0	2	S_Sed
237	0.422392	S_Sed0	2	S_Sed
238	0.518066	S_Sed2	2	S_Sed
239	0.103308	S_Sed4	0	S_Sed
240	0.538422	S_Sed1	0	S_Sed
241	0.259542	S_Sed2	1	S_Sed
242	0.264122	S_Sed2	2	S_Sed
243	0.950127	S_Sed4	0	S_Sed
244	0.735369	S_Sed4	0	S_Sed
245	0.49771	S_Sed3	1	S_Sed
246	0.075827	S_Sed0	1	S_Sed
247	0.383206	S_Sed2	1	S_Sed
248	0.698728	S_Sed4	0	S_Sed
249	0.0712468	S_Sed3	1	S_Sed
250	0.676845	S_Sed5	2	S_Sed
251	0.345038	S_Sed1	1	S_Sed
252	0.918066	S_Sed5	0	S_Sed
253	0.391858	S_Sed5	1	S_Sed
254	0.514504	S_Sed2	0	S_Sed
255	0.968448	S_Sed4	0	S_Sed
256	0.842748	S_Sed2	0	S_Sed
257	0.182697	S_Sed4	1	S_Sed
258	0.712468	S_Sed2	0	S_Sed
259	0.771501	S_Sed1	0	S_Sed
260	0.043257	S_Sed5	1	S_Sed
261	0.0188295	S_Sed0	1	S_Sed
262	0.231043	S_Sed4	2	S_Sed
263	0.687023	S_Sed2	1	S_Sed
264	0.0508906	S_Sed3	1	S_Sed
265	0.636132	S_Sed5	0	S_Sed
266	0.0661578	S_Sed3	2	S_Sed
267	0.618321	S_Sed4	1	S_Sed
268	0.902799	S_Sed0	2	S_Sed
269	0.471756	S_Sed3	2	S_Sed
270	0.505344	S_Sed2	0	S_Sed
271	0.433588	S_Sed4	0	S_Sed
272	0.00152672	S_Sed3	1	S_Sed
273	0.225954	S_Sed2	2	S_Sed
274	0.495165	S_Sed3	1	S_Sed
275	0.464631	S_Sed2	0	S_Sed
276	0.426463	S_Sed4	0	S_Sed
277	0.926718	S_Sed3	2	S_Sed
278	0.0544529	S_Sed0	1	S_Sed
279	0.905344	S_Sed4	0	S_Sed
280	0.320611	S_Sed4	1	S_Sed
281	0.78117	S_Sed0	2	S_Sed
282	0.0870229	S_Sed3	1	S_Sed
283	0.422901	S_Sed3	1	S_Sed
284	0.0396947	S_Sed4	1	S_Sed
285	0.929771	S_Sed4	0	S_Sed
286	0.271756	S_Sed4	1	S_Sed
287	0.100254	S_Sed2	1	S_Sed
288	0.412723	S_Sed4	2	S_Sed
289	0.325191	S_Sed0	0	S_Sed
290	0.729771	S_Sed0	0	S_Sed
291	0.700254	S_Sed1	0	S_Sed
292	0.14402	S_Sed4	2	S_Sed
293	0.249873	S_Sed4	2	S_Sed
294	0.681425	S_Sed5	2	S_Sed
295	0.414249	S_Sed0	1	S_Sed
296	0.972519	S_Sed2	2	S_Sed
297	0.879898	S_Sed0	1	S_Sed
298	0.13028	S_Sed2	2	S_Sed
299	0.952672	S_Sed0	0	S_Sed
300	0.215776	S_Sed2	0	S_Sed
301	0.483969	S_Sed2	1	S_Sed
302	0.634097	S_Sed2	2	S_Sed
303	0.845293	S_Sed0	0	S_Sed
304	0.662595	S_Sed2	0	S_Sed
305	0.777608	S_Sed5	0	S_Sed
306	0.412214	S_Sed3	2	S_Sed
307	0.694656	S_Sed1	0	S_Sed
308	0.69313	S_Sed3	0	S_Sed
309	0.259033	S_Sed5	2	S_Sed
310	0.732824	S_Sed2	2	S_Sed
311	0.274809	S_Sed5	2	S_Sed
312	0.529771	S_Sed4	2	S_Sed
313	0.34402	S_Sed5	2	S_Sed
314	0.0417303	S_Sed3	1	S_Sed
315	0.50229	S_Sed4	0	S_Sed
316	0.899746	S_Sed0	0	S_Sed
317	0.0956743	S_Sed0	2	S_Sed
318	0.296183	S_Sed0	1	S_Sed
319	0.263613	S_Sed0	0	S_Sed
320	0.190331	S_Sed1	1	S_Sed
321	0.443257	S_Sed5	1	S_Sed
322	0.0814249	S_Sed3	1	S_Sed
323	0.378117	S_Sed0	1	S_Sed
324	0.137405	S_Sed2	1	S_Sed
325	0.216794	S_Sed0	0	S_Sed
326	0.339949	S_Sed0	0	S_Sed
327	0.99542	S_Sed4	0	S_Sed
328	0.0356234	S_Sed2	1	S_Sed
329	0.585751	S_Sed5	2	S_Sed
330	0.00254453	S_Sed5	1	S_Sed
331	0.0524173	S_Sed3	1	S_Sed
332	0.498728	S_Sed5	0	S_Sed
333	0.279898	S_Sed3	1	S_Sed
334	0.594402	S_Sed3	1	S_Sed
335	0.42341	S_Sed5	1	S_Sed
336	0.0152672	S_Sed1	1	S_Sed
337	0.36285	S_Sed2	1	S_Sed
338	0.299237	S_Sed5	0	S_Sed
339	0.151654	S_Sed0	2	S_Sed
340	0.293639	S_Sed3	1	S_Sed
341	0.097201	S_Sed5	1	S_Sed
342	0.0330789	S_Sed5	1	S_Sed
343	0.0977099	S_Sed2	1	S_Sed
344	0.104835	S_Sed0	1	S_Sed
345	0.763359	S_Sed5	2	S_Sed
346	0.25598	S_Sed3	1	S_Sed
347	0.58626	S_Sed3	2	S_Sed
348	0.426972	S_Sed2	1	S_Sed
349	0.2743	S_Sed1	2	S_Sed
350	0.513995	S_Sed3	1	S_Sed
351	0.729262	S_Sed2	2	S_Sed
352	0.957761	S_Sed1	0	S_Sed
353	0.848855	S_Sed4	2	S_Sed
354	0.544529	S_Sed2	2	S_Sed
355	0.347074	S_Sed3	0	S_Sed
356	0.77201	S_Sed2	0	S_Sed
357	0.064631	S_Sed0	1	S_Sed
358	0.234606	S_Sed0	2	S_Sed
359	0.122137	S_Sed2	1	S_Sed
360	0.834606	S_Sed3	0	S_Sed
361	0.080916	S_Sed1	1	S_Sed
362	0.556743	S_Sed3	0	S_Sed
363	0.381679	S_Sed0	0	S_Sed
364	0.475318	S_Sed2	0	S_Sed
365	0.193893	S_Sed1	0	S_Sed
366	0.500254	S_Sed5	1	S_Sed
367	0.755216	S_Sed0	0	S_Sed
368	0.627481	S_Sed2	1	S_Sed
369	0.803053	S_Sed5	2	S_Sed
370	0.00763359	S_Sed3	1	S_Sed
371	0.760814	S_Sed2	0	S_Sed
372	0.348601	S_Sed0	0	S_Sed
373	0.668193	S_Sed3	2	S_Sed
374	0.487532	S_Sed3	1	S_Sed
375	0.689567	S_Sed0	0	S_Sed
376	0.960305	S_Sed0	0	S_Sed
377	0.948092	S_Sed5	0	S_Sed
378	0.764885	S_Sed5	0	S_Sed
379	0.608651	S_Sed3	1	S_Sed
380	0.148601	S_Sed4	1	S_Sed
381	0.592875	S_Sed0	2	S_Sed
382	0.54402	S_Sed5	1	S_Sed
383	0.560305	S_Sed2	1	S_Sed
384	0.177099	S_Sed5	1	S_Sed
385	0.726718	S_Sed0	1	S_Sed
386	0.244275	S_Sed0	1	S_Sed
387	0.222901	S_Sed5	0	S_Sed
388	0.285496	S_Sed1	1	S_Sed
389	0.157252	S_Sed0	1	S_Sed
390	0.983206	S_Sed2	0	S_Sed
391	0.438168	S_Sed2	1	S_Sed
392	0.62341	S_Sed3	2	S_Sed
393	0.788804	S_Sed1	0	S_Sed
394	0.528244	S_Sed2	0	S_Sed
395	0.802545	S_Sed2	0	S_Sed
396	0.935369	S_Sed0	0	S_Sed
397	0.0651399	S_Sed4	1	S_Sed
398	0.196438	S_Sed2	2	S_Sed
399	0.397455	S_Sed2	1	S_Sed
400	0.541476	S_Sed5	1	S_Sed
401	0.947074	S_Sed5	0	S_Sed
402	0.117048	S_Sed2	1	S_Sed
403	0.248855	S_Sed4	2	S_Sed
404	0.580153	S_Sed4	0	S_Sed
405	0.87888	S_Sed1	1	S_Sed
406	0.358779	S_Sed0	2	S_Sed
407	0.267176	S_Sed3	2	S_Sed
408	0.494656	S_Sed0	2	S_Sed
409	0.961323	S_Sed0	0	S_Sed
410	0.27888	S_Sed5	0	S_Sed
411	0.295165	S_Sed3	2	S_Sed
412	0.994402	S_Sed0	0	S_Sed
413	0.118575	S_Sed4	2	S_Sed
414	0.761832	S_Sed2	0	S_Sed
415	0.695165	S_Sed1	1	S_Sed
416	0.0478372	S_Sed2	1	S_Sed
417	0.705344	S_Sed2	0	S_Sed
418	0.191858	S_Sed2	1	S_Sed
419	0.462087	S_Sed1	2	S_Sed
420	0.295674	S_Sed0	1	S_Sed
421	0.569466	S_Sed3	0	S_Sed
422	0.366412	S_Sed3	0	S_Sed
423	0.396438	S_Sed0	0	S_Sed
424	0.21374	S_Sed3	1	S_Sed
425	0.98626	S_Sed3	0	S_Sed
426	0.092112	S_Sed3	1	S_Sed
427	0.466667	S_Sed3	2	S_Sed
428	0.128753	S_Sed2	1	S_Sed
429	0.0966921	S_Sed5	1	S_Sed
430	0.316031	S_Sed2	1	S_Sed
431	0.552163	S_Sed3	0	S_Sed
432	0.192366	S_Sed1	2	S_Sed
433	0.612723	S_Sed5	2	S_Sed
434	0.574046	S_Sed2	2	S_Sed
435	0.976081	S_Sed1	0	S_Sed
436	0.916539	S_Sed0	2	S_Sed
437	0.769466	S_Sed3	1	S_Sed
438	0.231552	S_Sed5	0	S_Sed
439	0.16285	S_Sed0	1	S_Sed
440	0.148092	S_Sed2	1	S_Sed
441	0.440204	S_Sed3	1	S_Sed
442	0.532824	S_Sed0	1	S_Sed
443	0.471247	S_Sed0	1	S_Sed
444	0.491094	S_Sed2	1	S_Sed
445	0.439186	S_Sed5	2	S_Sed
446	0.246819	S_Sed3	1	S_Sed
447	0.781679	S_Sed0	0	S_Sed
448	0.401018	S_Sed1	1	S_Sed
449	0.261069	S_Sed4	1	S_Sed
450	0.307888	S_Sed2	2	S_Sed
451	0.357252	S_Sed2	1	S_Sed
452	0.238677	S_Sed5	1	S_Sed
453	0.630534	S_Sed3	2	S_Sed
454	0.272265	S_Sed3	1	S_Sed
455	0.677354	S_Sed3	2	S_Sed
456	0.361323	S_Sed2	0	S_Sed
457	0.430025	S_Sed2	0	S_Sed
458	0.896183	S_Sed2	0	S_Sed
459	0.526718	S_Sed5	1	S_Sed
460	0.837659	S_Sed5	0	S_Sed
461	0.0910941	S_Sed3	1	S_Sed
462	0.262595	S_Sed3	1	S_Sed
463	0.805089	S_Sed2	1	S_Sed
464	0.0997455	S_Sed1	2	S_Sed
465	0.374555	S_Sed3	1	S_Sed
466	0.537913	S_Sed4	2	S_Sed
467	0.0625954	S_Sed2	1	S_Sed
468	0.719593	S_Sed2	0	S_Sed
469	0.17201	S_Sed0	1	S_Sed
470	0.928753	S_Sed0	0	S_Sed
471	0.884987	S_Sed2	1	S_Sed
472	0.311959	S_Sed3	1	S_Sed
473	0.132316	S_Sed5	1	S_Sed
474	0.156234	S_Sed2	1	S_Sed
475	0.715522	S_Sed3	0	S_Sed
476	0.765394	S_Sed0	1	S_Sed
477	0.245802	S_Sed5	1	S_Sed
478	0.83257	S_Sed1	0	S_Sed
479	0.202036	S_Sed0	1	S_Sed
480	0.359796	S_Sed3	0	S_Sed
481	0.397964	S_Sed1	0	S_Sed
482	0.822392	S_Sed5	2	S_Sed
483	0.909924	S_Sed2	2	S_Sed
484	0.949109	S_Sed2	0	S_Sed
485	0.154198	S_Sed4	2	S_Sed
486	0.214758	S_Sed3	1	S_Sed
487	0.988804	S_Sed2	0	S_Sed
488	0.0834606	S_Sed2	1	S_Sed
489	0.0773537	S_Sed0	1	S_Sed
490	0.350636	S_Sed0	1	S_Sed
491	0.0101781	S_Sed1	1	S_Sed
492	0.219847	S_Sed3	2	S_Sed
493	0.727735	S_Sed2	2	S_Sed
494	0.726209	S_Sed2	2	S_Sed
495	0.964377	S_Sed5	0	S_Sed
496	0.813232	S_Sed2	2	S_Sed
497	0.613232	S_Sed2	2	S_Sed
498	0.150636	S_Sed2	2	S_Sed
499	0.271247	S_Sed5	1	S_Sed
500	0.650382	S_Sed2	0	S_Sed
501	0.212214	S_Sed2	1	S_Sed
502	0.938422	S_Sed0	0	S_Sed
503	0.277354	S_Sed5	2	S_Sed
504	0.411196	S_Sed3	1	S_Sed
505	0.701272	S_Sed0	2	S_Sed
506	0.625954	S_Sed0	0	S_Sed
507	0.0534351	S_Sed3	1	S_Sed
508	0.0676845	S_Sed3	2	S_Sed
509	0.0656489	S_Sed2	0	S_Sed
510	0.278372	S_Sed5	1	S_Sed
511	0.273791	S_Sed5	1	S_Sed
512	0.599491	S_Sed1	2	S_Sed
513	0.0498728	S_Sed5	1	S_Sed
514	0.655471	S_Sed4	0	S_Sed
515	0.0610687	S_Sed3	2	S_Sed
516	0.594911	S_Sed4	0	S_Sed
517	0.953181	S_Sed0	0	S_Sed
518	0.762341	S_Sed3	2	S_Sed
519	0.319084	S_Sed3	2	S_Sed
520	0.266158	S_Sed5	1	S_Sed
521	0.364377	S_Sed4	2	S_Sed
522	0.00559796	S_Sed0	1	S_Sed
523	0.794402	S_Sed0	0	S_Sed
524	0.384224	S_Sed2	1	S_Sed
525	0.13944	S_Sed2	1	S_Sed
526	0.62799	S_Sed2	1	S_Sed
527	0.466158	S_Sed5	2	S_Sed
528	0.645802	S_Sed2	1	S_Sed
529	0.503308	S_Sed4	2	S_Sed
530	0.132824	S_Sed3	1	S_Sed
531	0.45598	S_Sed1	2	S_Sed
532	0.335878	S_Sed3	2	S_Sed
533	0.68855	S_Sed5	2	S_Sed
534	0.414758	S_Sed2	1	S_Sed
535	0.527735	S_Sed0	1	S_Sed
536	0.616794	S_Sed1	0	S_Sed
537	0.839186	S_Sed0	0	S_Sed
538	0.383715	S_Sed2	1	S_Sed
539	0.328753	S_Sed0	2	S_Sed
540	0.580662	S_Sed2	1	S_Sed
541	0.546056	S_Sed3	2	S_Sed
542	0.38117	S_Sed5	1	S_Sed
543	0.682443	S_Sed2	0	S_Sed
544	0.375064	S_Sed5	1	S_Sed
545	0.432061	S_Sed4	2	S_Sed
546	0.56285	S_Sed2	1	S_Sed
547	0.887023	S_Sed1	2	S_Sed
548	0.639695	S_Sed1	1	S_Sed
549	0.140967	S_Sed4	1	S_Sed
550	0.356234	S_Sed5	1	S_Sed
551	0.552672	S_Sed4	1	S_Sed
552	0.26056	S_Sed4	1	S_Sed
553	0.833588	S_Sed2	2	S_Sed
554	0.215267	S_Sed3	1	S_Sed
555	0.021883	S_Sed0	1	S_Sed
556	0.0310433	S_Sed1	1	S_Sed
557	0.214249	S_Sed4	1	S_Sed
558	0.00203562	S_Sed2	1	S_Sed
559	0.176081	S_Sed4	1	S_Sed
560	0.689059	S_Sed2	1	S_Sed
561	0.671756	S_Sed1	0	S_Sed
562	0.796438	S_Sed3	1	S_Sed
563	0.070229	S_Sed3	1	S_Sed
564	0.252417	S_Sed2	0	S_Sed
565	0.159796	S_Sed5	2	S_Sed
566	0.106361	S_Sed1	1	S_Sed
567	0.129262	S_Sed3	1	S_Sed
568	0.0692112	S_Sed1	1	S_Sed
569	0.421374	S_Sed0	2	S_Sed
570	0.139949	S_Sed3	1	S_Sed
571	0.772519	S_Sed3	0	S_Sed
572	0.00356234	S_Sed5	1	S_Sed
573	0.703308	S_Sed5	2	S_Sed
574	0.560814	S_Sed0	2	S_Sed
575	0.333842	S_Sed0	1	S_Sed
576	0.451908	S_Sed2	0	S_Sed
577	0.515522	S_Sed3	1	S_Sed
578	0.816285	S_Sed2	0	S_Sed
579	0.850382	S_Sed1	1	S_Sed
580	0.572519	S_Sed0	0	S_Sed
581	0.0987277	S_Sed5	1	S_Sed
582	0.95827	S_Sed2	0	S_Sed
583	0.536387	S_Sed5	1	S_Sed
584	0.654962	S_Sed3	0	S_Sed
585	0.826972	S_Sed4	1	S_Sed
586	0.101272	S_Sed2	2	S_Sed
587	0.143511	S_Sed2	1	S_Sed
588	0.587786	S_Sed4	1	S_Sed
589	0.191349	S_Sed4	1	S_Sed
590	0.608142	S_Sed5	2	S_Sed
591	0.37201	S_Sed0	2	S_Sed
592	0.0748092	S_Sed0	1	S_Sed
593	0.164377	S_Sed0	0	S_Sed
594	0.026972	S_Sed2	1	S_Sed
595	0.875318	S_Sed2	0	S_Sed
596	0.480916	S_Sed5	2	S_Sed
597	0.0468193	S_Sed2	1	S_Sed
598	0.862087	S_Sed0	0	S_Sed
599	0.377099	S_Sed5	2	S_Sed
600	0.931298	S_Sed5	2	S_Sed
601	0.0890585	S_Sed2	1	S_Sed
602	0.48855	S_Sed2	2	S_Sed
603	0.812214	S_Sed2	2	S_Sed
604	0.0926209	S_Sed3	1	S_Sed
605	0.913486	S_Sed4	0	S_Sed
606	0.189822	S_Sed3	0	S_Sed
607	0.581679	S_Sed4	0	S_Sed
608	0.716539	S_Sed4	0	S_Sed
609	0.434097	S_Sed2	2	S_Sed
610	0.495674	S_Sed5	2	S_Sed
611	0.0340967	S_Sed2	1	S_Sed
612	0.530789	S_Sed2	1	S_Sed
613	0.26514	S_Sed3	2	S_Sed
614	0.146056	S_Sed5	0	S_Sed
615	0.202545	S_Sed1	2	S_Sed
616	0.629008	S_Sed0	0	S_Sed
617	0.350127	S_Sed5	1	S_Sed
618	0.349109	S_Sed1	1	S_Sed
619	0.0580153	S_Sed1	1	S_Sed
620	0.101781	S_Sed3	1	S_Sed
621	0.277863	S_Sed1	1	S_Sed
622	0.287532	S_Sed1	1	S_Sed
623	0.833079	S_Sed2	1	S_Sed
624	0.398473	S_Sed3	0	S_Sed
625	0.694148	S_Sed0	2	S_Sed
626	0.105344	S_Sed4	2	S_Sed
627	0.96285	S_Sed0	2	S_Sed
628	0.778117	S_Sed1	0	S_Sed
629	0.0437659	S_Sed3	1	S_Sed
630	0.03257	S_Sed4	1	S_Sed
631	0.0982188	S_Sed1	1	S_Sed
632	0.402036	S_Sed0	1	S_Sed
633	0.419847	S_Sed3	1	S_Sed
634	0.308397	S_Sed0	0	S_Sed
635	0.00610687	S_Sed2	1	S_Sed
636	0.345547	S_Sed5	2	S_Sed
637	0.564377	S_Sed4	2	S_Sed
638	0.84631	S_Sed4	2	S_Sed
639	0.0951654	S_Sed1	1	S_Sed
640	0.470229	S_Sed2	1	S_Sed
641	0.561832	S_Sed1	1	S_Sed
642	0.168448	S_Sed4	1	S_Sed
643	0.590331	S_Sed5	0	S_Sed
644	0.307379	S_Sed3	1	S_Sed
645	0.522646	S_Sed4	1	S_Sed
646	0.871756	S_Sed0	2	S_Sed
647	0.659033	S_Sed2	0	S_Sed
648	0.0422392	S_Sed3	1	S_Sed
649	0.86972	S_Sed1	2	S_Sed
650	0.44173	S_Sed2	1	S_Sed
651	0.257506	S_Sed4	1	S_Sed
652	0.114504	S_Sed5	1	S_Sed
653	0.327226	S_Sed1	1	S_Sed
654	0.56743	S_Sed1	1	S_Sed
655	0.775573	S_Sed1	1	S_Sed
656	0.697201	S_Sed2	1	S_Sed
657	0.481425	S_Sed0	2	S_Sed
658	0.254453	S_Sed2	2	S_Sed
659	0.0839695	S_Sed2	1	S_Sed
660	0.40916	S_Sed2	1	S_Sed
661	0.211196	S_Sed5	1	S_Sed
662	0.735878	S_Sed3	1	S_Sed
663	0.287023	S_Sed2	1	S_Sed
664	0.472774	S_Sed5	2	S_Sed
665	0.326209	S_Sed2	1	S_Sed
666	0.0641221	S_Sed1	1	S_Sed
667	0.304835	S_Sed2	2	S_Sed
668	0.109415	S_Sed0	2	S_Sed
669	0.812723	S_Sed4	0	S_Sed
670	0.566921	S_Sed2	1	S_Sed
671	0.185242	S_Sed5	1	S_Sed
672	0.991349	S_Sed5	0	S_Sed
673	0.164885	S_Sed5	1	S_Sed
674	0.0636132	S_Sed4	2	S_Sed
675	0.0147583	S_Sed3	1	S_Sed
676	0.983715	S_Sed2	0	S_Sed
677	0.340967	S_Sed5	2	S_Sed
678	0.247837	S_Sed5	1	S_Sed
679	0.801527	S_Sed5	2	S_Sed
680	0.4	S_Sed4	0	S_Sed
681	0.584733	S_Sed4	2	S_Sed
682	0.791349	S_Sed2	0	S_Sed
683	0.654453	S_Sed0	2	S_Sed
684	0.169466	S_Sed4	0	S_Sed
685	0.108906	S_Sed4	2	S_Sed
686	0.335369	S_Sed0	0	S_Sed
687	0.95369	S_Sed0	0	S_Sed
688	0.247328	S_Sed0	1	S_Sed
689	0.113995	S_Sed0	1	S_Sed
690	0.880407	S_Sed5	0	S_Sed
691	0.709924	S_Sed4	0	S_Sed
692	0.262087	S_Sed2	1	S_Sed
693	0.197455	S_Sed2	2	S_Sed
694	0.494148	S_Sed0	2	S_Sed
695	0.100763	S_Sed3	1	S_Sed
696	0.652417	S_Sed3	0	S_Sed
697	0.647328	S_Sed0	0	S_Sed
698	0.276336	S_Sed0	1	S_Sed
699	0.0284987	S_Sed4	1	S_Sed
700	0.112977	S_Sed0	1	S_Sed
701	0.19084	S_Sed4	1	S_Sed
702	0.208142	S_Sed2	1	S_Sed
703	0.883461	S_Sed2	0	S_Sed
704	0.651399	S_Sed3	1	S_Sed
705	0.894656	S_Sed5	0	S_Sed
706	0.265649	S_Sed5	2	S_Sed
707	0.683461	S_Sed2	2	S_Sed
708	0.281425	S_Sed3	0	S_Sed
709	0.517557	S_Sed2	2	S_Sed
710	0.200509	S_Sed2	2	S_Sed
711	0.150127	S_Sed5	2	S_Sed
712	0.206107	S_Sed5	1	S_Sed
713	0.550127	S_Sed5	0	S_Sed
714	0.86056	S_Sed0	0	S_Sed
715	0.779135	S_Sed4	2	S_Sed
716	0.858524	S_Sed4	1	S_Sed
717	0.680916	S_Sed2	0	S_Sed
718	0.15369	S_Sed2	1	S_Sed
719	0.96743	S_Sed0	0	S_Sed
720	0.0513995	S_Sed1	1	S_Sed
721	0.396947	S_Sed2	0	S_Sed
722	0.121628	S_Sed0	0	S_Sed
723	0.631552	S_Sed2	1	S_Sed
724	0.959288	S_Sed0	0	S_Sed
725	0.0615776	S_Sed1	1	S_Sed
726	0.519084	S_Sed3	2	S_Sed
727	0.579644	S_Sed4	2	S_Sed
728	0.698219	S_Sed3	1	S_Sed
729	0.0229008	S_Sed2	1	S_Sed
730	0.998982	S_Sed2	0	S_Sed
731	0.884478	S_Sed0	0	S_Sed
732	0.424936	S_Sed3	2	S_Sed
733	0.197964	S_Sed0	1	S_Sed
734	0.760305	S_Sed3	0	S_Sed
735	0.749618	S_Sed0	0	S_Sed
736	0.764377	S_Sed5	2	S_Sed
737	0.174555	S_Sed2	0	S_Sed
738	0.119593	S_Sed4	1	S_Sed
739	0.556234	S_Sed2	2	S_Sed
740	0.0503817	S_Sed2	1	S_Sed
741	0.250891	S_Sed4	1	S_Sed
742	0.0361323	S_Sed3	2	S_Sed
743	0.643766	S_Sed4	0	S_Sed
744	0.612214	S_Sed1	0	S_Sed
745	0.010687	S_Sed2	1	S_Sed
746	0.457506	S_Sed3	0	S_Sed
747	0.653435	S_Sed4	0	S_Sed
748	0.408142	S_Sed0	2	S_Sed
749	0.724682	S_Sed0	0	S_Sed
750	0.155725	S_Sed2	2	S_Sed
751	0.996947	S_Sed0	0	S_Sed
752	0.0992366	S_Sed2	1	S_Sed
753	0.059542	S_Sed3	1	S_Sed
754	0.55369	S_Sed2	0	S_Sed
755	0.947583	S_Sed2	0	S_Sed
756	0.670229	S_Sed2	2	S_Sed
757	0.0442748	S_Sed3	1	S_Sed
758	0.745547	S_Sed2	0	S_Sed
759	0.73028	S_Sed0	0	S_Sed
760	0.173028	S_Sed1	1	S_Sed
761	0.279389	S_Sed2	0	S_Sed
762	0.707379	S_Sed0	0	S_Sed
763	0.173537	S_Sed5	1	S_Sed
764	0.958779	S_Sed2	2	S_Sed
765	0.952163	S_Sed2	0	S_Sed
766	0.711959	S_Sed2	1	S_Sed
767	0.406616	S_Sed2	1	S_Sed
768	0.43715	S_Sed2	0	S_Sed
769	0.11145	S_Sed0	1	S_Sed
770	0.0946565	S_Sed5	2	S_Sed
771	0.502799	S_Sed0	1	S_Sed
772	0.646819	S_Sed1	1	S_Sed
773	0.0875318	S_Sed2	1	S_Sed
774	0.207634	S_Sed4	1	S_Sed
775	0.737405	S_Sed2	2	S_Sed
776	0.559288	S_Sed5	1	S_Sed
777	0.222392	S_Sed0	1	S_Sed
778	0.856489	S_Sed1	0	S_Sed
779	0.841221	S_Sed2	2	S_Sed
780	0.531807	S_Sed5	2	S_Sed
781	0.000508906	S_Sed2	1	S_Sed
782	0.301272	S_Sed3	2	S_Sed
783	0.915522	S_Sed0	0	S_Sed
784	0.659542	S_Sed0	0	S_Sed
785	0.0585242	S_Sed3	1	S_Sed
786	0.970483	S_Sed2	0	S_Sed
787	0.0452926	S_Sed5	1	S_Sed
788	0.0549618	S_Sed2	1	S_Sed
789	0.996438	S_Sed3	0	S_Sed
790	0.304326	S_Sed3	2	S_Sed
791	0.73486	S_Sed2	2	S_Sed
792	0.903817	S_Sed5	0	S_Sed
793	0.415267	S_Sed3	1	S_Sed
794	0.557252	S_Sed2	1	S_Sed
795	0.305344	S_Sed5	1	S_Sed
796	0.0493639	S_Sed0	0	S_Sed
797	0.918575	S_Sed3	1	S_Sed
798	0.00305344	S_Sed0	1	S_Sed
799	0.642748	S_Sed2	2	S_Sed
800	0.244784	S_Sed5	1	S_Sed
801	0.0407125	S_Sed2	1	S_Sed
802	0.292621	S_Sed5	2	S_Sed
803	0.570992	S_Sed2	0	S_Sed
804	0.831043	S_Sed0	0	S_Sed
805	0.778626	S_Sed3	2	S_Sed
806	0.12112	S_Sed0	1	S_Sed
807	0.175064	S_Sed3	1	S_Sed
808	0.366921	S_Sed2	1	S_Sed
809	0.0157761	S_Sed3	2	S_Sed
810	0.586768	S_Sed4	2	S_Sed
811	0.037659	S_Sed1	1	S_Sed
812	0.0936387	S_Sed0	1	S_Sed
813	0.641221	S_Sed3	2	S_Sed
814	0.0234097	S_Sed3	2	S_Sed
815	0.329771	S_Sed1	2	S_Sed
816	0.595929	S_Sed2	1	S_Sed
817	0.180662	S_Sed4	2	S_Sed
818	0.126718	S_Sed0	1	S_Sed
819	0.44631	S_Sed3	1	S_Sed
820	0.472265	S_Sed3	2	S_Sed
821	0.492621	S_Sed1	2	S_Sed
822	0.387786	S_Sed0	2	S_Sed
823	0.269211	S_Sed4	1	S_Sed
824	0.0427481	S_Sed5	1	S_Sed
825	0.720611	S_Sed4	2	S_Sed
826	0.0916031	S_Sed2	2	S_Sed
827	0.738931	S_Sed2	2	S_Sed
828	0.718575	S_Sed2	2	S_Sed
829	0.60458	S_Sed3	0	S_Sed
830	0.662087	S_Sed2	0	S_Sed
831	0.734351	S_Sed0	0	S_Sed
832	0.119084	S_Sed2	1	S_Sed
833	0.205089	S_Sed5	2	S_Sed
834	0.897201	S_Sed3	0	S_Sed
835	0.524682	S_Sed5	1	S_Sed
836	0.748092	S_Sed5	1	S_Sed
837	0.53486	S_Sed1	1	S_Sed
838	0.846819	S_Sed5	0	S_Sed
839	0.127735	S_Sed0	1	S_Sed
840	0.465649	S_Sed0	1	S_Sed
841	0.656489	S_Sed0	0	S_Sed
842	0.748601	S_Sed2	1	S_Sed
843	0.260051	S_Sed3	1	S_Sed
844	0.423919	S_Sed0	0	S_Sed
845	0.688041	S_Sed5	1	S_Sed
846	0.484478	S_Sed2	1	S_Sed
847	0.712977	S_Sed3	1	S_Sed
848	0.00966921	S_Sed4	1	S_Sed
849	0.840204	S_Sed2	2	S_Sed
850	0.00407125	S_Sed2	1	S_Sed
851	0.66972	S_Sed1	2	S_Sed
852	0.329262	S_Sed0	1	S_Sed
853	0.703817	S_Sed2	2	S_Sed
854	0.234097	S_Sed2	1	S_Sed
855	0.18117	S_Sed3	1	S_Sed
856	0.303308	S_Sed4	1	S_Sed
857	0.81883	S_Sed5	2	S_Sed
858	0.554707	S_Sed2	2	S_Sed
859	0.30687	S_Sed2	1	S_Sed
860	0.415776	S_Sed2	1	S_Sed
861	0.835115	S_Sed5	2	S_Sed
862	0.170483	S_Sed3	2	S_Sed
863	0.10687	S_Sed5	1	S_Sed
864	0.021374	S_Sed0	1	S_Sed
865	0.360814	S_Sed4	0	S_Sed
866	0.680407	S_Sed2	1	S_Sed
867	0.249364	S_Sed4	2	S_Sed
868	0.754707	S_Sed0	0	S_Sed
869	0.518575	S_Sed0	2	S_Sed
870	0.439695	S_Sed3	0	S_Sed
871	0.0167939	S_Sed0	1	S_Sed
872	0.571501	S_Sed0	1	S_Sed
873	0.491603	S_Sed3	2	S_Sed
874	0.407125	S_Sed4	2	S_Sed
875	0.614249	S_Sed3	1	S_Sed
876	0.611705	S_Sed4	2	S_Sed
877	0.38626	S_Sed5	2	S_Sed
878	0.516031	S_Sed5	1	S_Sed
879	0.196947	S_Sed2	2	S_Sed
880	0.111959	S_Sed1	1	S_Sed
881	0.316539	S_Sed5	1	S_Sed
882	0.851399	S_Sed3	2	S_Sed
883	0.540967	S_Sed4	2	S_Sed
884	0.906361	S_Sed2	0	S_Sed
885	0.573537	S_Sed5	0	S_Sed
886	0.398982	S_Sed5	2	S_Sed
887	0.168957	S_Sed0	0	S_Sed
888	0.184224	S_Sed5	2	S_Sed
889	0.00712468	S_Sed0	1	S_Sed
890	0.0793893	S_Sed4	1	S_Sed
891	0.0127226	S_Sed5	1	S_Sed
892	0.507379	S_Sed2	2	S_Sed
893	0.500763	S_Sed2	1	S_Sed
894	0.41883	S_Sed0	0	S_Sed
895	0.185751	S_Sed0	1	S_Sed
896	0.592366	S_Sed5	0	S_Sed
897	0.895165	S_Sed0	0	S_Sed
898	0.575064	S_Sed2	1	S_Sed
899	0.392875	S_Sed4	1	S_Sed
900	0.820356	S_Sed0	0	S_Sed
901	0.317048	S_Sed4	0	S_Sed
902	0.0295165	S_Sed4	1	S_Sed
903	0.59084	S_Sed5	1	S_Sed
904	0.181679	S_Sed2	2	S_Sed
905	0.346056	S_Sed0	0	S_Sed
906	0.348092	S_Sed3	1	S_Sed
907	0.337913	S_Sed3	1	S_Sed
908	0.309415	S_Sed4	1	S_Sed
909	0.508397	S_Sed2	1	S_Sed
910	0.787277	S_Sed4	2	S_Sed
911	0.224427	S_Sed0	2	S_Sed
912	0.799491	S_Sed2	2	S_Sed
913	0.0193384	S_Sed3	1	S_Sed
914	0.517048	S_Sed4	1	S_Sed
915	0.306361	S_Sed3	1	S_Sed
916	0.0315522	S_Sed4	1	S_Sed
917	0.362341	S_Sed2	1	S_Sed
918	0.163359	S_Sed3	1	S_Sed
919	0.178626	S_Sed5	1	S_Sed
920	0.0274809	S_Sed0	1	S_Sed
921	0.509415	S_Sed2	1	S_Sed
922	0.652926	S_Sed0	1	S_Sed
923	0.238168	S_Sed3	2	S_Sed
924	0.455471	S_Sed5	1	S_Sed
925	0.611196	S_Sed2	0	S_Sed
926	0.871247	S_Sed4	2	S_Sed
927	0.0961832	S_Sed3	2	S_Sed
928	0.195929	S_Sed1	1	S_Sed
929	0.110433	S_Sed3	1	S_Sed
930	0.504835	S_Sed2	1	S_Sed
931	0.152163	S_Sed2	2	S_Sed
932	0.0697201	S_Sed2	1	S_Sed
933	0.216285	S_Sed4	1	S_Sed
934	0.0137405	S_Sed4	1	S_Sed
935	0.819847	S_Sed2	1	S_Sed
936	0.866158	S_Sed4	1	S_Sed
937	0.701781	S_Sed2	0	S_Sed
938	0.297201	S_Sed4	0	S_Sed
939	0.209669	S_Sed1	1	S_Sed
940	0.849873	NS_Sed2	0	NS_Sed
941	0.0880407	NS_Sed5	1	NS_Sed
942	0.817303	NS_Sed5	0	NS_Sed
943	0.272774	NS_Sed5	1	NS_Sed
944	0.782697	NS_Sed0	0	NS_Sed
945	0.53944	NS_Sed3	0	NS_Sed
946	0.591858	NS_Sed2	0	NS_Sed
947	0.539949	NS_Sed1	0	NS_Sed
948	0.251399	NS_Sed2	1	NS_Sed
949	0.579135	NS_Sed4	0	NS_Sed
950	0.0783715	NS_Sed2	1	NS_Sed
951	0.843257	NS_Sed2	0	NS_Sed
952	0.496692	NS_Sed1	0	NS_Sed
953	0.933842	NS_Sed1	0	NS_Sed
954	0.786768	NS_Sed0	2	NS_Sed
955	0.88855	NS_Sed5	0	NS_Sed
956	0.239695	NS_Sed4	0	NS_Sed
957	0.779644	NS_Sed5	0	NS_Sed
958	0.798982	NS_Sed5	0	NS_Sed
959	0.152672	NS_Sed0	1	NS_Sed
960	0.384733	NS_Sed2	0	NS_Sed
961	0.338931	NS_Sed0	1	NS_Sed
962	0.749109	NS_Sed1	0	NS_Sed
963	0.403562	NS_Sed5	2	NS_Sed
964	0.512977	NS_Sed4	0	NS_Sed
965	0.548092	NS_Sed3	1	NS_Sed
966	0.876336	NS_Sed5	2	NS_Sed
967	0.785242	NS_Sed5	0	NS_Sed
968	0.847837	NS_Sed1	0	NS_Sed
969	0.248346	NS_Sed3	1	NS_Sed
970	0.131807	NS_Sed1	1	NS_Sed
971	0.425954	NS_Sed0	1	NS_Sed
972	0.240204	NS_Sed5	1	NS_Sed
973	0.368957	NS_Sed4	0	NS_Sed
974	0.929262	NS_Sed0	0	NS_Sed
975	0.243257	NS_Sed2	0	NS_Sed
976	0.178117	NS_Sed0	1	NS_Sed
977	0.086514	NS_Sed3	1	NS_Sed
978	0.542494	NS_Sed0	2	NS_Sed
979	0.718066	NS_Sed5	1	NS_Sed
980	0.876845	NS_Sed2	0	NS_Sed
981	0.352672	NS_Sed0	2	NS_Sed
982	0.107888	NS_Sed0	0	NS_Sed
983	0.864631	NS_Sed3	0	NS_Sed
984	0.568957	NS_Sed2	1	NS_Sed
985	0.328244	NS_Sed5	0	NS_Sed
986	0.759796	NS_Sed5	2	NS_Sed
987	0.263104	NS_Sed0	2	NS_Sed
988	0.0223919	NS_Sed4	1	NS_Sed
989	0.997964	NS_Sed1	0	NS_Sed
990	0.484987	NS_Sed2	0	NS_Sed
991	0.511959	NS_Sed0	0	NS_Sed
992	0.31145	NS_Sed2	2	NS_Sed
993	0.743003	NS_Sed4	1	NS_Sed
994	0.120611	NS_Sed5	1	NS_Sed
995	0.76743	NS_Sed4	0	NS_Sed
996	0.493639	NS_Sed1	2	NS_Sed
997	0.810687	NS_Sed3	0	NS_Sed
998	0.28855	NS_Sed2	1	NS_Sed
999	0.722646	NS_Sed4	0	NS_Sed
1000	0.532316	NS_Sed4	0	NS_Sed
1001	0.57659	NS_Sed0	0	NS_Sed
1002	0.984224	NS_Sed1	0	NS_Sed
1003	0.63715	NS_Sed3	1	NS_Sed
1004	0.638168	NS_Sed2	2	NS_Sed
1005	0.338422	NS_Sed5	0	NS_Sed
1006	0.90229	NS_Sed4	0	NS_Sed
1007	0.892621	NS_Sed5	2	NS_Sed
1008	0.301781	NS_Sed3	2	NS_Sed
1009	0.844275	NS_Sed4	2	NS_Sed
1010	0.675318	NS_Sed3	2	NS_Sed
1011	0.890585	NS_Sed3	0	NS_Sed
1012	0.5257	NS_Sed5	1	NS_Sed
1013	0.738422	NS_Sed2	1	NS_Sed
1014	0.869211	NS_Sed1	1	NS_Sed
1015	0.789822	NS_Sed5	1	NS_Sed
1016	0.20458	NS_Sed2	1	NS_Sed
1017	0.175573	NS_Sed2	1	NS_Sed
1018	0.365394	NS_Sed1	0	NS_Sed
1019	0.536896	NS_Sed2	1	NS_Sed
1020	0.826463	NS_Sed0	1	NS_Sed
1021	0.889059	NS_Sed2	1	NS_Sed
1022	0.75369	NS_Sed1	0	NS_Sed
1023	0.888041	NS_Sed4	2	NS_Sed
1024	0.702799	NS_Sed2	0	NS_Sed
1025	0.113486	NS_Sed5	0	NS_Sed
1026	0.298728	NS_Sed1	1	NS_Sed
1027	0.349618	NS_Sed5	1	NS_Sed
1028	0.886005	NS_Sed2	0	NS_Sed
1029	0.896692	NS_Sed4	2	NS_Sed
1030	0.995929	NS_Sed5	0	NS_Sed
1031	0.831552	NS_Sed4	0	NS_Sed
1032	0.236641	NS_Sed1	1	NS_Sed
1033	0.431552	NS_Sed3	0	NS_Sed
1034	0.678372	NS_Sed1	0	NS_Sed
1035	0.554198	NS_Sed5	2	NS_Sed
1036	0.515013	NS_Sed5	1	NS_Sed
1037	0.0829517	NS_Sed4	1	NS_Sed
1038	0.0346056	NS_Sed5	1	NS_Sed
1039	0.206616	NS_Sed1	2	NS_Sed
1040	0.0249364	NS_Sed5	1	NS_Sed
1041	0.936387	NS_Sed1	0	NS_Sed
1042	0.364885	NS_Sed5	1	NS_Sed
1043	0.797964	NS_Sed4	0	NS_Sed
1044	0.52112	NS_Sed2	2	NS_Sed
1045	0.476845	NS_Sed5	2	NS_Sed
1046	0.907379	NS_Sed4	2	NS_Sed
1047	0.73944	NS_Sed3	0	NS_Sed
1048	0.731807	NS_Sed3	0	NS_Sed
1049	0.394402	NS_Sed0	2	NS_Sed
1050	0.911959	NS_Sed4	0	NS_Sed
1051	0.940967	NS_Sed5	0	NS_Sed
1052	0.330789	NS_Sed3	1	NS_Sed
1053	0.00916031	NS_Sed2	1	NS_Sed
1054	0.566412	NS_Sed5	0	NS_Sed
1055	0.713486	NS_Sed5	2	NS_Sed
1056	0.640204	NS_Sed5	2	NS_Sed
1057	0.732316	NS_Sed3	0	NS_Sed
1058	0.75827	NS_Sed0	0	NS_Sed
1059	0.825445	NS_Sed2	0	NS_Sed
1060	0.811196	NS_Sed0	0	NS_Sed
1061	0.635115	NS_Sed2	0	NS_Sed
1062	0.717048	NS_Sed5	0	NS_Sed
1063	0.203562	NS_Sed1	0	NS_Sed
1064	0.855471	NS_Sed4	0	NS_Sed
1065	0.97201	NS_Sed0	0	NS_Sed
1066	0.509924	NS_Sed5	0	NS_Sed
1067	0.147074	NS_Sed0	2	NS_Sed
1068	0.282443	NS_Sed3	2	NS_Sed
1069	0.954707	NS_Sed5	0	NS_Sed
1070	0.601018	NS_Sed5	0	NS_Sed
1071	0.691094	NS_Sed0	0	NS_Sed
1072	0.242748	NS_Sed0	1	NS_Sed
1073	0.453435	NS_Sed0	1	NS_Sed
1074	0.820865	NS_Sed4	0	NS_Sed
1075	0.713995	NS_Sed0	0	NS_Sed
1076	0.513486	NS_Sed1	0	NS_Sed
1077	0.182188	NS_Sed0	1	NS_Sed
1078	0.20916	NS_Sed1	2	NS_Sed
1079	0.424427	NS_Sed1	0	NS_Sed
1080	0.499746	NS_Sed4	0	NS_Sed
1081	0.353181	NS_Sed3	0	NS_Sed
1082	0.899237	NS_Sed3	2	NS_Sed
1083	0.873282	NS_Sed3	0	NS_Sed
1084	0.289567	NS_Sed1	0	NS_Sed
1085	0.229517	NS_Sed2	0	NS_Sed
1086	0.138931	NS_Sed0	1	NS_Sed
1087	0.904835	NS_Sed2	2	NS_Sed
1088	0.370992	NS_Sed1	1	NS_Sed
1089	0.882952	NS_Sed4	1	NS_Sed
1090	0.156743	NS_Sed3	1	NS_Sed
1091	0.0620865	NS_Sed5	1	NS_Sed
1092	0.798473	NS_Sed3	0	NS_Sed
1093	0.340458	NS_Sed1	2	NS_Sed
1094	0.942494	NS_Sed1	0	NS_Sed
1095	0.910941	NS_Sed2	0	NS_Sed
1096	0.310941	NS_Sed0	2	NS_Sed
1097	0.722137	NS_Sed4	0	NS_Sed
1098	0.42799	NS_Sed4	1	NS_Sed
1099	0.6743	NS_Sed1	2	NS_Sed
1100	0.927735	NS_Sed1	0	NS_Sed
1101	0.991858	NS_Sed4	0	NS_Sed
1102	0.838677	NS_Sed1	0	NS_Sed
1103	0.649364	NS_Sed0	0	NS_Sed
1104	0.957252	NS_Sed0	0	NS_Sed
1105	0.857506	NS_Sed2	2	NS_Sed
1106	0.258015	NS_Sed0	1	NS_Sed
1107	0.489567	NS_Sed0	2	NS_Sed
1108	0.343511	NS_Sed4	1	NS_Sed
1109	0.458524	NS_Sed4	2	NS_Sed
1110	0.575573	NS_Sed4	0	NS_Sed
1111	0.533333	NS_Sed2	1	NS_Sed
1112	0.858015	NS_Sed5	0	NS_Sed
1113	0.406107	NS_Sed2	1	NS_Sed
1114	0.299746	NS_Sed1	0	NS_Sed
1115	0.979644	NS_Sed2	0	NS_Sed
1116	0.00458015	NS_Sed3	1	NS_Sed
1117	0.67888	NS_Sed4	0	NS_Sed
1118	0.937405	NS_Sed1	0	NS_Sed
1119	0.0671756	NS_Sed0	1	NS_Sed
1120	0.421883	NS_Sed4	1	NS_Sed
1121	0.818321	NS_Sed2	2	NS_Sed
1122	0.667684	NS_Sed3	0	NS_Sed
1123	0.0737913	NS_Sed5	2	NS_Sed
1124	0.0687023	NS_Sed3	1	NS_Sed
1125	0.853435	NS_Sed1	0	NS_Sed
1126	0.33028	NS_Sed3	1	NS_Sed
1127	0.312977	NS_Sed5	2	NS_Sed
1128	0.0254453	NS_Sed1	1	NS_Sed
1129	0.821883	NS_Sed2	0	NS_Sed
1130	0.969975	NS_Sed1	0	NS_Sed
1131	0.15827	NS_Sed5	1	NS_Sed
1132	0.629517	NS_Sed2	1	NS_Sed
1133	0.843766	NS_Sed4	0	NS_Sed
1134	0.800509	NS_Sed3	2	NS_Sed
1135	0.839695	NS_Sed0	0	NS_Sed
1136	0.417303	NS_Sed0	1	NS_Sed
1137	0.861578	NS_Sed4	0	NS_Sed
1138	0.863104	NS_Sed1	0	NS_Sed
1139	0.912468	NS_Sed4	1	NS_Sed
1140	0.363868	NS_Sed5	0	NS_Sed
1141	0.462595	NS_Sed0	1	NS_Sed
1142	0.0208651	NS_Sed3	2	NS_Sed
1143	0.0900763	NS_Sed2	1	NS_Sed
1144	0.452417	NS_Sed3	2	NS_Sed
1145	0.546565	NS_Sed5	2	NS_Sed
1146	0.365903	NS_Sed2	0	NS_Sed
1147	0.710433	NS_Sed2	0	NS_Sed
1148	0.445802	NS_Sed5	0	NS_Sed
1149	0.727226	NS_Sed0	0	NS_Sed
1150	0.908906	NS_Sed5	0	NS_Sed
1151	0.666667	NS_Sed5	0	NS_Sed
1152	0.449364	NS_Sed0	0	NS_Sed
1153	0.573028	NS_Sed5	2	NS_Sed
1154	0.982188	NS_Sed1	0	NS_Sed
1155	0.986768	NS_Sed5	0	NS_Sed
1156	0.218321	NS_Sed1	1	NS_Sed
1157	0.668702	NS_Sed1	0	NS_Sed
1158	0.930789	NS_Sed2	0	NS_Sed
1159	0.104326	NS_Sed0	1	NS_Sed
1160	0.0183206	NS_Sed5	1	NS_Sed
1161	0.141476	NS_Sed2	1	NS_Sed
1162	0.740458	NS_Sed5	0	NS_Sed
1163	0.492112	NS_Sed2	0	NS_Sed
1164	0.768448	NS_Sed1	0	NS_Sed
1165	0.477354	NS_Sed5	1	NS_Sed
1166	0.158779	NS_Sed0	1	NS_Sed
1167	0.853944	NS_Sed2	0	NS_Sed
1168	0.593893	NS_Sed2	0	NS_Sed
1169	0.76285	NS_Sed1	0	NS_Sed
1170	0.0895674	NS_Sed1	1	NS_Sed
1171	0.861069	NS_Sed0	2	NS_Sed
1172	0.416285	NS_Sed1	1	NS_Sed
1173	0.956234	NS_Sed2	0	NS_Sed
1174	0.570483	NS_Sed0	0	NS_Sed
1175	0.230534	NS_Sed4	1	NS_Sed
1176	1	NS_Sed4	0	NS_Sed
1177	0.333333	NS_Sed3	1	NS_Sed
1178	0.793893	NS_Sed3	1	NS_Sed
1179	0.583206	NS_Sed3	2	NS_Sed
1180	0.746056	NS_Sed4	0	NS_Sed
1181	0.784733	NS_Sed2	2	NS_Sed
1182	0.220356	NS_Sed3	1	NS_Sed
1183	0.70229	NS_Sed1	1	NS_Sed
1184	0.895674	NS_Sed1	0	NS_Sed
1185	0.0203562	NS_Sed1	1	NS_Sed
1186	0.405598	NS_Sed0	1	NS_Sed
1187	0.308906	NS_Sed1	1	NS_Sed
1188	0.852417	NS_Sed1	0	NS_Sed
1189	0.783715	NS_Sed5	2	NS_Sed
1190	0.877863	NS_Sed1	0	NS_Sed
1191	0.619847	NS_Sed3	2	NS_Sed
1192	0.26972	NS_Sed4	0	NS_Sed
1193	0.940458	NS_Sed4	0	NS_Sed
1194	0.992875	NS_Sed1	0	NS_Sed
1195	0.294656	NS_Sed5	1	NS_Sed
1196	0.490076	NS_Sed4	0	NS_Sed
1197	0.736387	NS_Sed4	0	NS_Sed
1198	0.86514	NS_Sed1	0	NS_Sed
1199	0.875827	NS_Sed2	2	NS_Sed
1200	0.624936	NS_Sed5	1	NS_Sed
1201	0.932316	NS_Sed0	0	NS_Sed
1202	0.357761	NS_Sed5	1	NS_Sed
1203	0.874809	NS_Sed5	2	NS_Sed
1204	0.956743	NS_Sed1	0	NS_Sed
1205	0.00508906	NS_Sed1	1	NS_Sed
1206	0.441221	NS_Sed4	0	NS_Sed
1207	0.523664	NS_Sed3	0	NS_Sed
1208	0.979135	NS_Sed4	0	NS_Sed
1209	0.951145	NS_Sed0	0	NS_Sed
1210	0.863613	NS_Sed5	0	NS_Sed
1211	0.142494	NS_Sed4	1	NS_Sed
1212	0.447328	NS_Sed3	1	NS_Sed
1213	0.208651	NS_Sed2	1	NS_Sed
1214	0.41374	NS_Sed1	0	NS_Sed
1215	0.305852	NS_Sed2	1	NS_Sed
1216	0.919084	NS_Sed0	0	NS_Sed
1217	0.933333	NS_Sed0	0	NS_Sed
1218	0.973028	NS_Sed5	0	NS_Sed
1219	0.69771	NS_Sed0	0	NS_Sed
1220	0.550636	NS_Sed2	0	NS_Sed
1221	0.647837	NS_Sed4	0	NS_Sed
1222	0.994911	NS_Sed2	0	NS_Sed
1223	0.32112	NS_Sed5	0	NS_Sed
1224	0.172519	NS_Sed0	1	NS_Sed
1225	0.959796	NS_Sed2	0	NS_Sed
1226	0.323664	NS_Sed1	0	NS_Sed
1227	0.93028	NS_Sed4	0	NS_Sed
1228	0.203053	NS_Sed2	1	NS_Sed
1229	0.617303	NS_Sed5	2	NS_Sed
1230	0.797455	NS_Sed4	0	NS_Sed
1231	0.456997	NS_Sed1	1	NS_Sed
1232	0.988295	NS_Sed4	0	NS_Sed
1233	0.268193	NS_Sed3	1	NS_Sed
1234	0.950636	NS_Sed3	0	NS_Sed
1235	0.217303	NS_Sed4	2	NS_Sed
1236	0.429517	NS_Sed3	0	NS_Sed
1237	0.0941476	NS_Sed4	0	NS_Sed
1238	0.589313	NS_Sed4	0	NS_Sed
1239	0.527226	NS_Sed4	2	NS_Sed
1240	0.327735	NS_Sed2	0	NS_Sed
1241	0.253944	NS_Sed1	2	NS_Sed
1242	0.903308	NS_Sed3	2	NS_Sed
1243	0.128244	NS_Sed0	1	NS_Sed
1244	0.303817	NS_Sed5	0	NS_Sed
1245	0.707888	NS_Sed5	0	NS_Sed
1246	0.733842	NS_Sed5	0	NS_Sed
1247	0.757761	NS_Sed0	0	NS_Sed
1248	0.359288	NS_Sed0	0	NS_Sed
1249	0.2	NS_Sed2	1	NS_Sed
1250	0.336387	NS_Sed3	2	NS_Sed
1251	0.135878	NS_Sed0	1	NS_Sed
1252	0.674809	NS_Sed1	2	NS_Sed
1253	0.900254	NS_Sed1	0	NS_Sed
1254	0.589822	NS_Sed5	0	NS_Sed
1255	0.198982	NS_Sed5	0	NS_Sed
1256	0.47888	NS_Sed3	1	NS_Sed
1257	0.048855	NS_Sed5	1	NS_Sed
1258	0.867684	NS_Sed0	0	NS_Sed
1259	0.943003	NS_Sed4	0	NS_Sed
1260	0.887532	NS_Sed5	1	NS_Sed
1261	0.865649	NS_Sed0	0	NS_Sed
1262	0.842239	NS_Sed3	0	NS_Sed
1263	0.880916	NS_Sed2	2	NS_Sed
1264	0.310433	NS_Sed5	1	NS_Sed
1265	0.885496	NS_Sed1	0	NS_Sed
1266	0.565394	NS_Sed1	0	NS_Sed
1267	0.965903	NS_Sed5	0	NS_Sed
1268	0.561323	NS_Sed0	0	NS_Sed
1269	0.640712	NS_Sed1	0	NS_Sed
1270	0.859542	NS_Sed5	0	NS_Sed
1271	0.984733	NS_Sed3	0	NS_Sed
1272	0.917048	NS_Sed2	0	NS_Sed
1273	0.962341	NS_Sed5	0	NS_Sed
1274	0.501781	NS_Sed3	1	NS_Sed
1275	0.751654	NS_Sed0	0	NS_Sed
1276	0.597964	NS_Sed1	0	NS_Sed
1277	0.29771	NS_Sed3	2	NS_Sed
1278	0.978117	NS_Sed1	0	NS_Sed
1279	0.535369	NS_Sed2	0	NS_Sed
1280	0.872265	NS_Sed2	2	NS_Sed
1281	0.704326	NS_Sed3	0	NS_Sed
1282	0.852926	NS_Sed0	1	NS_Sed
1283	0.584224	NS_Sed0	0	NS_Sed
1284	0.669211	NS_Sed5	2	NS_Sed
1285	0.0320611	NS_Sed0	2	NS_Sed
1286	0.289059	NS_Sed3	0	NS_Sed
1287	0.890076	NS_Sed3	0	NS_Sed
1288	0.912977	NS_Sed3	0	NS_Sed
1289	0.171501	NS_Sed2	0	NS_Sed
1290	0.666158	NS_Sed0	1	NS_Sed
1291	0.789313	NS_Sed4	0	NS_Sed
1292	0.719084	NS_Sed5	0	NS_Sed
1293	0.690076	NS_Sed4	0	NS_Sed
1294	0.405089	NS_Sed3	0	NS_Sed
1295	0.999491	NS_Sed4	0	NS_Sed
1296	0.935878	NS_Sed2	0	NS_Sed
1297	0.243766	NS_Sed2	2	NS_Sed
1298	0.773537	NS_Sed5	2	NS_Sed
1299	0.557761	NS_Sed5	0	NS_Sed
1300	0.725191	NS_Sed3	0	NS_Sed
1301	0.792366	NS_Sed0	0	NS_Sed
1302	0.993893	NS_Sed5	0	NS_Sed
1303	0.867176	NS_Sed1	0	NS_Sed
1304	0.430534	NS_Sed5	0	NS_Sed
1305	0.270229	NS_Sed5	1	NS_Sed
1306	0.829008	NS_Sed5	1	NS_Sed
1307	0.250382	NS_Sed3	1	NS_Sed
1308	0.489059	NS_Sed2	0	NS_Sed
1309	0.989313	NS_Sed3	0	NS_Sed
1310	0.60916	NS_Sed0	0	NS_Sed
1311	0.549109	NS_Sed3	2	NS_Sed
1312	0.343003	NS_Sed2	0	NS_Sed
1313	0.291603	NS_Sed1	1	NS_Sed
1314	0.499237	NS_Sed5	0	NS_Sed
1315	0.714504	NS_Sed5	0	NS_Sed
1316	0.481934	NS_Sed1	0	NS_Sed
1317	0.448346	NS_Sed1	0	NS_Sed
1318	0.390331	NS_Sed3	0	NS_Sed
1319	0.673791	NS_Sed1	1	NS_Sed
1320	0.606616	NS_Sed0	1	NS_Sed
1321	0.926209	NS_Sed2	0	NS_Sed
1322	0.228499	NS_Sed3	1	NS_Sed
1323	0.160814	NS_Sed5	1	NS_Sed
1324	0.488041	NS_Sed2	0	NS_Sed
1325	0.221883	NS_Sed1	1	NS_Sed
1326	0.427481	NS_Sed3	2	NS_Sed
1327	0.91145	NS_Sed5	0	NS_Sed
1328	0.816794	NS_Sed1	0	NS_Sed
1329	0.63257	NS_Sed0	0	NS_Sed
1330	0.135369	NS_Sed5	1	NS_Sed
1331	0.917557	NS_Sed0	0	NS_Sed
1332	0.393893	NS_Sed2	2	NS_Sed
1333	0.115013	NS_Sed1	1	NS_Sed
1334	0.616285	NS_Sed2	0	NS_Sed
1335	0.053944	NS_Sed0	1	NS_Sed
1336	0.169975	NS_Sed2	1	NS_Sed
1337	0.844784	NS_Sed0	0	NS_Sed
1338	0.828499	NS_Sed5	0	NS_Sed
1339	0.0590331	NS_Sed4	1	NS_Sed
1340	0.733333	NS_Sed0	0	NS_Sed
1341	0.300763	NS_Sed2	1	NS_Sed
1342	0.35827	NS_Sed2	0	NS_Sed
1343	0.456489	NS_Sed5	1	NS_Sed
1344	0.587277	NS_Sed1	1	NS_Sed
1345	0.758779	NS_Sed1	0	NS_Sed
1346	0.783206	NS_Sed2	2	NS_Sed
1347	0.0381679	NS_Sed1	1	NS_Sed
1348	0.151145	NS_Sed3	1	NS_Sed
1349	0.898219	NS_Sed3	2	NS_Sed
1350	0.460051	NS_Sed5	1	NS_Sed
1351	0.35369	NS_Sed3	2	NS_Sed
1352	0.961832	NS_Sed4	0	NS_Sed
1353	0.717557	NS_Sed1	1	NS_Sed
1354	0.909415	NS_Sed1	0	NS_Sed
1355	0.872774	NS_Sed3	1	NS_Sed
1356	0.115522	NS_Sed0	1	NS_Sed
1357	0.578626	NS_Sed0	0	NS_Sed
1358	0.0117048	NS_Sed1	1	NS_Sed
1359	0.763868	NS_Sed5	0	NS_Sed
1360	0.510433	NS_Sed4	2	NS_Sed
1361	0.82799	NS_Sed3	0	NS_Sed
1362	0.924682	NS_Sed5	0	NS_Sed
1363	0.626972	NS_Sed2	1	NS_Sed
1364	0.681934	NS_Sed2	0	NS_Sed
1365	0.256489	NS_Sed5	1	NS_Sed
1366	0.585242	NS_Sed0	0	NS_Sed
1367	0.446819	NS_Sed1	1	NS_Sed
1368	0.946565	NS_Sed5	0	NS_Sed
1369	0.454453	NS_Sed1	0	NS_Sed
1370	0.346565	NS_Sed1	2	NS_Sed
1371	0.0305344	NS_Sed3	1	NS_Sed
1372	0.716031	NS_Sed5	2	NS_Sed
1373	0.864122	NS_Sed0	2	NS_Sed
1374	0.553181	NS_Sed3	2	NS_Sed
1375	0.369466	NS_Sed3	2	NS_Sed
1376	0.116031	NS_Sed5	1	NS_Sed
1377	0.434606	NS_Sed4	0	NS_Sed
1378	0.564885	NS_Sed3	2	NS_Sed
1379	0.161323	NS_Sed5	2	NS_Sed
1380	0.236132	NS_Sed5	1	NS_Sed
1381	0.882443	NS_Sed1	0	NS_Sed
1382	0.661578	NS_Sed4	0	NS_Sed
1383	0.938931	NS_Sed5	0	NS_Sed
1384	0.435623	NS_Sed3	2	NS_Sed
1385	0.0402036	NS_Sed2	1	NS_Sed
1386	0.467176	NS_Sed1	1	NS_Sed
1387	0.987786	NS_Sed4	2	NS_Sed
1388	0.43257	NS_Sed5	1	NS_Sed
1389	0.404071	NS_Sed5	0	NS_Sed
1390	0.0753181	NS_Sed2	2	NS_Sed
1391	0.741476	NS_Sed4	0	NS_Sed
1392	0.99084	NS_Sed4	0	NS_Sed
1393	0.39542	NS_Sed0	2	NS_Sed
1394	0.72112	NS_Sed3	0	NS_Sed
1395	0.744529	NS_Sed2	0	NS_Sed
1396	0.24631	NS_Sed1	2	NS_Sed
1397	0.823919	NS_Sed2	0	NS_Sed
1398	0.449873	NS_Sed3	2	NS_Sed
1399	0.932824	NS_Sed5	0	NS_Sed
1400	0.836132	NS_Sed1	0	NS_Sed
1401	0.671247	NS_Sed0	0	NS_Sed
1402	0.275827	NS_Sed4	1	NS_Sed
1403	0.516539	NS_Sed3	2	NS_Sed
1404	0.519593	NS_Sed2	0	NS_Sed
1405	0.780662	NS_Sed1	0	NS_Sed
1406	0.982697	NS_Sed5	0	NS_Sed
1407	0.266667	NS_Sed1	1	NS_Sed
1408	0.403053	NS_Sed5	2	NS_Sed
1409	0.974046	NS_Sed4	2	NS_Sed
1410	0.637659	NS_Sed1	1	NS_Sed
1411	0.255471	NS_Sed4	1	NS_Sed
1412	0.59542	NS_Sed3	2	NS_Sed
1413	0.288041	NS_Sed3	0	NS_Sed
1414	0.821374	NS_Sed2	0	NS_Sed
1415	0.819338	NS_Sed2	2	NS_Sed
1416	0.838168	NS_Sed4	0	NS_Sed
1417	0.937913	NS_Sed5	0	NS_Sed
1418	0.708906	NS_Sed3	1	NS_Sed
1419	0.46056	NS_Sed0	1	NS_Sed
1420	0.533842	NS_Sed5	2	NS_Sed
1421	0.635623	NS_Sed5	0	NS_Sed
1422	0.219338	NS_Sed2	0	NS_Sed
1423	0.541985	NS_Sed2	1	NS_Sed
1424	0.525191	NS_Sed2	2	NS_Sed
1425	0.354707	NS_Sed2	1	NS_Sed
1426	0.314504	NS_Sed3	1	NS_Sed
1427	0.860051	NS_Sed4	0	NS_Sed
1428	0.129771	NS_Sed2	2	NS_Sed
1429	0.931807	NS_Sed0	0	NS_Sed
1430	0.649873	NS_Sed5	1	NS_Sed
1431	0.808651	NS_Sed4	0	NS_Sed
1432	0.965394	NS_Sed2	0	NS_Sed
1433	0.0086514	NS_Sed5	2	NS_Sed
1434	0.77659	NS_Sed0	0	NS_Sed
1435	0.886514	NS_Sed5	2	NS_Sed
1436	0.286514	NS_Sed5	1	NS_Sed
1437	0.159288	NS_Sed5	2	NS_Sed
1438	0.258524	NS_Sed3	2	NS_Sed
1439	0.334351	NS_Sed5	0	NS_Sed
1440	0.522137	NS_Sed4	1	NS_Sed
1441	0.79084	NS_Sed4	0	NS_Sed
1442	0.482443	NS_Sed2	1	NS_Sed
1443	0.0473282	NS_Sed1	1	NS_Sed
1444	0.409669	NS_Sed5	1	NS_Sed
1445	0.355725	NS_Sed0	2	NS_Sed
1446	0.632061	NS_Sed1	0	NS_Sed
1447	0.18626	NS_Sed0	1	NS_Sed
1448	0.189313	NS_Sed5	1	NS_Sed
1449	0.177608	NS_Sed0	1	NS_Sed
1450	0.893639	NS_Sed4	0	NS_Sed
1451	0.212723	NS_Sed2	1	NS_Sed
1452	0.922137	NS_Sed0	0	NS_Sed
1453	0.970992	NS_Sed2	0	NS_Sed
1454	0.479389	NS_Sed1	2	NS_Sed
1455	0.989822	NS_Sed1	0	NS_Sed
1456	0.577608	NS_Sed1	2	NS_Sed
1457	0.685496	NS_Sed4	0	NS_Sed
1458	0.4743	NS_Sed3	0	NS_Sed
1459	0.773028	NS_Sed0	2	NS_Sed
1460	0.61374	NS_Sed3	0	NS_Sed
1461	0.648346	NS_Sed3	2	NS_Sed
1462	0.588295	NS_Sed0	0	NS_Sed
1463	0.85598	NS_Sed0	0	NS_Sed
1464	0.614758	NS_Sed2	1	NS_Sed
1465	0.83715	NS_Sed3	0	NS_Sed
1466	0.742494	NS_Sed3	1	NS_Sed
1467	0.436641	NS_Sed5	1	NS_Sed
1468	0.684478	NS_Sed5	0	NS_Sed
1469	0.620356	NS_Sed1	2	NS_Sed
1470	0.490585	NS_Sed0	1	NS_Sed
1471	0.313995	NS_Sed2	1	NS_Sed
1472	0.283969	NS_Sed3	0	NS_Sed
1473	0.526209	NS_Sed2	0	NS_Sed
1474	0.603562	NS_Sed5	0	NS_Sed
1475	0.146565	NS_Sed3	1	NS_Sed
1476	0.487023	NS_Sed3	1	NS_Sed
1477	0.470738	NS_Sed1	2	NS_Sed
1478	0.125191	NS_Sed4	1	NS_Sed
1479	0.342494	NS_Sed1	2	NS_Sed
1480	0.0681934	NS_Sed1	1	NS_Sed
1481	0.450382	NS_Sed1	1	NS_Sed
1482	0.463104	NS_Sed0	2	NS_Sed
1483	0.74402	NS_Sed1	2	NS_Sed
1484	0.70687	NS_Sed2	0	NS_Sed
1485	0.131298	NS_Sed3	2	NS_Sed
1486	0.78626	NS_Sed2	0	NS_Sed
1487	0.793384	NS_Sed4	2	NS_Sed
1488	0.696183	NS_Sed0	0	NS_Sed
1489	0.267684	NS_Sed5	1	NS_Sed
1490	0.943511	NS_Sed2	0	NS_Sed
1491	0.254962	NS_Sed5	1	NS_Sed
1492	0.945038	NS_Sed1	0	NS_Sed
1493	0.927226	NS_Sed2	1	NS_Sed
1494	0.0559796	NS_Sed5	1	NS_Sed
1495	0.242239	NS_Sed2	2	NS_Sed
1496	0.53028	NS_Sed4	0	NS_Sed
1497	0.980153	NS_Sed1	0	NS_Sed
1498	0.22341	NS_Sed3	0	NS_Sed
1499	0.461069	NS_Sed3	1	NS_Sed
1500	0.963868	NS_Sed4	2	NS_Sed
1501	0.479898	NS_Sed5	0	NS_Sed
1502	0.985242	NS_Sed2	0	NS_Sed
1503	0.769975	NS_Sed1	0	NS_Sed
1504	0.658015	NS_Sed3	0	NS_Sed
1505	0.498219	NS_Sed5	0	NS_Sed
1506	0.282952	NS_Sed5	1	NS_Sed
1507	0.322646	NS_Sed4	1	NS_Sed
1508	0.226972	NS_Sed3	2	NS_Sed
1509	0.695674	NS_Sed2	0	NS_Sed
1510	0.319593	NS_Sed3	2	NS_Sed
1511	0.82341	NS_Sed3	2	NS_Sed
1512	0.275318	NS_Sed2	1	NS_Sed
1513	0.910433	NS_Sed0	0	NS_Sed
1514	0.508906	NS_Sed2	0	NS_Sed
1515	0.975064	NS_Sed4	0	NS_Sed
1516	0.473282	NS_Sed5	0	NS_Sed
1517	0.576081	NS_Sed4	2	NS_Sed
1518	0.877354	NS_Sed1	0	NS_Sed
1519	0.919593	NS_Sed3	2	NS_Sed
1520	0.79542	NS_Sed0	0	NS_Sed
1521	0.684987	NS_Sed0	2	NS_Sed
1522	0.00814249	NS_Sed0	1	NS_Sed
1523	0.0569975	NS_Sed4	1	NS_Sed
1524	0.710941	NS_Sed5	0	NS_Sed
1525	0.981679	NS_Sed3	0	NS_Sed
1526	0.682952	NS_Sed1	0	NS_Sed
1527	0.751145	NS_Sed4	0	NS_Sed
1528	0.322137	NS_Sed5	1	NS_Sed
1529	0.633588	NS_Sed1	0	NS_Sed
1530	0.658524	NS_Sed3	0	NS_Sed
1531	0.193384	NS_Sed5	1	NS_Sed
1532	0.775064	NS_Sed5	1	NS_Sed
1533	0.628499	NS_Sed4	2	NS_Sed
1534	0.543511	NS_Sed1	2	NS_Sed
1535	0.0142494	NS_Sed2	1	NS_Sed
1536	0.730789	NS_Sed2	0	NS_Sed
1537	0.577099	NS_Sed4	0	NS_Sed
1538	0.679389	NS_Sed0	2	NS_Sed
1539	0.463613	NS_Sed3	1	NS_Sed
1540	0.607634	NS_Sed1	2	NS_Sed
1541	0.315013	NS_Sed1	2	NS_Sed
1542	0.155216	NS_Sed3	1	NS_Sed
1543	0.452926	NS_Sed3	1	NS_Sed
1544	0.615776	NS_Sed1	0	NS_Sed
1545	0.756234	NS_Sed0	0	NS_Sed
1546	0.815267	NS_Sed3	0	NS_Sed
1547	0.368448	NS_Sed0	0	NS_Sed
1548	0.194911	NS_Sed1	1	NS_Sed
1549	0.0931298	NS_Sed0	1	NS_Sed
1550	0.663104	NS_Sed1	0	NS_Sed
1551	0.925191	NS_Sed0	0	NS_Sed
1552	0.543003	NS_Sed1	1	NS_Sed
1553	0.774555	NS_Sed1	0	NS_Sed
1554	0.136387	NS_Sed0	2	NS_Sed
1555	0.444275	NS_Sed5	0	NS_Sed
1556	0.290585	NS_Sed0	0	NS_Sed
1557	0.379135	NS_Sed5	1	NS_Sed
1558	0.187277	NS_Sed2	1	NS_Sed
1559	0.65598	NS_Sed2	1	NS_Sed
1560	0.442748	NS_Sed4	0	NS_Sed
1561	0.548601	NS_Sed2	0	NS_Sed
1562	0.227481	NS_Sed4	1	NS_Sed
1563	0.693639	NS_Sed5	2	NS_Sed
1564	0.363359	NS_Sed0	0	NS_Sed
1565	0.108397	NS_Sed4	1	NS_Sed
1566	0.949618	NS_Sed4	0	NS_Sed
1567	0.563868	NS_Sed1	1	NS_Sed
1568	0.39084	NS_Sed5	0	NS_Sed
1569	0.0575064	NS_Sed5	2	NS_Sed
1570	0.13486	NS_Sed4	1	NS_Sed
1571	0.149109	NS_Sed2	1	NS_Sed
1572	0.66056	NS_Sed5	0	NS_Sed
1573	0.6	NS_Sed4	2	NS_Sed
1574	0.188804	NS_Sed3	2	NS_Sed
1575	0.699237	NS_Sed2	0	NS_Sed
1576	0.0717557	NS_Sed2	1	NS_Sed
1577	0.468193	NS_Sed2	1	NS_Sed
1578	0.92112	NS_Sed1	0	NS_Sed
1579	0.900763	NS_Sed3	0	NS_Sed
1580	0.317557	NS_Sed3	1	NS_Sed
1581	0.765903	NS_Sed5	0	NS_Sed
1582	0.133842	NS_Sed0	1	NS_Sed
1583	0.670738	NS_Sed2	0	NS_Sed
1584	0.535878	NS_Sed1	2	NS_Sed
1585	0.431043	NS_Sed3	2	NS_Sed
1586	0.17659	NS_Sed3	1	NS_Sed
1587	0.663613	NS_Sed4	0	NS_Sed
1588	0.966921	NS_Sed3	2	NS_Sed
1589	0.622392	NS_Sed5	0	NS_Sed
1590	0.237659	NS_Sed2	1	NS_Sed
1591	0.336896	NS_Sed5	1	NS_Sed
1592	0.636641	NS_Sed2	2	NS_Sed
1593	0.788295	NS_Sed2	2	NS_Sed
1594	0.551654	NS_Sed2	0	NS_Sed
1595	0.0259542	NS_Sed3	1	NS_Sed
1596	0.559796	NS_Sed3	1	NS_Sed
1597	0.166921	NS_Sed2	2	NS_Sed
1598	0.323155	NS_Sed2	0	NS_Sed
1599	0.964885	NS_Sed5	2	NS_Sed
1600	0.372519	NS_Sed5	0	NS_Sed
1601	0.382188	NS_Sed2	1	NS_Sed
1602	0.281934	NS_Sed4	2	NS_Sed
1603	0.410687	NS_Sed4	1	NS_Sed
1604	0.547074	NS_Sed3	0	NS_Sed
1605	0.413232	NS_Sed1	1	NS_Sed
1606	0.392366	NS_Sed5	0	NS_Sed
1607	0.705852	NS_Sed5	2	NS_Sed
1608	0.486005	NS_Sed3	0	NS_Sed
1609	0.438677	NS_Sed5	2	NS_Sed
1610	0.165394	NS_Sed1	1	NS_Sed
1611	0.503817	NS_Sed4	2	NS_Sed
1612	0.835623	NS_Sed2	0	NS_Sed
1613	0.639186	NS_Sed2	2	NS_Sed
1614	0.385751	NS_Sed5	1	NS_Sed
1615	0.486514	NS_Sed4	1	NS_Sed
1616	0.389313	NS_Sed0	1	NS_Sed
1617	0.0447837	NS_Sed5	2	NS_Sed
1618	0.321628	NS_Sed2	1	NS_Sed
1619	0.840712	NS_Sed4	2	NS_Sed
1620	0.951654	NS_Sed0	0	NS_Sed
1621	0.672265	NS_Sed0	0	NS_Sed
1622	0.881934	NS_Sed4	0	NS_Sed
1623	0.447837	NS_Sed2	1	NS_Sed
1624	0.545547	NS_Sed3	1	NS_Sed
1625	0.233079	NS_Sed1	0	NS_Sed
1626	0.252926	NS_Sed2	0	NS_Sed
1627	0.754198	NS_Sed3	0	NS_Sed
1628	0.388295	NS_Sed3	2	NS_Sed
1629	0.740967	NS_Sed0	1	NS_Sed
1630	0.292112	NS_Sed1	0	NS_Sed
1631	0.973537	NS_Sed0	0	NS_Sed
1632	0.510941	NS_Sed2	2	NS_Sed
1633	0.829517	NS_Sed4	0	NS_Sed
1634	0.437659	NS_Sed5	2	NS_Sed
1635	0.767939	NS_Sed3	2	NS_Sed
1636	0.621883	NS_Sed2	0	NS_Sed
1637	0.0371501	NS_Sed5	1	NS_Sed
1638	0.791858	NS_Sed2	2	NS_Sed
1639	0.410178	NS_Sed3	0	NS_Sed
1640	0.147583	NS_Sed2	2	NS_Sed
1641	0.451399	NS_Sed1	2	NS_Sed
1642	0.165903	NS_Sed3	2	NS_Sed
1643	0.534351	NS_Sed2	0	NS_Sed
1644	0.868702	NS_Sed0	1	NS_Sed
1645	0.318066	NS_Sed0	1	NS_Sed
1646	0.107379	NS_Sed5	1	NS_Sed
1647	0.811705	NS_Sed1	0	NS_Sed
1648	0.40458	NS_Sed1	0	NS_Sed
1649	0.7257	NS_Sed0	2	NS_Sed
1650	0.116539	NS_Sed3	0	NS_Sed
1651	0.696692	NS_Sed5	2	NS_Sed
1652	0.836641	NS_Sed3	0	NS_Sed
1653	0.547583	NS_Sed0	0	NS_Sed
1654	0.904326	NS_Sed5	1	NS_Sed
1655	0.523155	NS_Sed0	1	NS_Sed
1656	0.0483461	NS_Sed1	1	NS_Sed
1657	0.284987	NS_Sed1	2	NS_Sed
1658	0.582188	NS_Sed5	0	NS_Sed
1659	0.601527	NS_Sed5	0	NS_Sed
1660	0.854962	NS_Sed2	0	NS_Sed
1661	0.276845	NS_Sed1	0	NS_Sed
1662	0.563359	NS_Sed1	1	NS_Sed
1663	0.963359	NS_Sed0	0	NS_Sed
1664	0.371501	NS_Sed2	2	NS_Sed
1665	0.388804	NS_Sed2	1	NS_Sed
1666	0.221374	NS_Sed5	0	NS_Sed
1667	0.677863	NS_Sed5	0	NS_Sed
1668	0.574555	NS_Sed5	2	NS_Sed
1669	0.676336	NS_Sed5	0	NS_Sed
1670	0.417812	NS_Sed5	1	NS_Sed
1671	0.256997	NS_Sed1	1	NS_Sed
1672	0.137913	NS_Sed2	1	NS_Sed
1673	0.609669	NS_Sed2	0	NS_Sed
1674	0.967939	NS_Sed4	0	NS_Sed
1675	0.768957	NS_Sed5	0	NS_Sed
1676	0.755725	NS_Sed4	0	NS_Sed
1677	0.286005	NS_Sed2	0	NS_Sed
1678	0.545038	NS_Sed0	0	NS_Sed
1679	0.320102	NS_Sed1	0	NS_Sed
1680	0.752672	NS_Sed3	2	NS_Sed
1681	0.699746	NS_Sed5	0	NS_Sed
1682	0.420356	NS_Sed5	1	NS_Sed
1683	0.743511	NS_Sed3	0	NS_Sed
1684	0.0763359	NS_Sed2	1	NS_Sed
1685	0.567939	NS_Sed2	1	NS_Sed
1686	0.399491	NS_Sed1	1	NS_Sed
1687	0.144529	NS_Sed3	2	NS_Sed
1688	0.955216	NS_Sed0	2	NS_Sed
1689	0.170992	NS_Sed0	1	NS_Sed
1690	0.401527	NS_Sed3	0	NS_Sed
1691	0.621374	NS_Sed3	0	NS_Sed
1692	0.389822	NS_Sed5	0	NS_Sed
1693	0.908397	NS_Sed5	2	NS_Sed
1694	0.400509	NS_Sed4	1	NS_Sed
1695	0.562341	NS_Sed5	1	NS_Sed
1696	0.166412	NS_Sed2	1	NS_Sed
1697	0.00101781	NS_Sed2	1	NS_Sed
1698	0.848346	NS_Sed0	0	NS_Sed
1699	0.341985	NS_Sed2	1	NS_Sed
1700	0.531298	NS_Sed5	1	NS_Sed
1701	0.774046	NS_Sed5	0	NS_Sed
1702	0.814758	NS_Sed1	0	NS_Sed
1703	0.149618	NS_Sed4	2	NS_Sed
1704	0.55827	NS_Sed0	1	NS_Sed
1705	0.235623	NS_Sed3	2	NS_Sed
1706	0.650891	NS_Sed2	0	NS_Sed
1707	0.598982	NS_Sed4	1	NS_Sed
1708	0.226463	NS_Sed5	1	NS_Sed
1709	0.183206	NS_Sed1	0	NS_Sed
1710	0.157761	NS_Sed1	1	NS_Sed
1711	0.672774	NS_Sed5	1	NS_Sed
1712	0.318575	NS_Sed3	1	NS_Sed
1713	0.596438	NS_Sed4	1	NS_Sed
1714	0.568448	NS_Sed3	0	NS_Sed
1715	0.709415	NS_Sed2	0	NS_Sed
1716	0.464122	NS_Sed1	0	NS_Sed
1717	0.859033	NS_Sed1	2	NS_Sed
1718	0.881425	NS_Sed0	2	NS_Sed
1719	0.0335878	NS_Sed3	2	NS_Sed
1720	0.298219	NS_Sed2	2	NS_Sed
1721	0.782188	NS_Sed1	0	NS_Sed
1722	0.461578	NS_Sed5	1	NS_Sed
1723	0.808142	NS_Sed0	1	NS_Sed
1724	0.914504	NS_Sed1	0	NS_Sed
1725	0.419338	NS_Sed2	2	NS_Sed
1726	0.664631	NS_Sed3	2	NS_Sed
1727	0.845802	NS_Sed5	0	NS_Sed
1728	0.110941	NS_Sed5	2	NS_Sed
1729	0.57201	NS_Sed2	2	NS_Sed
1730	0.954198	NS_Sed2	0	NS_Sed
1731	0.58117	NS_Sed4	0	NS_Sed
1732	0.528753	NS_Sed1	0	NS_Sed
1733	0.207125	NS_Sed5	0	NS_Sed
1734	0.992366	NS_Sed2	0	NS_Sed
1735	0.81374	NS_Sed1	0	NS_Sed
1736	0.473791	NS_Sed1	0	NS_Sed
1737	0.817812	NS_Sed4	0	NS_Sed
1738	0.686005	NS_Sed0	2	NS_Sed
1739	0.946056	NS_Sed3	0	NS_Sed
1740	0.602036	NS_Sed3	0	NS_Sed
1741	0.997455	NS_Sed0	0	NS_Sed
1742	0.133333	NS_Sed2	1	NS_Sed
1743	0.794911	NS_Sed5	2	NS_Sed
1744	0.520611	NS_Sed2	0	NS_Sed
1745	0.71145	NS_Sed5	0	NS_Sed
1746	0.706361	NS_Sed4	1	NS_Sed
1747	0.987277	NS_Sed5	0	NS_Sed
1748	0.0666667	NS_Sed4	1	NS_Sed
1749	0.593384	NS_Sed5	0	NS_Sed
1750	0.907888	NS_Sed2	1	NS_Sed
1751	0.825954	NS_Sed5	2	NS_Sed
1752	0.796947	NS_Sed4	2	NS_Sed
1753	0.653944	NS_Sed2	2	NS_Sed
1754	0.435115	NS_Sed3	0	NS_Sed
1755	0.225445	NS_Sed5	0	NS_Sed
1756	0.901272	NS_Sed4	0	NS_Sed
1757	0.89313	NS_Sed3	0	NS_Sed
1758	0.361832	NS_Sed3	2	NS_Sed
1759	0.883969	NS_Sed5	0	NS_Sed
1760	0.807125	NS_Sed3	2	NS_Sed
1761	0.443766	NS_Sed3	0	NS_Sed
1762	0.51145	NS_Sed0	2	NS_Sed
1763	0.969466	NS_Sed0	0	NS_Sed
1764	0.759288	NS_Sed4	0	NS_Sed
1765	0.549618	NS_Sed3	0	NS_Sed
1766	0.810178	NS_Sed2	0	NS_Sed
1767	0.89771	NS_Sed5	0	NS_Sed
1768	0.998473	NS_Sed2	0	NS_Sed
1769	0.0722646	NS_Sed5	2	NS_Sed
1770	0.380662	NS_Sed3	2	NS_Sed
1771	0.939949	NS_Sed5	2	NS_Sed
1772	0.354198	NS_Sed1	2	NS_Sed
1773	0.868193	NS_Sed4	0	NS_Sed
1774	0.622901	NS_Sed1	0	NS_Sed
1775	0.8743	NS_Sed0	0	NS_Sed
1776	0.80458	NS_Sed1	0	NS_Sed
1777	0.1257	NS_Sed5	1	NS_Sed
1778	0.161832	NS_Sed4	1	NS_Sed
1779	0.485496	NS_Sed2	0	NS_Sed
1780	0.332316	NS_Sed5	0	NS_Sed
1781	0.870738	NS_Sed3	2	NS_Sed
1782	0.923664	NS_Sed5	2	NS_Sed
1783	0.352163	NS_Sed0	1	NS_Sed
1784	0.0178117	NS_Sed5	1	NS_Sed
1785	0.757252	NS_Sed3	0	NS_Sed
1786	0.130789	NS_Sed0	1	NS_Sed
1787	0.756743	NS_Sed4	2	NS_Sed
1788	0.891603	NS_Sed3	0	NS_Sed
1789	0.770483	NS_Sed2	0	NS_Sed
1790	0.19542	NS_Sed2	1	NS_Sed
1791	0.84173	NS_Sed2	2	NS_Sed
1792	0.504326	NS_Sed1	2	NS_Sed
1793	0.376081	NS_Sed4	0	NS_Sed
1794	0.126209	NS_Sed1	1	NS_Sed
1795	0.746565	NS_Sed0	0	NS_Sed
1796	0.283461	NS_Sed5	0	NS_Sed
1797	0.936896	NS_Sed5	0	NS_Sed
1798	0.453944	NS_Sed5	2	NS_Sed
1799	0.934351	NS_Sed4	0	NS_Sed
1800	0.217812	NS_Sed4	1	NS_Sed
1801	0.728244	NS_Sed5	2	NS_Sed
1802	0.620865	NS_Sed0	0	NS_Sed
1803	0.138422	NS_Sed4	1	NS_Sed
1804	0.105852	NS_Sed5	1	NS_Sed
1805	0.529262	NS_Sed3	0	NS_Sed
1806	0.36743	NS_Sed3	1	NS_Sed
1807	0.966412	NS_Sed0	2	NS_Sed
1808	0.802036	NS_Sed0	1	NS_Sed
1809	0.162341	NS_Sed1	1	NS_Sed
1810	0.118066	NS_Sed5	1	NS_Sed
1811	0.0173028	NS_Sed5	1	NS_Sed
1812	0.977608	NS_Sed2	0	NS_Sed
1813	0.80916	NS_Sed1	1	NS_Sed
1814	0.634606	NS_Sed2	0	NS_Sed
1815	0.945547	NS_Sed4	1	NS_Sed
1816	0.480407	NS_Sed4	0	NS_Sed
1817	0.792875	NS_Sed5	0	NS_Sed
1818	0.239186	NS_Sed1	1	NS_Sed
1819	0.824427	NS_Sed4	0	NS_Sed
1820	0.745038	NS_Sed4	2	NS_Sed
1821	0.436132	NS_Sed3	2	NS_Sed
1822	0.505852	NS_Sed3	2	NS_Sed
1823	0.187786	NS_Sed0	2	NS_Sed
1824	0.715013	NS_Sed1	0	NS_Sed
1825	0.16743	NS_Sed3	2	NS_Sed
1826	0.167939	NS_Sed5	1	NS_Sed
1827	0.736896	NS_Sed0	0	NS_Sed
1828	0.809669	NS_Sed5	0	NS_Sed
1829	0.331807	NS_Sed2	1	NS_Sed
1830	0.477863	NS_Sed2	2	NS_Sed
1831	0.540458	NS_Sed3	1	NS_Sed
1832	0.687532	NS_Sed4	2	NS_Sed
1833	0.873791	NS_Sed3	2	NS_Sed
1834	0.428499	NS_Sed5	0	NS_Sed
1835	0.591349	NS_Sed5	0	NS_Sed
1836	0.889567	NS_Sed2	0	NS_Sed
1837	0.66514	NS_Sed3	0	NS_Sed
1838	0.408651	NS_Sed2	1	NS_Sed
1839	0.524173	NS_Sed5	0	NS_Sed
1840	0.0239186	NS_Sed5	2	NS_Sed
1841	0.901781	NS_Sed2	0	NS_Sed
1842	0.482952	NS_Sed2	1	NS_Sed
1843	0.955725	NS_Sed3	0	NS_Sed
1844	0.638677	NS_Sed3	0	NS_Sed
1845	0.555216	NS_Sed1	1	NS_Sed
1846	0.3257	NS_Sed5	2	NS_Sed
1847	0.143003	NS_Sed2	2	NS_Sed
1848	0.866667	NS_Sed2	0	NS_Sed
1849	0.807634	NS_Sed5	0	NS_Sed
1850	0.117557	NS_Sed5	1	NS_Sed
1851	0.985751	NS_Sed2	0	NS_Sed
1852	0.351145	NS_Sed4	0	NS_Sed
1853	0.602545	NS_Sed0	2	NS_Sed
1854	0.691603	NS_Sed2	2	NS_Sed
1855	0.188295	NS_Sed0	1	NS_Sed
1856	0.850891	NS_Sed5	0	NS_Sed
1857	0.324173	NS_Sed0	2	NS_Sed
1858	0.975573	NS_Sed2	0	NS_Sed
1859	0.643257	NS_Sed5	1	NS_Sed
1860	0.661069	NS_Sed4	0	NS_Sed
1861	0.512468	NS_Sed3	0	NS_Sed
1862	0.373028	NS_Sed3	2	NS_Sed
1863	0.476336	NS_Sed1	1	NS_Sed
1864	0.990331	NS_Sed2	0	NS_Sed
1865	0.64631	NS_Sed0	0	NS_Sed
1866	0.690585	NS_Sed2	0	NS_Sed
1867	0.891094	NS_Sed4	2	NS_Sed
1868	0.607125	NS_Sed5	1	NS_Sed
1869	0.230025	NS_Sed0	1	NS_Sed
1870	0.856997	NS_Sed1	1	NS_Sed
1871	0.0798982	NS_Sed3	1	NS_Sed
1872	0.251908	NS_Sed3	2	NS_Sed
1873	0.179135	NS_Sed5	0	NS_Sed
1874	0.145038	NS_Sed3	1	NS_Sed
1875	0.220865	NS_Sed2	2	NS_Sed
1876	0.393384	NS_Sed5	1	NS_Sed
1877	0.22799	NS_Sed1	0	NS_Sed
1878	0.312468	NS_Sed3	0	NS_Sed
1879	0.10229	NS_Sed4	2	NS_Sed
1880	0.664122	NS_Sed1	0	NS_Sed
1881	0.832061	NS_Sed4	2	NS_Sed
1882	0.971501	NS_Sed3	2	NS_Sed
1883	0.379644	NS_Sed5	1	NS_Sed
1884	0.454962	NS_Sed0	0	NS_Sed
1885	0.565903	NS_Sed5	0	NS_Sed
1886	0.0860051	NS_Sed3	2	NS_Sed
1887	0.97659	NS_Sed1	0	NS_Sed
1888	0.184733	NS_Sed1	0	NS_Sed
1889	0.752163	NS_Sed3	0	NS_Sed
1890	0.977099	NS_Sed2	0	NS_Sed
1891	0.656997	NS_Sed3	2	NS_Sed
1892	0.631043	NS_Sed1	0	NS_Sed
1893	0.784224	NS_Sed2	0	NS_Sed
1894	0.692112	NS_Sed0	1	NS_Sed
1895	0.822901	NS_Sed5	0	NS_Sed
1896	0.750636	NS_Sed1	0	NS_Sed
1897	0.980662	NS_Sed4	2	NS_Sed
1898	0.770992	NS_Sed1	0	NS_Sed
1899	0.623919	NS_Sed1	0	NS_Sed
1900	0.624427	NS_Sed3	2	NS_Sed
1901	0.198473	NS_Sed2	0	NS_Sed
1902	0.728753	NS_Sed4	0	NS_Sed
1903	0.94402	NS_Sed3	2	NS_Sed
1904	0.0529262	NS_Sed2	1	NS_Sed
1905	0.153181	NS_Sed1	1	NS_Sed
1906	0.0279898	NS_Sed3	1	NS_Sed
1907	0.830025	NS_Sed5	1	NS_Sed
1908	0.360305	NS_Sed2	1	NS_Sed
1909	0.61883	NS_Sed2	2	NS_Sed
1910	0.501272	NS_Sed0	0	NS_Sed
1911	0.915013	NS_Sed4	2	NS_Sed
1912	0.679898	NS_Sed2	0	NS_Sed
1913	0.467684	NS_Sed5	0	NS_Sed
1914	0.313486	NS_Sed5	0	NS_Sed
1915	0.555725	NS_Sed5	0	NS_Sed
1916	0.0605598	NS_Sed2	1	NS_Sed
1917	0.583715	NS_Sed3	0	NS_Sed
1918	0.229008	NS_Sed4	0	NS_Sed
1919	0.747583	NS_Sed1	0	NS_Sed
1920	0.603053	NS_Sed2	0	NS_Sed
1921	0.93486	NS_Sed5	0	NS_Sed
1922	0.892112	NS_Sed3	0	NS_Sed
1923	0.46514	NS_Sed0	0	NS_Sed
1924	0.569975	NS_Sed3	0	NS_Sed
1925	0.673282	NS_Sed2	0	NS_Sed
1926	0.0727735	NS_Sed3	2	NS_Sed
1927	0.211705	NS_Sed5	1	NS_Sed
1928	0.941985	NS_Sed4	0	NS_Sed
1929	0.0631043	NS_Sed3	1	NS_Sed
1930	0.179644	NS_Sed5	0	NS_Sed
1931	0.921628	NS_Sed0	0	NS_Sed
1932	0.458015	NS_Sed1	0	NS_Sed
1933	0.741985	NS_Sed3	2	NS_Sed
1934	0.90687	NS_Sed0	0	NS_Sed
1935	0.109924	NS_Sed3	1	NS_Sed
1936	0.916031	NS_Sed4	2	NS_Sed
1937	0.894148	NS_Sed4	0	NS_Sed
1938	0.731298	NS_Sed0	0	NS_Sed
1939	0.787786	NS_Sed5	0	NS_Sed
1940	0.878372	NS_Sed4	0	NS_Sed
1941	0.378626	NS_Sed5	1	NS_Sed
1942	0.605598	NS_Sed0	0	NS_Sed
1943	0.367939	NS_Sed5	1	NS_Sed
1944	0.30229	NS_Sed5	1	NS_Sed
1945	0.795929	NS_Sed0	0	NS_Sed
1946	0.941476	NS_Sed4	0	NS_Sed
1947	0.708397	NS_Sed4	1	NS_Sed
1948	0.112468	NS_Sed5	1	NS_Sed
1949	0.739949	NS_Sed5	0	NS_Sed
1950	0.103817	NS_Sed0	2	NS_Sed
1951	0.790331	NS_Sed2	2	NS_Sed
1952	0.598473	NS_Sed3	0	NS_Sed
1953	0.134351	NS_Sed2	2	NS_Sed
1954	0.920102	NS_Sed5	0	NS_Sed
1955	0.879389	NS_Sed2	0	NS_Sed
1956	0.978626	NS_Sed1	0	NS_Sed
1957	0.974555	NS_Sed0	0	NS_Sed
1958	0.302799	NS_Sed4	0	NS_Sed
1959	0.993384	NS_Sed2	0	NS_Sed
1960	0.737913	NS_Sed4	0	NS_Sed
1961	0.870229	NS_Sed4	0	NS_Sed
1962	0.834097	NS_Sed0	0	NS_Sed
1963	0.642239	NS_Sed5	0	NS_Sed
1964	0.862595	NS_Sed4	2	NS_Sed
1965	0.233588	NS_Sed2	1	NS_Sed
1966	0.223919	NS_Sed3	1	NS_Sed

## Sheet: Supp. Table 4
gene	singular	p.value_stress	estimate_stress	stderr_stress	qvalue_stress	warning	singularity	FC
ENSRNOG00000062930	1.90957e-16	2.92006e-08	0.470706	0.0848706	1.9652e-05	NA	1	0.624561
Brpf1	0	0.000328212	0.903738	0.251601	0.196344	NA	1	0.405053
Tmem132d	5.63669e-15	0.000467536	0.951094	0.271842	0.240778	NA	1	0.386318
Mt.co2	0	0.000491932	0.458635	0.131598	0.240778	NA	1	0.632146
H2az1	1e-14	0.000596962	1.34136	0.390726	0.267837	NA	1	0.26149
Strbp	0.000769579	0.000678517	0.583891	0.171828	0.28101	NA	0	0.557724
Mink1	0	0.000823493	-0.540157	0.161493	0.316692	NA	1	1.71628
Hs3st2	0	0.00342851	0.391462	0.133767	0.742272	NA	1	0.676068
Fcgrt	0	0.0042154	0.728945	0.254736	0.742272	NA	1	0.482417
Mag	0	0.00537292	-0.750763	0.269692	0.742272	NA	1	2.11862
Tbc1d12	0	0.0045177	-0.522579	0.184036	0.742272	NA	1	1.68637
Tbca	0	0.00506628	-0.657986	0.234761	0.742272	NA	1	1.9309
Gpbp1	0	0.0036085	0.422914	0.145306	0.742272	NA	1	0.655135
ENSRNOG00000066703	0.00149506	0.00448264	-0.556533	0.195822	0.742272	NA	0	1.74461
Grm3	0	0.00565109	-0.378553	0.136792	0.742272	NA	1	1.46017
Erc1	0	0.00436264	0.585534	0.205402	0.742272	NA	1	0.556809
ENSRNOG00000069744	0	0.00479703	0.485059	0.171985	0.742272	NA	1	0.615661
Frmd5	0	0.00564353	-0.392058	0.141649	0.742272	NA	1	1.48002
AABR07053185.1	0	0.00544744	-0.558109	0.200808	0.742272	NA	1	1.74736
Szrd1	0	0.00409911	0.550342	0.191728	0.742272	NA	1	0.576752
Xkr4	0	0.00407077	0.491128	0.170968	0.742272	NA	1	0.611936
Rpl19	0	0.00417491	0.657472	0.229514	0.742272	NA	1	0.518159
Irf1	0	0.0054295	0.810689	0.291575	0.742272	NA	1	0.444552
Gpc5	0.0579639	0.00482027	-0.696817	0.247203	0.742272	NA	0	2.00735
Yme1l1	0	0.00321121	0.471534	0.160018	0.742272	NA	1	0.624044
Rubcn	4e-14	0.00584417	-0.646219	0.234443	0.742272	NA	1	1.90831
Tlr3	0	0.00576507	0.463775	0.167983	0.742272	NA	1	0.628905
Galntl6	1.64191e-15	0.00337688	0.451083	0.153892	0.742272	NA	1	0.636938
Tnfaip8	0	0.00309976	0.651104	0.220141	0.742272	NA	1	0.52147
Hdac2	0.0224015	0.00551691	0.695278	0.250533	0.742272	NA	0	0.498936
Tbc1d22b	2.30921e-14	0.00592825	-0.682867	0.24816	0.742272	NA	1	1.97954
Rpl21.1	0	0.00238702	0.723506	0.238206	0.742272	NA	1	0.485049
Mt.atp6	0.00162478	0.004026	0.44743	0.155567	0.742272	NA	0	0.639269
Mt.nd4	2.46767e-16	0.00374207	0.449981	0.155213	0.742272	NA	1	0.63764
ENSRNOG00000068039	0	0.00440852	0.353441	0.12413	0.742272	NA	1	0.702267
AABR07000398.1	0	0.0034761	0.301361	0.103129	0.742272	NA	1	0.739811
Gskip	0	0.00630223	0.815826	0.298659	0.766426	NA	1	0.442274
Zbtb7a	0	0.00640587	0.647128	0.237369	0.766426	NA	1	0.523547
Zfand6	0	0.00706561	-0.387619	0.143897	0.782395	NA	1	1.47347
Cst3	5.21605e-15	0.00711876	0.274437	0.101974	0.782395	NA	1	0.76
Fnbp1	0	0.00712061	-0.313125	0.116354	0.782395	NA	1	1.36769
Brd1	0	0.00689264	0.415319	0.153709	0.782395	NA	1	0.660129
Epha6	0	0.00751014	-0.573858	0.21466	0.808692	NA	1	1.7751
Hif1a	0	0.00773088	-0.618465	0.232191	0.816138	NA	1	1.85608
Ube2d3	0	0.00926066	0.417069	0.160271	0.817367	NA	1	0.658976
Pex5l	0	0.0091186	-0.432421	0.165833	0.817367	NA	1	1.54098
Thumpd3	0	0.00919911	0.726065	0.278766	0.817367	NA	1	0.483809
Camk2n1	0	0.00883045	0.51675	0.197342	0.817367	NA	1	0.596456
Armc9	0	0.00915192	0.5391	0.206843	0.817367	NA	1	0.583273
Cd83	4e-14	0.00843036	0.452072	0.171608	0.817367	NA	1	0.636308
Spock3	0	0.00901154	-0.402442	0.154097	0.817367	NA	1	1.49547
Fam210a	0	0.00923009	0.511063	0.196305	0.817367	NA	1	0.599858
Rbmxl1	0	0.00879238	0.980815	0.374354	0.817367	NA	1	0.375005
Mt.co1	4e-14	0.00798033	0.31998	0.120615	0.817367	NA	1	0.726164
Kcnh7	0	0.00947846	0.48055	0.185233	0.823097	NA	1	0.618443
Sri	1.42921e-13	0.00974164	0.642354	0.248506	0.832523	NA	1	0.526052
Sdk1	0.0017526	0.0101932	-0.256517	0.0998429	0.857504	NA	0	1.29242
Pcmt1	0.122257	0.0340954	-0.797492	0.376363	0.875665	NA	0	2.21997
Tars3	0	0.0317129	0.67318	0.313397	0.875665	NA	1	0.510084
Fbrs	2.65986e-15	0.0292447	0.571778	0.262263	0.875665	NA	1	0.564521
Fam169b	0	0.0286788	0.26662	0.121863	0.875665	NA	1	0.765964
Gramd1a	1.12099e-15	0.0319728	-0.392194	0.182863	0.875665	NA	1	1.48023
Lipa	0.0531577	0.0219095	-0.525866	0.229442	0.875665	NA	0	1.69192
Aldh16a1	0.0380868	0.0189982	-0.596241	0.254199	0.875665	NA	0	1.81528
Ndufb8	4e-14	0.0252081	0.706865	0.315819	0.875665	NA	1	0.493188
Pcgf6	7.94215e-14	0.0119925	0.768065	0.305714	0.875665	NA	1	0.46391
Zfand5	1.21841e-13	0.034079	0.484495	0.228628	0.875665	NA	1	0.616008
Cutc	0	0.0259602	0.747384	0.335631	0.875665	NA	1	0.473604
Rnf146	0.0237217	0.0230076	0.643457	0.283049	0.875665	NA	0	0.525473
Numa1	2.80277e-15	0.0226375	-0.474059	0.207966	0.875665	NA	1	1.6065
Cpsf7	0	0.0130343	-0.512555	0.20644	0.875665	NA	1	1.66955
Kank1	0.014464	0.0303584	0.419638	0.193794	0.875665	NA	0	0.657285
Tsen34	2.25148e-15	0.0303218	0.56733	0.261942	0.875665	NA	1	0.567038
Vps35l	0	0.0311262	-0.507482	0.235441	0.875665	NA	1	1.6611
Hs3st4	2.5e-15	0.028349	0.500718	0.228386	0.875665	NA	1	0.606095
Spcs2	4e-14	0.0171787	0.468515	0.196619	0.875665	NA	1	0.625931
Mfsd1	0	0.0259236	0.795219	0.357024	0.875665	NA	1	0.451482
Sec24b	0	0.0134713	-0.545607	0.220799	0.875665	NA	1	1.72566
Il7r	0	0.0117441	0.367097	0.145689	0.875665	NA	1	0.692742
Gatb	0	0.0312395	0.566619	0.263053	0.875665	NA	1	0.567441
Ssr3	0	0.0337497	0.461603	0.217424	0.875665	NA	1	0.630273
Tmigd3	0	0.0268777	0.401138	0.181241	0.875665	NA	1	0.669558
Shc1	0	0.0172437	0.557728	0.234195	0.875665	NA	1	0.572508
Arfip1	0	0.0324935	-0.493518	0.230801	0.875665	NA	1	1.63807
Taf9	0.0290819	0.0318911	0.720142	0.33561	0.875665	NA	0	0.486683
Arhgef11	5.2605e-16	0.031407	-0.392284	0.182299	0.875665	NA	1	1.48036
Tmem150a	0	0.0326017	0.690154	0.322961	0.875665	NA	1	0.501499
Apobec1	0	0.0328687	-0.399137	0.187065	0.875665	NA	1	1.49054
Zfp800	4e-14	0.0126225	0.635663	0.254852	0.875665	NA	1	0.529584
Pde1c	0	0.0278406	-0.862693	0.392218	0.875665	NA	1	2.36953
Alms1	0	0.0353247	0.334831	0.159094	0.875665	NA	1	0.715459
Zfp384	0	0.0286769	-0.479331	0.219083	0.875665	NA	1	1.61499
Snrnp27	0	0.0250554	-0.797178	0.355796	0.875665	NA	1	2.21927
Gfpt1	0.00214736	0.0304369	-0.348884	0.161195	0.875665	NA	0	1.41748
Vamp1	0	0.0179385	1.03033	0.435311	0.875665	NA	1	0.356889
Eefsec	1e-14	0.0231685	0.395214	0.174053	0.875665	NA	1	0.673536
Tmem176b	0	0.0316931	0.219418	0.102137	0.875665	NA	1	0.802986
Hibadh	0	0.0182858	-0.466857	0.197839	0.875665	NA	1	1.59497
Cstf3	0	0.0118226	-0.458569	0.18216	0.875665	NA	1	1.58181
Ttbk2	0	0.0267549	0.420693	0.189923	0.875665	NA	1	0.656592
Zfyve19	8.12501e-14	0.0178882	0.628201	0.265296	0.875665	NA	1	0.533551
Pcif1	0	0.0221809	0.558451	0.244158	0.875665	NA	1	0.572095
Orc4	0.0338437	0.0277855	0.51129	0.232373	0.875665	NA	0	0.599721
ENSRNOG00000069270	7.15976e-15	0.0116741	0.536881	0.212892	0.875665	NA	1	0.584568
Olfm1	0.00266404	0.0178891	0.654087	0.27623	0.875665	NA	0	0.519917
Slc2a8	0.00745115	0.0176641	0.655071	0.2761	0.875665	NA	0	0.519405
Nup188	0	0.0192558	0.562734	0.240429	0.875665	NA	1	0.569649
Arrdc1	0	0.0316229	-0.763409	0.355215	0.875665	NA	1	2.14558
Pygb	2.56e-14	0.0256173	0.457546	0.204997	0.875665	NA	1	0.632835
Rpl11	1.0226e-16	0.0354567	0.638938	0.303807	0.875665	NA	1	0.527853
Rpp25l	4e-14	0.0226319	0.794042	0.348327	0.875665	NA	1	0.452014
RGD1564053	0.0638688	0.0351093	0.5916	0.280765	0.875665	NA	0	0.553441
Nipal3	1.45012e-15	0.0108132	0.911274	0.357548	0.875665	NA	1	0.402012
AABR07048271.1	0	0.0109341	0.650749	0.255717	0.875665	NA	1	0.521655
Pde4b	0	0.0292099	-0.257338	0.11801	0.875665	NA	1	1.29348
Errfi1	0	0.0174868	0.608154	0.255924	0.875665	NA	1	0.544355
Tmem245	2.5e-15	0.0233753	0.476128	0.210003	0.875665	NA	1	0.621184
ENSRNOG00000065736	0.262676	0.0336562	-0.921021	0.433591	0.875665	NA	0	2.51185
Xpa	0.0390606	0.0359439	0.571256	0.272343	0.875665	NA	0	0.564815
Phc2	0	0.0209135	0.360579	0.156126	0.875665	NA	1	0.697273
Smap2	0	0.0316763	-0.23552	0.109622	0.875665	NA	1	1.26557
Rps4x.1	0	0.0153036	0.8005	0.330088	0.875665	NA	1	0.449105
Plp1	3.71815e-16	0.0157667	-0.286197	0.118544	0.875665	NA	1	1.33136
Frmpd4	0	0.0177931	0.396271	0.16721	0.875665	NA	1	0.672825
ENSRNOG00000002276	0.022165	0.0233397	0.595668	0.26266	0.875665	NA	0	0.551194
ENSRNOG00000002509	0.04643	0.0112047	0.874878	0.34495	0.875665	NA	0	0.416913
Fbxo33	0	0.0154471	-0.649178	0.268064	0.875665	NA	1	1.91397
Srsf7	0	0.0344669	0.264582	0.125124	0.875665	NA	1	0.767527
Arhgef33	0.00630362	0.0193751	0.507194	0.216913	0.875665	NA	0	0.602183
Preb	0	0.0160028	0.597424	0.248012	0.875665	NA	1	0.550227
Rtn1	0	0.0171044	0.284631	0.119369	0.875665	NA	1	0.752292
ENSRNOG00000068241	0	0.0226056	0.930906	0.408286	0.875665	NA	1	0.394197
Nell2	0	0.0290739	0.484685	0.22208	0.875665	NA	1	0.615891
Samm50	0	0.0312957	0.738129	0.342791	0.875665	NA	1	0.478008
Zhx1	0	0.0341608	0.726962	0.343203	0.875665	NA	1	0.483375
Abca7	0	0.01535	0.920981	0.37994	0.875665	NA	1	0.398128
Carm1	0.0288315	0.0320134	-0.579936	0.270462	0.875665	NA	0	1.78592
Hyal3	0	0.033926	0.592266	0.279245	0.875665	NA	1	0.553073
AABR07069454.1	0	0.0318724	-0.602999	0.280987	0.875665	NA	1	1.82759
Bbs9	0.00466427	0.0241965	0.411224	0.182442	0.875665	NA	0	0.662838
Rab39a	1.37807e-14	0.0264909	0.415185	0.18711	0.875665	NA	1	0.660218
Il10ra	0	0.0335504	0.339091	0.15954	0.875665	NA	1	0.712418
Ctsh	0.0122185	0.015653	0.421956	0.174585	0.875665	NA	0	0.655763
Sin3a	6.43796e-16	0.023066	0.473158	0.208225	0.875665	NA	1	0.623032
Dis3l2	0	0.0181704	-0.343277	0.145325	0.875665	NA	1	1.40956
Tmeff2	0	0.0232776	-0.318095	0.140201	0.875665	NA	1	1.37451
Scly	0.00697596	0.0165837	0.697968	0.291329	0.875665	NA	0	0.497595
Mydgf	0	0.0354624	0.660697	0.314163	0.875665	NA	1	0.516491
Nfya	0.00357107	0.0351677	0.546291	0.259346	0.875665	NA	0	0.579093
Nbeal1	0.00544458	0.0308277	0.388691	0.180009	0.875665	NA	0	0.677944
Hs6st1	2.64063e-14	0.0289957	0.520486	0.238368	0.875665	NA	1	0.594231
Galnt10	0.00535243	0.0342975	0.406793	0.192195	0.875665	NA	0	0.665782
Mrtfb	0	0.023723	0.359125	0.158793	0.875665	NA	1	0.698287
Tmub2	0	0.0111047	0.710061	0.279619	0.875665	NA	1	0.491614
H3f3a	0	0.0208288	0.551696	0.238719	0.875665	NA	1	0.575972
Itgb3	0	0.0191754	0.546603	0.233381	0.875665	NA	1	0.578913
Tsr1	0	0.0325113	0.580673	0.271588	0.875665	NA	1	0.559522
Med1	0	0.0245243	-0.473013	0.210339	0.875665	NA	1	1.60482
Smcr8	7.58244e-16	0.0355444	0.694623	0.330442	0.875665	NA	1	0.499263
Rap1gap2	0	0.0336933	-0.508457	0.239418	0.875665	NA	1	1.66272
Nprl3	0	0.0161385	0.727727	0.302492	0.875665	NA	1	0.483006
Septin9	0	0.0127142	0.625507	0.251039	0.875665	NA	1	0.53499
Jmjd8	0	0.0358857	0.69565	0.331543	0.875665	NA	1	0.49875
Haspin	0	0.0142841	1.02192	0.417105	0.875665	NA	1	0.359902
Appbp2	0	0.0348282	-0.436635	0.206902	0.875665	NA	1	1.54749
Kif21b	0	0.0298808	-0.314561	0.144848	0.875665	NA	1	1.36966
Angel2	0	0.0236829	0.476496	0.210631	0.875665	NA	1	0.620955
Usp46	0	0.0329658	0.459247	0.215356	0.875665	NA	1	0.631759
Slc4a4	2.52876e-15	0.0241041	-0.715252	0.317119	0.875665	NA	1	2.0447
Grsf1	0	0.0146533	0.69408	0.284361	0.875665	NA	1	0.499534
Sertad2	0	0.0181436	-0.4071	0.172305	0.875665	NA	1	1.50245
Zfp326	0	0.0128622	-0.457676	0.183986	0.875665	NA	1	1.5804
Utp3	0.0160263	0.0328198	-0.721322	0.33797	0.875665	NA	0	2.05715
Dhx15	0	0.0131245	-0.449782	0.181336	0.875665	NA	1	1.56797
Akap11	0	0.031172	-0.497001	0.230641	0.875665	NA	1	1.64378
Pcdh17	0	0.0167925	0.84342	0.352716	0.875665	NA	1	0.430237
Pcdh9	0	0.0331978	-0.20063	0.0942067	0.875665	NA	1	1.22217
Psme1	0	0.0303758	-0.521423	0.240825	0.875665	NA	1	1.68442
Msra	0	0.0231715	0.524962	0.2312	0.875665	NA	1	0.591578
Gmds	0	0.0342694	-0.339965	0.160597	0.875665	NA	1	1.4049
Golm1	0	0.0148455	0.205729	0.0844491	0.875665	NA	1	0.814054
Slc35d2	0	0.0295755	0.572276	0.263027	0.875665	NA	1	0.56424
Ctsl	0	0.0310433	0.436806	0.202551	0.875665	NA	1	0.646097
Rab18	3.96433e-15	0.0246979	-0.707759	0.315106	0.875665	NA	1	2.02944
Hspbap1	0	0.0304806	-0.483719	0.223552	0.875665	NA	1	1.6221
Abcc5	0	0.0347167	-0.242364	0.114775	0.875665	NA	1	1.27426
Gsk3b	0	0.0320128	0.277124	0.129241	0.875665	NA	1	0.75796
Setd4	0	0.0343817	0.644101	0.304458	0.875665	NA	1	0.525135
Adgra2	1.04199e-15	0.0306236	-0.319071	0.147586	0.875665	NA	1	1.37585
Rfxank	0	0.0337239	-0.545103	0.256717	0.875665	NA	1	1.72479
Unc5d	0.0241918	0.0236202	0.619057	0.273526	0.875665	NA	0	0.538452
Oxnad1	0	0.0165567	0.791246	0.33018	0.875665	NA	1	0.45328
Arhgap22	0	0.0288535	0.191698	0.0877141	0.875665	NA	1	0.825556
Riok3	0.00329072	0.0250259	-0.356484	0.159073	0.875665	NA	0	1.4283
Smad7	3.18378e-14	0.0184594	0.320542	0.136038	0.875665	NA	1	0.725755
Tmx3	0	0.0254918	0.627338	0.28083	0.875665	NA	1	0.534012
Phkb	0	0.0310235	0.309655	0.143574	0.875665	NA	1	0.7337
Nae1	0	0.0302925	0.618788	0.28565	0.875665	NA	1	0.538597
Adcy7	0	0.029407	0.440575	0.202285	0.875665	NA	1	0.643666
ENSRNOG00000070794	3.42298e-15	0.0351669	-0.28859	0.137004	0.875665	NA	1	1.33454
Tk2	0	0.0349739	0.84348	0.400008	0.875665	NA	1	0.430211
Pkib	0	0.0152538	0.606174	0.249835	0.875665	NA	1	0.545434
Micu1	0	0.0342732	0.462795	0.218625	0.875665	NA	1	0.629522
AABR07044900.1	0.0319021	0.0311973	-0.4241	0.19684	0.875665	NA	0	1.52821
Mapk14	0	0.027949	0.328258	0.149344	0.875665	NA	1	0.720177
Fig4	0.0655193	0.0358382	0.557543	0.265654	0.875665	NA	0	0.572614
Arhgef18	7.21861e-15	0.0313934	0.597843	0.277802	0.875665	NA	1	0.549996
Ncf1	0	0.0233834	-0.385601	0.170085	0.875665	NA	1	1.4705
Polr1d	0	0.0197366	-0.533933	0.229026	0.875665	NA	1	1.70563
Tyw1	0	0.0194884	-0.761466	0.325962	0.875665	NA	1	2.14141
Tmem248	0.0175757	0.0175645	0.656801	0.276586	0.875665	NA	0	0.518507
Foxk1	0	0.0279057	-0.602368	0.273977	0.875665	NA	1	1.82644
Prkab1	3.23319e-16	0.0186213	-0.640737	0.272303	0.875665	NA	1	1.89788
ENSRNOG00000065867	0	0.030301	0.236434	0.10915	0.875665	NA	1	0.789438
Stxbp1	0	0.0366549	-0.361068	0.172794	0.888599	NA	1	1.43486
Arhgap45	0	0.0369582	0.206811	0.0991317	0.888599	NA	1	0.813173
Arih2	0	0.0372966	-0.317729	0.152571	0.888599	NA	1	1.374
Tmem260	0	0.0373	-0.458187	0.220022	0.888599	NA	1	1.5812
Il1rap	0.00940429	0.0369792	-0.72281	0.346506	0.888599	NA	0	2.06021
AABR07029605.1	0	0.0380355	0.296121	0.142745	0.901466	NA	1	0.743698
Cacna2d3	6.85129e-14	0.038175	-0.365558	0.176345	0.901466	NA	1	1.44132
Mtch2	0	0.0393861	0.60942	0.295816	0.912116	NA	1	0.543666
Ptpmt1	0	0.0391599	0.685131	0.332184	0.912116	NA	1	0.504024
ENSRNOG00000006871	0	0.0388084	0.597811	0.289327	0.912116	NA	1	0.550014
Hnrnpa1	0	0.039049	0.396625	0.192194	0.912116	NA	1	0.672586
Mt.nd1	0.000419047	0.0394731	0.326169	0.158394	0.912116	NA	0	0.721683
Nek1	0	0.0396901	0.422641	0.205469	0.913211	NA	1	0.655314
Calm2	0	0.0405718	0.337669	0.164887	0.926308	NA	1	0.713431
Ndrg2	0	0.0406034	0.654413	0.319607	0.926308	NA	1	0.519747
Sdad1	4.86831e-15	0.0409588	0.561195	0.274564	0.926564	NA	1	0.570527
Usp25	1.6e-17	0.0408182	-0.358278	0.175165	0.926564	NA	1	1.43086
Zfp110	0.00364584	0.0419238	0.435612	0.214136	0.932811	NA	0	0.646869
Far1	0	0.0421012	-0.345357	0.169916	0.932811	NA	1	1.41249
Edil3	0	0.0420937	-0.326025	0.160398	0.932811	NA	1	1.38545
C2cd5	0	0.0414702	-0.492019	0.241328	0.932811	NA	1	1.63561
Zfp148	1.94476e-15	0.0418279	0.257131	0.12634	0.932811	NA	1	0.773267
Pak1	1.60343e-15	0.0425258	0.360923	0.17794	0.938357	NA	1	0.697033
ENSRNOG00000018960	0.021154	0.0436043	-0.476641	0.23621	0.943458	NA	0	1.61066
Clcc1	0	0.0439837	-0.639658	0.317567	0.943458	NA	1	1.89583
Klhdc2	0.0607901	0.0429835	0.476175	0.235279	0.943458	NA	0	0.621155
Ano4	0	0.0436953	-0.341431	0.169276	0.943458	NA	1	1.40696
Azi2	0	0.0438446	0.565818	0.280723	0.943458	NA	1	0.567895
Anxa11	0	0.0434604	0.539156	0.267007	0.943458	NA	1	0.58324
Insr	0	0.0437675	-0.409483	0.203085	0.943458	NA	1	1.50604
Alox5	1.10556e-16	0.0443247	-0.345288	0.171699	0.944697	NA	1	1.4124
Btbd9	5.08559e-16	0.0443924	-0.239238	0.119002	0.944697	NA	1	1.27028
ENSRNOG00000003858	3.69342e-17	0.0463041	0.617628	0.309959	0.944728	NA	1	0.539222
Ncln	0	0.0446376	-0.400122	0.199258	0.944728	NA	1	1.49201
ENSRNOG00000006324	0	0.046324	0.208553	0.104673	0.944728	NA	1	0.811758
Trak2	2.62344e-15	0.045668	0.329519	0.164887	0.944728	NA	1	0.71927
Usp37	0	0.0453051	-0.512721	0.256128	0.944728	NA	1	1.66983
Plcl1	0.118344	0.0461114	-0.550335	0.275944	0.944728	NA	0	1.73383
Ccdc47	0	0.0460121	-0.391364	0.196145	0.944728	NA	1	1.479
Ppp1r15b	4.7929e-15	0.0451291	0.563204	0.281117	0.944728	NA	1	0.569382
Slit2	0	0.0448706	0.267172	0.133196	0.944728	NA	1	0.765541
Zfp397	0	0.0457964	0.465118	0.232877	0.944728	NA	1	0.628061
Spire1	0	0.0454805	-0.307035	0.153503	0.944728	NA	1	1.35939
Shank2	0.0917094	0.0478425	0.541218	0.273513	0.946745	NA	0	0.582039
Prkd2	0	0.0473532	0.475772	0.23991	0.946745	NA	1	0.621405
C1qb	4e-14	0.0468885	0.286621	0.144226	0.946745	NA	1	0.750796
Mapre3	0.00625048	0.0478494	-0.634761	0.320796	0.946745	NA	0	1.88657
Strn3	0	0.0471992	-0.242872	0.122384	0.946745	NA	1	1.27491
Ubp1	0	0.0472958	0.345314	0.174081	0.946745	NA	1	0.707998
Nf1	0	0.0471933	-0.216159	0.10892	0.946745	NA	1	1.2413
Nfatc1	0	0.0476921	0.28978	0.146346	0.946745	NA	1	0.748428
Fbrsl1	0	0.0480055	0.491381	0.248509	0.946745	NA	1	0.611781
ENSRNOG00000049259	0.0447393	0.0509912	0.643584	0.32978	0.950496	NA	0	0.525406
Rgmb	0.00880851	0.055448	0.515126	0.268946	0.950496	NA	0	0.597426
Cib1	0.00789622	0.0507223	0.468236	0.239651	0.950496	NA	0	0.626106
Paf1	0	0.055625	0.590805	0.308682	0.950496	NA	1	0.553881
Ino80e	0	0.0589564	0.401776	0.212747	0.950496	NA	1	0.66913
Fxyd5	0	0.0545527	0.549331	0.28575	0.950496	NA	1	0.577336
Katnip	4e-14	0.0488107	0.596143	0.302574	0.950496	NA	1	0.550932
Slk	2.64025e-17	0.0567118	0.368487	0.193378	0.950496	NA	1	0.69178
Otud7b	0	0.0576815	-0.315428	0.16618	0.950496	NA	1	1.37085
Gpatch4	0	0.0565321	0.71392	0.374386	0.950496	NA	1	0.48972
Tlr2	0	0.0600771	0.364402	0.193807	0.950496	NA	1	0.694612
Mocs2	0	0.0511985	0.619155	0.317546	0.950496	NA	1	0.538399
Prune1	0	0.0554397	0.644255	0.336353	0.950496	NA	1	0.525054
Syt11	0	0.0572337	-0.53653	0.282158	0.950496	NA	1	1.71006
Hipk1	0	0.0534898	0.357094	0.184932	0.950496	NA	1	0.699707
Gcfc2	0	0.0595333	0.436093	0.231443	0.950496	NA	1	0.646558
Zc3hav1	0.0157651	0.0504421	0.305428	0.156133	0.950496	NA	0	0.736808
Tpk1	0	0.0506461	-0.325504	0.166544	0.950496	NA	1	1.38473
Etv6	0	0.0559561	0.178886	0.09359	0.950496	NA	1	0.836201
Tmem176a	0	0.0597326	0.268963	0.142856	0.950496	NA	1	0.764171
Trpc4ap	4.94894e-16	0.0602819	-0.250237	0.133195	0.950496	NA	1	1.28433
Meis2	8.50694e-16	0.0501344	-0.462443	0.236083	0.950496	NA	1	1.58795
Ino80	0	0.053636	-0.307548	0.159371	0.950496	NA	1	1.36009
Slc23a2	0	0.0610831	-0.29543	0.15774	0.950496	NA	1	1.3437
Kif16b	0	0.059096	-0.358335	0.189849	0.950496	NA	1	1.43094
Med27	0	0.060804	-0.30018	0.160103	0.950496	NA	1	1.3501
Rif1	0	0.0558923	-0.513499	0.268584	0.950496	NA	1	1.67113
ENSRNOG00000031951	0	0.0549869	0.454817	0.23701	0.950496	NA	1	0.634564
Jak1	0	0.0564127	0.216008	0.113222	0.950496	NA	1	0.805729
Dcaf10	0.00382318	0.0548982	0.378721	0.197283	0.950496	NA	0	0.684737
Atp6ap1	0	0.0567301	0.454176	0.238364	0.950496	NA	1	0.634971
Wdr44	4e-14	0.0574038	0.321364	0.169119	0.950496	NA	1	0.72516
ENSRNOG00000029663	0.0141502	0.0535349	-0.269546	0.139619	0.950496	NA	0	1.30937
ENSRNOG00000005624	2.80277e-15	0.0553038	-0.371901	0.194054	0.950496	NA	1	1.45049
Slc6a8	0	0.0608714	0.851137	0.454078	0.950496	NA	1	0.426929
Eif2ak2	3.08642e-15	0.0495996	0.449271	0.228823	0.950496	NA	1	0.638093
Lrpprc	0	0.0603953	0.385246	0.205147	0.950496	NA	1	0.680284
ENSRNOG00000047115	0	0.0520984	-0.41723	0.21481	0.950496	NA	1	1.51775
Zfyve1	0	0.0591895	0.416824	0.220918	0.950496	NA	1	0.659137
Pum2	0	0.0519621	0.230712	0.118713	0.950496	NA	1	0.793968
Daam1	0.0128008	0.0609261	-0.427362	0.228044	0.950496	NA	0	1.53321
Syne2	0.00875138	0.0485871	-0.363181	0.18415	0.950496	NA	0	1.4379
Tle5	5.02378e-16	0.0525966	-0.637278	0.328796	0.950496	NA	1	1.89133
Cpsf6	4e-16	0.0599784	0.25552	0.135846	0.950496	NA	1	0.774514
Senp1	0	0.0532824	-0.453987	0.234907	0.950496	NA	1	1.57458
Pcbp2	0	0.0606363	0.340911	0.181709	0.950496	NA	1	0.711122
Epm2aip1	0	0.0574804	0.518777	0.273092	0.950496	NA	1	0.595248
Tspan3	0	0.0543521	-0.596036	0.309787	0.950496	NA	1	1.81491
Nlrp3	0	0.0539639	0.276643	0.143552	0.950496	NA	1	0.758325
Kpnb1	0	0.0520659	0.372276	0.191639	0.950496	NA	1	0.689164
Luc7l	0	0.0574893	-0.354277	0.186504	0.950496	NA	1	1.42515
Rpl26	0	0.0605755	0.560867	0.298877	0.950496	NA	1	0.570714
Wdr45b	0	0.0602669	0.353164	0.187969	0.950496	NA	1	0.702462
Eif1	0	0.0499219	0.288904	0.147352	0.950496	NA	1	0.749084
Tfb2m	0	0.0591133	0.564055	0.298861	0.950496	NA	1	0.568897
Atp5me	0.0363762	0.0492734	0.581022	0.295502	0.950496	NA	0	0.559327
Rpl9.2	0	0.057564	0.42275	0.222617	0.950496	NA	1	0.655243
Ankrd17	0	0.0600846	0.215534	0.114635	0.950496	NA	1	0.806111
Slain1	0	0.0558112	-0.467414	0.244399	0.950496	NA	1	1.59586
Fam149b1	4.74885e-15	0.0597696	0.355364	0.188773	0.950496	NA	1	0.700919
Fars2	0	0.0497677	0.274215	0.139766	0.950496	NA	1	0.760169
Zfp322a	0	0.0591754	0.407503	0.215966	0.950496	NA	1	0.66531
Urb1	6.23269e-15	0.0510374	0.513319	0.263083	0.950496	NA	1	0.598506
Agpat5	0	0.0604355	0.564766	0.300791	0.950496	NA	1	0.568493
Dcp1a	0	0.0606523	0.347353	0.185154	0.950496	NA	1	0.706556
Crtc1	0	0.0610396	0.561518	0.299763	0.950496	NA	1	0.570342
Npc1	1.15298e-14	0.0512955	-0.401636	0.206073	0.950496	NA	1	1.49427
Sema6a	0.019901	0.0602748	-0.383323	0.204028	0.950496	NA	0	1.46715
Gnal	6.04938e-15	0.0502609	-0.60335	0.308187	0.950496	NA	1	1.82823
RGD1308601	2.32692e-16	0.0526318	-0.377151	0.194615	0.950496	NA	1	1.45812
Srsf3	1e-14	0.0501321	-0.370904	0.189349	0.950496	NA	1	1.44904
Cep57l1	2.74376e-15	0.0579465	0.428628	0.226058	0.950496	NA	1	0.651402
Setd1b	0	0.0544206	0.475933	0.247434	0.950496	NA	1	0.621305
ENSRNOG00000004971	0.00641314	0.0615045	0.42433	0.226933	0.954294	NA	0	0.654208
Fbxw7	0	0.0618793	0.273626	0.146546	0.955701	NA	1	0.760617
Usp7	2.13615e-15	0.0619501	0.338433	0.181305	0.955701	NA	1	0.712887
Arhgef9	0	0.0627786	-0.446957	0.240202	0.960534	NA	1	1.56355
Snx6	1e-14	0.0629771	-0.316098	0.170004	0.960534	NA	1	1.37176
Cpe	0.00799103	0.0626692	-0.465289	0.24995	0.960534	NA	0	1.59247
Naf1	0	0.0629325	0.543663	0.292344	0.960534	NA	1	0.580618
Cntnap5c	0.0484315	0.0640349	-0.591166	0.319215	0.973909	NA	0	1.80609
Zfand3	0	0.0643585	-0.202125	0.109275	0.976074	NA	1	1.224
Pgap2	0	0.0652634	0.493711	0.267819	0.981503	NA	1	0.610357
Abca1	0.0344361	0.0652236	-0.322896	0.175133	0.981503	NA	0	1.38112
Cep164	0.00660204	0.0650975	-0.498206	0.270091	0.981503	NA	0	1.64577
Cmtm7	0	0.0657653	0.275917	0.149953	0.986296	NA	1	0.758876
Marveld2	0	0.0660622	0.292104	0.158925	0.987997	NA	1	0.746691
Pnkp	0	0.0671715	0.57503	0.314134	0.991931	NA	1	0.562688
Pstk	0	0.0676802	0.426178	0.23325	0.991931	NA	1	0.653
Srsf6	4e-14	0.0673375	-0.337227	0.184336	0.991931	NA	1	1.40106
C1qa	0	0.0680825	0.23815	0.130532	0.991931	NA	1	0.788085
Astn2	1.70132e-16	0.0676469	0.420053	0.22987	0.991931	NA	1	0.657012
Csnk1g2	5.30678e-17	0.0666465	-0.42298	0.230626	0.991931	NA	1	1.5265
Acsl3	0.0279865	0.0669673	-0.382093	0.208578	0.991931	NA	0	1.46535
Git1	0	0.0678165	0.414054	0.226727	0.991931	NA	1	0.660965
Rbbp8	0	0.0670055	-0.46618	0.254516	0.991931	NA	1	1.59389
Fam20c	1e-14	0.0681676	0.331598	0.181807	0.991931	NA	1	0.717776
Wnk1	6.01682e-17	0.0686104	-0.181878	0.0998794	0.991945	NA	1	1.19947
Notch1	0	0.0686705	0.571897	0.314129	0.991945	NA	1	0.564454
Ube4b	0.0222632	0.0694583	0.381313	0.210041	0.991945	NA	0	0.682964
Bco2	0	0.069331	0.343925	0.189359	0.991945	NA	1	0.708982
Prim2	0	0.0693675	-0.340121	0.187289	0.991945	NA	1	1.40512
Btd	3.90625e-15	0.0693178	-0.545979	0.300592	0.991945	NA	1	1.7263
Lars1	0.00807847	0.0687893	-0.420536	0.231089	0.991945	NA	0	1.52278
Mdn1	0.0162704	0.0701835	-0.463306	0.255868	0.99365	NA	0	1.58932
Depdc5	0	0.0705004	0.210947	0.11663	0.99365	NA	1	0.809817
Klf12	0	0.0701148	-0.25735	0.142091	0.99365	NA	1	1.2935
Tmem192	0	0.0704947	0.350515	0.193792	0.99365	NA	1	0.704325
ENSRNOG00000065746	0	0.0698923	-0.344734	0.190187	0.99365	NA	1	1.41162
Zfp710	1e-14	0.0714194	-0.295924	0.164146	0.993675	NA	1	1.34437
Papss1	0	0.0716096	-0.594733	0.330115	0.993675	NA	1	1.81255
Pdik1l	4e-14	0.071595	0.50029	0.277679	0.993675	NA	1	0.606355
Tg	0	0.0710831	0.62148	0.34432	0.993675	NA	1	0.537149
Gnptg	0	0.0710188	0.621717	0.344373	0.993675	NA	1	0.537022
Cadm2	0	0.0712858	-0.204114	0.113167	0.993675	NA	1	1.22644
Map3k1	0	0.0720146	-0.332691	0.184928	0.994236	NA	1	1.39472
Cs	0	0.0720194	0.380006	0.211232	0.994236	NA	1	0.683858
Ak3	0	0.0743262	0.435827	0.244216	0.994323	NA	1	0.646729
Psma5	0	0.0722213	0.51283	0.285267	0.994323	NA	1	0.598799
Herc3	0.00341071	0.0743476	-0.322879	0.180939	0.994323	NA	0	1.3811
Adam17	7.38147e-15	0.0725304	-0.372535	0.207451	0.994323	NA	1	1.45141
Rbfox2	0.0098531	0.0727104	0.395929	0.220617	0.994323	NA	0	0.673054
Atf1	0	0.0744265	-0.428956	0.240448	0.994323	NA	1	1.53565
Zfp105	0	0.0733977	-0.482386	0.269437	0.994323	NA	1	1.61994
Mafg	0.00617864	0.072999	-0.34516	0.192522	0.994323	NA	0	1.41222
RGD1311345	0	0.0738738	0.345365	0.193223	0.994323	NA	1	0.707962
Exoc2	0.000608396	0.0742197	0.220588	0.123561	0.994323	NA	0	0.802047
Hacd2	2.31397e-15	0.0730581	-0.316726	0.176698	0.994323	NA	1	1.37263
ENSRNOG00000019934	0	0.0736286	0.302894	0.169317	0.994323	NA	1	0.738677
Rpf2	0.050012	0.0732295	0.579617	0.323556	0.994323	NA	0	0.560113
Ulk1	0.0890773	0.074667	0.625599	0.350966	0.995067	NA	0	0.534941
Map6	0	0.231846	-0.299158	0.250212	0.997262	NA	1	1.34872
Ccdc61	0.125814	0.185481	0.525811	0.397118	0.997262	NA	0	0.591076
Gde1	0	0.19363	-0.31995	0.246131	0.997262	NA	1	1.37706
Scd2	0	0.112648	0.249234	0.157106	0.997262	NA	1	0.779398
P2ry6	0	0.13634	0.177878	0.119417	0.997262	NA	1	0.837044
Rsph3	2.1198e-15	0.271792	-0.326178	0.29681	0.997262	NA	1	1.38566
Plekha1	0.0288096	0.176501	0.308124	0.227969	0.997262	NA	0	0.734824
Ch25h	4e-14	0.123518	0.440994	0.286328	0.997262	NA	1	0.643396
Rab30	0	0.124221	-0.46619	0.303254	0.997262	NA	1	1.59391
Il21r	3.87201e-14	0.146513	-0.394072	0.271407	0.997262	NA	1	1.48301
Vps13a	0	0.223055	0.171795	0.140995	0.997262	NA	1	0.842152
Chd2	0	0.271249	-0.13317	0.121043	0.997262	NA	1	1.14244
Smarca2	0	0.174999	-0.146581	0.108073	0.997262	NA	1	1.15787
Samd5	0.0130548	0.184085	0.30959	0.233076	0.997262	NA	0	0.733747
Mki67	0	0.189068	0.410262	0.312381	0.997262	NA	1	0.663476
Edrf1	0.00695122	0.251249	0.279701	0.243786	0.997262	NA	0	0.756009
Siglec5	0.00443853	0.256271	0.168963	0.148834	0.997262	NA	0	0.84454
Rps3	0	0.20643	0.383458	0.303502	0.997262	NA	1	0.681501
Tnrc6a	0	0.133837	-0.201576	0.134461	0.997262	NA	1	1.22333
Dagla	0	0.124572	-0.322438	0.20994	0.997262	NA	1	1.38049
ENSRNOG00000020452	0	0.261821	0.251608	0.22423	0.997262	NA	1	0.77755
Mtrr	0	0.170619	0.586308	0.427894	0.997262	NA	1	0.556378
Kmt5b	0	0.239268	-0.183334	0.155788	0.997262	NA	1	1.20122
Bcat2	0	0.18599	-0.481236	0.363874	0.997262	NA	1	1.61807
Eed	0	0.273633	0.171025	0.156225	0.997262	NA	1	0.842801
Sytl2	0	0.197797	-0.495604	0.384829	0.997262	NA	1	1.64149
Trim5	0	0.180371	0.185817	0.138709	0.997262	NA	1	0.830426
Chd1	0	0.13999	-0.202358	0.137115	0.997262	NA	1	1.22429
Grm1	0	0.180362	-0.396263	0.295798	0.997262	NA	1	1.48626
Zfp91	0.00975667	0.240189	0.215878	0.183802	0.997262	NA	0	0.805834
Snx9	0	0.206243	0.214354	0.169588	0.997262	NA	1	0.807063
Arap1	0	0.174229	-0.245978	0.181034	0.997262	NA	1	1.27887
Peg3	0	0.146279	0.325963	0.224369	0.997262	NA	1	0.721832
Kat8	0.0617816	0.200103	-0.334718	0.261242	0.997262	NA	0	1.39755
Cd37	0	0.185846	0.178815	0.135162	0.997262	NA	1	0.83626
Tulp4	0	0.257188	0.153852	0.135784	0.997262	NA	1	0.857399
Tjp1	0.0191016	0.0946495	-0.47732	0.285587	0.997262	NA	0	1.61175
Shoc2	0	0.226166	0.19972	0.165018	0.997262	NA	1	0.81896
Ctsd	0	0.147334	-0.228063	0.157392	0.997262	NA	1	1.25616
Rnaset2	0	0.166979	0.191876	0.138842	0.997262	NA	1	0.825409
Nhsl1	0.0461997	0.183355	-0.349166	0.262433	0.997262	NA	0	1.41788
Vrk3	0.0275779	0.237579	-0.313819	0.26571	0.997262	NA	0	1.36864
Nav2	1.17036e-15	0.139335	0.431481	0.291882	0.997262	NA	1	0.649546
Tmem135	0	0.218236	0.152708	0.124028	0.997262	NA	1	0.85838
Gab2	0	0.0847729	-0.17086	0.0991277	0.997262	NA	1	1.18633
Oprm1	0	0.0904887	0.267924	0.158271	0.997262	NA	1	0.764966
Ifngr1	0	0.261123	0.101822	0.0906098	0.997262	NA	1	0.90319
Reps1	0	0.220384	0.250598	0.204485	0.997262	NA	1	0.778335
Gabrb3	0	0.111385	-0.356345	0.223835	0.997262	NA	1	1.4281
Efl1	0	0.25008	0.278295	0.241963	0.997262	NA	1	0.757073
Nap1l4	3.94991e-15	0.188757	0.296979	0.225966	0.997262	NA	1	0.74306
Mfsd13a	1e-14	0.227464	0.386155	0.319951	0.997262	NA	1	0.679665
Tsg101	0	0.203717	-0.268672	0.21138	0.997262	NA	1	1.30823
ENSRNOG00000066618	0	0.0752377	-0.669727	0.37646	0.997262	NA	1	1.9537
Whamm	0	0.235888	-0.228464	0.192743	0.997262	NA	1	1.25667
Rbm4b	0.0597551	0.180996	0.37508	0.280393	0.997262	NA	0	0.687234
Abhd17c	4.84e-12	0.10527	0.569473	0.351564	0.997262	NA	1	0.565823
Pycard	0	0.251799	0.238812	0.208389	0.997262	NA	1	0.787563
Actn4	7.1981e-16	0.183861	0.269003	0.202416	0.997262	NA	1	0.764141
Il16	6.04938e-15	0.263129	-0.293124	0.261945	0.997262	NA	1	1.34061
B3gat3	0	0.122334	-0.329343	0.21316	0.997262	NA	1	1.39006
Zfp629	3.27202e-16	0.21288	0.440854	0.353905	0.997262	NA	1	0.643487
Mosmo	0.00637668	0.0915897	-0.396099	0.234785	0.997262	NA	0	1.48602
Ccdc28a	0	0.177492	0.464394	0.344374	0.997262	NA	1	0.628516
Sorcs3	0.154968	0.23259	0.441736	0.370052	0.997262	NA	0	0.64292
Bclaf1	0	0.176814	-0.181673	0.13451	0.997262	NA	1	1.19922
Eef1g	0	0.0937036	-0.477486	0.284866	0.997262	NA	1	1.61202
Usf2	1.48819e-13	0.162261	-0.217891	0.155914	0.997262	NA	1	1.24345
Map7	1.0769e-16	0.101521	-0.287579	0.175618	0.997262	NA	1	1.3332
L3mbtl3	0	0.100297	-0.290801	0.176949	0.997262	NA	1	1.3375
Med23	0	0.190634	-0.396443	0.302927	0.997262	NA	1	1.48653
Cacul1	0	0.171573	0.198323	0.145062	0.997262	NA	1	0.820105
Osbp	0.00526355	0.217031	0.313089	0.253624	0.997262	NA	0	0.731185
Smc3	4.51981e-16	0.125963	-0.292436	0.191108	0.997262	NA	1	1.33969
Ube2m	0	0.12442	0.382844	0.249169	0.997262	NA	1	0.681919
Ppp1r37	0	0.251825	0.307788	0.268593	0.997262	NA	1	0.735071
Rnf217	0	0.112127	0.231526	0.145733	0.997262	NA	1	0.793322
Nkain2	8.05921e-16	0.104698	-0.16728	0.1031	0.997262	NA	1	1.18208
Sdha	0	0.225685	-0.271092	0.223757	0.997262	NA	1	1.3114
Tbcb	1e-14	0.0843118	0.322653	0.186915	0.997262	NA	1	0.724225
Smc5	2.42806e-15	0.167368	-0.243295	0.17621	0.997262	NA	1	1.27545
Agpat4	0.00348422	0.135897	-0.501993	0.336627	0.997262	NA	0	1.65201
Echdc1	0.0217151	0.0818013	0.770939	0.442985	0.997262	NA	0	0.462578
AABR07001519.1	0	0.176604	-0.204864	0.151607	0.997262	NA	1	1.22736
ENSRNOG00000014966	0.0222358	0.117027	-0.361882	0.230884	0.997262	NA	0	1.43603
Sdhaf2	0	0.110131	0.481116	0.301148	0.997262	NA	1	0.618093
Pacrg	0	0.171479	0.346495	0.253385	0.997262	NA	1	0.707162
Stip1	0	0.24549	0.312698	0.269248	0.997262	NA	1	0.731471
Tm9sf3	0	0.089704	0.289253	0.170454	0.997262	NA	1	0.748822
Pnpla2	0	0.174798	0.349281	0.257401	0.997262	NA	1	0.705195
ENSRNOG00000065068	0.031743	0.142277	0.389468	0.26542	0.997262	NA	0	0.677417
Cd6	0	0.158918	-0.347316	0.246547	0.997262	NA	1	1.41526
Pten	0	0.161927	0.19319	0.138129	0.997262	NA	1	0.824325
Ppp1ca	0	0.24836	0.310243	0.268762	0.997262	NA	1	0.733268
Leng9	0	0.233874	0.181519	0.152481	0.997262	NA	1	0.834002
Lnpep	0	0.265521	-0.155562	0.139714	0.997262	NA	1	1.16831
Ehbp1l1	0.0108166	0.0956719	-0.293845	0.176355	0.997262	NA	0	1.34158
Cnot3	0	0.165742	-0.397678	0.286921	0.997262	NA	1	1.48836
Atrnl1	0	0.254946	0.127227	0.111758	0.997262	NA	1	0.880533
Sbf2	0	0.167073	0.152584	0.110434	0.997262	NA	1	0.858487
Pc	0	0.172876	0.396919	0.291205	0.997262	NA	1	0.672389
Clpb	0	0.0771266	0.4572	0.258655	0.997262	NA	1	0.633054
Fbxw4	0	0.160532	-0.161328	0.114964	0.997262	NA	1	1.17507
Ints4	0	0.204182	0.310583	0.244606	0.997262	NA	1	0.73302
Mms19	0	0.174145	0.233945	0.172145	0.997262	NA	1	0.791405
Eif3f	0	0.0972732	0.505758	0.305001	0.997262	NA	1	0.603048
Coro1a	0	0.127104	-0.395226	0.259059	0.997262	NA	1	1.48472
Xylt1	0	0.229624	0.180626	0.150355	0.997262	NA	1	0.834747
Cyp2r1	5.76136e-15	0.189834	0.297084	0.226596	0.997262	NA	1	0.742982
Rsbn1	0	0.198321	0.219368	0.170535	0.997262	NA	1	0.803026
Erbin	0	0.0912938	-0.23293	0.137941	0.997262	NA	1	1.26229
Ctss	0	0.231955	0.102283	0.0855679	0.997262	NA	1	0.902774
Pde4d	2.47743e-17	0.126532	-0.280493	0.183578	0.997262	NA	1	1.32378
Cd53	0	0.181542	0.240121	0.179728	0.997262	NA	1	0.786533
Phtf1	0	0.218296	0.202674	0.164632	0.997262	NA	1	0.816545
Ttc33	0	0.242128	-0.357719	0.305826	0.997262	NA	1	1.43006
Zfr	0	0.265445	0.137188	0.123192	0.997262	NA	1	0.871806
Sh3glb1	0.0135581	0.185803	-0.245227	0.185344	0.997262	NA	0	1.27791
Ankra2	9.64266e-14	0.183303	0.442824	0.332787	0.997262	NA	1	0.64222
Slc33a1	0.0297242	0.137169	-0.519344	0.349394	0.997262	NA	0	1.68092
Arl15	0	0.2328	0.140262	0.117554	0.997262	NA	1	0.86913
Plekho1	0	0.246265	0.20918	0.18041	0.997262	NA	1	0.811249
Mcl1	0	0.143124	0.511226	0.349138	0.997262	NA	1	0.59976
Vps45	0	0.135815	-0.41555	0.278601	0.997262	NA	1	1.5152
Ttc37	0.0163148	0.2514	-0.23192	0.202205	0.997262	NA	0	1.26102
Foxo1	0	0.133722	-0.344237	0.229555	0.997262	NA	1	1.41091
Ankrd55	0.0148373	0.23611	-0.146519	0.123669	0.997262	NA	0	1.1578
Gpr88	0	0.212991	0.441737	0.354699	0.997262	NA	1	0.642919
Trim33	0.0167515	0.259753	-0.214744	0.190548	0.997262	NA	0	1.23954
Stxbp3	0.00590811	0.189534	-0.220231	0.167864	0.997262	NA	0	1.24636
Ppm1j	0.0526813	0.185035	-0.517293	0.390289	0.997262	NA	0	1.67748
Dnajc19	0.124797	0.271231	0.363172	0.330086	0.997262	NA	0	0.695467
Atp11b	0	0.162829	-0.285294	0.204421	0.997262	NA	1	1.33015
Polk	2.58692e-16	0.106083	0.344654	0.213269	0.997262	NA	1	0.708466
Golph3	0	0.0902377	0.331642	0.195758	0.997262	NA	1	0.717744
Kcnab1	0.0417024	0.210212	-0.308867	0.246505	0.997262	NA	0	1.36188
Trappc13	0	0.134211	0.334831	0.223563	0.997262	NA	1	0.715459
Xrcc4	3.03118e-15	0.271651	0.263186	0.239419	0.997262	NA	1	0.768599
Strip1	0	0.182962	0.357291	0.268299	0.997262	NA	1	0.699569
Zfp708	0	0.207407	0.565394	0.448467	0.997262	NA	1	0.568136
Pex2	0	0.166129	0.423398	0.305758	0.997262	NA	1	0.654818
Fubp1	0	0.227189	-0.198914	0.164714	0.997262	NA	1	1.22008
She	0	0.20403	0.280035	0.220474	0.997262	NA	1	0.755757
Lmo4	5.41657e-15	0.243089	0.277031	0.237326	0.997262	NA	1	0.758031
Fcho2	0	0.250477	-0.129949	0.113079	0.997262	NA	1	1.13877
Hltf	0.0276057	0.268371	-0.267479	0.241664	0.997262	NA	0	1.30667
Ap1ar	1e-14	0.170028	0.29291	0.213474	0.997262	NA	1	0.746089
Rps3a	0	0.133255	0.386347	0.257326	0.997262	NA	1	0.679535
Bcar3	0	0.220133	-0.157805	0.128697	0.997262	NA	1	1.17094
Fam102b	0	0.245351	0.0930114	0.0800638	0.997262	NA	1	0.911183
Cttnbp2nl	0	0.191086	0.175256	0.134052	0.997262	NA	1	0.839242
Sass6	0	0.172045	0.454661	0.332924	0.997262	NA	1	0.634663
Pip5k1a	0	0.130966	-0.262647	0.173904	0.997262	NA	1	1.30037
Bcl9	0	0.250801	0.329998	0.287353	0.997262	NA	1	0.718925
Hiatl3	0.0169708	0.22291	-0.232299	0.190592	0.997262	NA	0	1.2615
Cldn11	0.0455625	0.127749	-0.48555	0.318804	0.997262	NA	0	1.62507
Ssbp2	0	0.272951	-0.13679	0.124775	0.997262	NA	1	1.14659
RGD1560883	0	0.156578	0.242923	0.171474	0.997262	NA	1	0.784332
Tifa	4e-14	0.171989	0.208388	0.152571	0.997262	NA	1	0.811892
Selenot	0.00279405	0.0930742	0.35079	0.208878	0.997262	NA	0	0.704131
Tpd52	0.00400797	0.192962	-0.292791	0.2249	0.997262	NA	0	1.34016
Cdk7	7.01236e-15	0.155211	0.396765	0.279144	0.997262	NA	1	0.672492
Cdh10	0.0736173	0.222694	0.387656	0.317909	0.997262	NA	0	0.678645
Dcun1d1	0.0547494	0.251549	-0.296598	0.258677	0.997262	NA	0	1.34527
Mccc2	4e-14	0.103687	0.407127	0.250196	0.997262	NA	1	0.66556
Prcc	1e-14	0.0811182	-0.450759	0.258428	0.997262	NA	1	1.5695
Mccc1	0	0.217459	-0.309799	0.251192	0.997262	NA	1	1.36315
Wdr70	0	0.20809	-0.214415	0.170328	0.997262	NA	1	1.23914
Stmn2	9.87755e-16	0.159363	0.429755	0.305394	0.997262	NA	1	0.650668
Marchf6	2.61393e-16	0.256443	-0.177046	0.15601	0.997262	NA	1	1.19369
Ppp3ca	0	0.0764156	-0.164825	0.0930228	0.997262	NA	1	1.17919
Hexb	0.0087707	0.131984	-0.202666	0.134543	0.997262	NA	0	1.22466
Oxct1	0	0.264859	0.185348	0.166234	0.997262	NA	1	0.830815
Ndufc1	4e-14	0.248011	0.283591	0.245492	0.997262	NA	1	0.753075
Gfm1	0	0.136102	0.391481	0.262657	0.997262	NA	1	0.676055
Naa15	0	0.16142	-0.222245	0.158711	0.997262	NA	1	1.24888
Otulinl	0	0.142507	0.186373	0.127085	0.997262	NA	1	0.829964
St6galnac3	0	0.155916	-0.366257	0.25812	0.997262	NA	1	1.44233
Agl	1.19236e-16	0.16357	-0.291788	0.209443	0.997262	NA	1	1.33882
Lrrc7	0.0190539	0.120225	-0.278066	0.178955	0.997262	NA	0	1.32057
Cept1	0	0.212135	-0.281979	0.225996	0.997262	NA	1	1.32575
Sv2a	0	0.24178	-0.300489	0.256708	0.997262	NA	1	1.35052
Ppm1l	4e-14	0.142525	0.154507	0.105361	0.997262	NA	1	0.856838
Dnajb14	1e-14	0.129768	0.350765	0.231525	0.997262	NA	1	0.704149
Fam241a	0	0.14769	-0.452692	0.312689	0.997262	NA	1	1.57254
Mrps27	0	0.262217	0.247492	0.220745	0.997262	NA	1	0.780756
Gnb4	0.01801	0.134003	-0.287942	0.192153	0.997262	NA	0	1.33368
Slc25a40	0.0157043	0.0884812	0.404695	0.237572	0.997262	NA	0	0.66718
Samd9	0	0.110927	0.481226	0.301891	0.997262	NA	1	0.618025
Fam126a	0	0.117927	0.386447	0.247163	0.997262	NA	1	0.679466
Irak2	2.30899e-15	0.247411	0.22575	0.195174	0.997262	NA	1	0.797917
Akap9	9.16237e-16	0.219503	-0.158114	0.128773	0.997262	NA	1	1.1713
Wasl	0.0203823	0.211588	0.254288	0.203559	0.997262	NA	0	0.775468
Ankib1	0	0.236557	0.169298	0.143032	0.997262	NA	1	0.844258
Orc5	0	0.208628	0.339029	0.269639	0.997262	NA	1	0.712462
ENSRNOG00000065666	0	0.0953323	0.506938	0.303935	0.997262	NA	1	0.602337
Sgce	0	0.262702	-0.213752	0.190846	0.997262	NA	1	1.23832
Ptpn12	0	0.265019	-0.34074	0.305704	0.997262	NA	1	1.40599
Calu	0.027427	0.132329	0.427969	0.284368	0.997262	NA	0	0.651832
Atp2b2	0	0.272772	-0.302127	0.275487	0.997262	NA	1	1.35273
Snd1	3.67309e-17	0.221592	0.137577	0.112555	0.997262	NA	1	0.871468
Psmc2	1.86843e-16	0.149717	0.466444	0.3238	0.997262	NA	1	0.627229
Dnajc2	0	0.238589	0.299388	0.254037	0.997262	NA	1	0.741271
Il17ra	0	0.226363	-0.154976	0.128102	0.997262	NA	1	1.16763
Sema3c	0.0674365	0.178983	-0.461767	0.343604	0.997262	NA	0	1.58688
Nrf1	0.00267324	0.235158	-0.166527	0.140271	0.997262	NA	0	1.1812
Ube2h	0	0.257617	-0.129537	0.114427	0.997262	NA	1	1.1383
Slc25a13	0	0.146266	0.168452	0.115946	0.997262	NA	1	0.844971
Nop2	0	0.140282	0.442086	0.299771	0.997262	NA	1	0.642695
Serbp1	0	0.125161	0.238104	0.155272	0.997262	NA	1	0.788121
ST7	0	0.237083	-0.342936	0.290056	0.997262	NA	1	1.40908
Kcnd2	1e-14	0.244439	-0.146709	0.126043	0.997262	NA	1	1.15802
Zfp804b	0.041061	0.132278	0.447629	0.297393	0.997262	NA	0	0.639142
Chchd3	0.0330364	0.0990567	0.280538	0.17008	0.997262	NA	0	0.755377
Cttnbp2	0	0.164829	-0.246846	0.177713	0.997262	NA	1	1.27998
Cped1	4.48125e-15	0.267953	-0.121434	0.109618	0.997262	NA	1	1.12911
Clec4a	0.0590562	0.160579	0.357677	0.254914	0.997262	NA	0	0.699299
Clec4a3	0	0.127368	0.369188	0.24216	0.997262	NA	1	0.691295
Ptn	0	0.17606	-0.275245	0.203435	0.997262	NA	1	1.31685
Ccdc77	0	0.18613	-0.340922	0.257861	0.997262	NA	1	1.40624
Pclo	0	0.234857	0.253557	0.213442	0.997262	NA	1	0.776036
Kdm5a	0	0.153358	0.198505	0.139031	0.997262	NA	1	0.819956
Necap1	0.0225692	0.202252	0.327558	0.256875	0.997262	NA	0	0.720682
Pex5	0	0.169685	0.388556	0.282953	0.997262	NA	1	0.678035
Tmem243	0	0.118224	0.231203	0.147992	0.997262	NA	1	0.793578
Fam133b	0.00325502	0.152178	-0.278322	0.194376	0.997262	NA	0	1.32091
Abcb4	0.0424911	0.174341	-0.432919	0.318701	0.997262	NA	0	1.54175
Cacna1c	0.0600345	0.141638	-0.406863	0.27683	0.997262	NA	0	1.5021
Trim24	4e-14	0.0781584	0.235043	0.133436	0.997262	NA	1	0.790537
Klhdc10	0.0417354	0.16217	-0.309387	0.221337	0.997262	NA	0	1.36259
RGD1306271	0	0.0967867	-0.450933	0.271543	0.997262	NA	1	1.56978
AC097129.1	0	0.264771	-0.208818	0.187249	0.997262	NA	1	1.23222
Tmem178b	0	0.0800185	-0.37919	0.216608	0.997262	NA	1	1.4611
Dpp6	1.05654e-15	0.172084	-0.183981	0.134731	0.997262	NA	1	1.20199
Grin2b	0.0204079	0.176461	0.291833	0.215896	0.997262	NA	0	0.746893
Tspan9	0	0.140747	-0.392707	0.266601	0.997262	NA	1	1.48098
Galnt11	0	0.0951549	0.383526	0.22982	0.997262	NA	1	0.681455
Wbp11	1.33461e-14	0.272238	0.35095	0.319649	0.997262	NA	1	0.704019
Aplf	0	0.102562	0.416153	0.254908	0.997262	NA	1	0.659579
Smim10l1	0	0.169839	0.381166	0.277672	0.997262	NA	1	0.683065
Slc6a6	0	0.261701	-0.177658	0.158287	0.997262	NA	1	1.19442
Iffo1	0.00245415	0.197748	-0.242619	0.18837	0.997262	NA	0	1.27458
Gapdh	0	0.164625	0.304775	0.219312	0.997262	NA	1	0.737289
Zfp398	0.0259899	0.144028	-0.370666	0.253715	0.997262	NA	0	1.4487
Tm7sf3	0.104995	0.0850401	-0.697156	0.404814	0.997262	NA	0	2.00803
Dnai7	0	0.0860639	0.538679	0.313818	0.997262	NA	1	0.583518
Atf7ip	3.96365e-17	0.101422	0.203508	0.124242	0.997262	NA	1	0.815864
Ppp4r2	0.0225137	0.121794	0.314316	0.20314	0.997262	NA	0	0.730288
Mgll	0	0.26302	-0.186738	0.166837	0.997262	NA	1	1.20531
Nr2c2	0.00898789	0.0919316	0.281894	0.167267	0.997262	NA	0	0.754354
Mitf	0	0.09257	0.239526	0.142406	0.997262	NA	1	0.787001
Ergic2	0	0.120306	0.368512	0.237215	0.997262	NA	1	0.691763
Cntn4	0.0138004	0.260906	0.294194	0.26168	0.997262	NA	0	0.745132
Mtmr14	0	0.179689	0.272586	0.203163	0.997262	NA	1	0.761408
Lrrtm4	0	0.138227	-0.205306	0.138493	0.997262	NA	1	1.2279
Frmd4b	0	0.201536	-0.171817	0.134528	0.997262	NA	1	1.18746
Arl6ip5	0	0.242596	-0.357013	0.305525	0.997262	NA	1	1.42906
Setd5	0	0.227194	-0.148862	0.123269	0.997262	NA	1	1.16051
Napb	0	0.23342	0.475937	0.399412	0.997262	NA	1	0.621303
Rbm45	1.38408e-16	0.137917	-0.537909	0.362572	0.997262	NA	1	1.71242
Ctnnbl1	0.00674287	0.211685	-0.235828	0.188822	0.997262	NA	0	1.26596
Itgav	3.61369e-15	0.232735	-0.17037	0.142767	0.997262	NA	1	1.18574
Shld1	0	0.225114	-0.227865	0.187846	0.997262	NA	1	1.25592
Uqcc1	0.00218178	0.106303	0.37749	0.233734	0.997262	NA	0	0.68558
Chgb	0	0.273166	0.329575	0.300762	0.997262	NA	1	0.719229
Dnaaf9	0	0.20648	-0.209994	0.166226	0.997262	NA	1	1.23367
Ralgapa2	0	0.0920931	0.20839	0.123714	0.997262	NA	1	0.81189
Dynlrb1	0.0202181	0.0755188	0.508203	0.285941	0.997262	NA	0	0.601576
Mga	1.00409e-16	0.124185	0.217304	0.141341	0.997262	NA	1	0.804685
Ctnnd1	0.000518489	0.241078	0.190537	0.162533	0.997262	NA	0	0.826515
Xrn2	0	0.16815	-0.211141	0.153204	0.997262	NA	1	1.23509
Mpped2	0.0354349	0.264867	-0.240228	0.215459	0.997262	NA	0	1.27154
Mettl15	1e-16	0.231132	0.269115	0.224741	0.997262	NA	1	0.764055
Smox	1e-14	0.199558	0.212425	0.165593	0.997262	NA	1	0.808621
Sec23b	2.37865e-16	0.249999	0.329617	0.286536	0.997262	NA	1	0.719199
Gpcpd1	1e-14	0.188479	-0.187115	0.142283	0.997262	NA	1	1.20577
Zfp804a	0	0.271374	-0.347775	0.316186	0.997262	NA	1	1.41591
Rpl35	0	0.142966	0.338764	0.231264	0.997262	NA	1	0.712651
Hm13	0	0.246458	0.206839	0.178464	0.997262	NA	1	0.81315
Cdk9	0	0.158565	0.443288	0.314408	0.997262	NA	1	0.641923
Ubr1	0	0.218884	0.17332	0.140968	0.997262	NA	1	0.840868
Rexo4	2.57444e-15	0.111514	-0.413319	0.259716	0.997262	NA	1	1.51183
Vav2	0	0.13684	-0.217815	0.146414	0.997262	NA	1	1.24336
Nacc2	7.92579e-17	0.166184	0.411234	0.297012	0.997262	NA	1	0.662832
Stard7	0	0.217335	-0.316456	0.256521	0.997262	NA	1	1.37226
B2m	0.0207313	0.121159	0.318183	0.205289	0.997262	NA	0	0.72747
Rpl7a	0.132513	0.271349	0.336937	0.306317	0.997262	NA	0	0.713954
Elmo2	0	0.145494	0.31536	0.216648	0.997262	NA	1	0.729526
Eif3j	5.69423e-15	0.171424	0.224379	0.164063	0.997262	NA	1	0.799012
Surf2	0	0.174994	0.299797	0.221035	0.997262	NA	1	0.740969
ENSRNOG00000033429	0.0238503	0.249416	0.384869	0.334154	0.997262	NA	0	0.68054
Dpm1	0	0.173413	0.281759	0.206975	0.997262	NA	1	0.754456
Gpr107	0.00703057	0.267076	-0.249301	0.224631	0.997262	NA	0	1.28313
Ifih1	0	0.191511	0.397996	0.304716	0.997262	NA	1	0.671665
Ubr3	0	0.139652	-0.179883	0.121782	0.997262	NA	1	1.19708
Galnt13	0	0.18093	-0.298295	0.222958	0.997262	NA	1	1.34756
Prrc2b	0	0.09518	-0.297388	0.178217	0.997262	NA	1	1.34634
Gorasp2	6.72154e-16	0.131683	0.406754	0.269821	0.997262	NA	1	0.665808
Zbtb43	0	0.166424	0.495115	0.357797	0.997262	NA	1	0.609501
Tlk1	0	0.250794	0.163717	0.142558	0.997262	NA	1	0.848982
Rpl12	0.063887	0.260275	-0.407254	0.361765	0.997262	NA	0	1.50269
Fmnl2	0	0.210512	-0.124204	0.0991922	0.997262	NA	1	1.13225
Ganc	0.017081	0.261045	-0.222272	0.197764	0.997262	NA	0	1.24891
Fam210b	0	0.241263	-0.450535	0.384469	0.997262	NA	1	1.56915
Pdk1	0	0.132135	0.339806	0.225674	0.997262	NA	1	0.711908
Golga2	3.025e-15	0.0809872	-0.522765	0.299581	0.997262	NA	1	1.68668
AABR07053516.1	0	0.145436	-0.33137	0.227614	0.997262	NA	1	1.39287
Pkp4	0	0.0937794	-0.144228	0.0860656	0.997262	NA	1	1.15515
Usp8	2.72968e-16	0.116946	-0.245742	0.156751	0.997262	NA	1	1.27857
Itga6	4.88084e-15	0.14425	-0.156051	0.106874	0.997262	NA	1	1.16889
Tbc1d20	0	0.0841059	0.34753	0.201193	0.997262	NA	1	0.706431
Pank2	0.0273547	0.208941	0.230093	0.183125	0.997262	NA	0	0.79446
Gpr155	0	0.187581	-0.35155	0.266777	0.997262	NA	1	1.42127
Ap4e1	0.0257731	0.13049	0.407676	0.269596	0.997262	NA	0	0.665194
Ncoa5	0.0483282	0.158828	0.36435	0.258584	0.997262	NA	0	0.694648
Chmp4b	0	0.253956	-0.2484	0.217743	0.997262	NA	1	1.28197
Marchf7	0	0.250622	-0.190597	0.165904	0.997262	NA	1	1.20997
Angpt4	0.00602841	0.0916796	0.417283	0.247411	0.997262	NA	0	0.658834
ENSRNOG00000032195	0.0364387	0.149779	-0.37256	0.258666	0.997262	NA	0	1.45145
Prelid3b	0	0.103498	0.679123	0.41712	0.997262	NA	1	0.507061
Hnrnpa3	0	0.219783	0.186919	0.152325	0.997262	NA	1	0.829511
Ttc21b	2.04354e-15	0.187341	0.426426	0.323421	0.997262	NA	1	0.652838
Lnpk	1.15669e-15	0.259625	-0.262727	0.233063	0.997262	NA	1	1.30047
Nr6a1	4e-14	0.167595	0.222617	0.16132	0.997262	NA	1	0.800421
Cers6	0	0.166859	0.248893	0.180049	0.997262	NA	1	0.779663
Slc17a9	0	0.206753	-0.330836	0.262039	0.997262	NA	1	1.39213
Rps21	0.0166662	0.251026	-0.352791	0.307347	0.997262	NA	0	1.42303
Rpn2	0.00940594	0.229946	0.306455	0.255273	0.997262	NA	0	0.736052
Cep250	0	0.0987389	0.355728	0.215463	0.997262	NA	1	0.700663
Tti1	0.0379588	0.260911	-0.288242	0.256388	0.997262	NA	0	1.33408
Commd7	0	0.11045	0.480222	0.300859	0.997262	NA	1	0.618646
Arfgap2	2.99056e-16	0.178072	-0.436022	0.323767	0.997262	NA	1	1.54654
RGD1309540	0	0.0812093	-0.284515	0.163166	0.997262	NA	1	1.32912
Ptprj	1.09156e-16	0.227378	-0.140878	0.116704	0.997262	NA	1	1.15128
Mafb	0	0.225632	0.375928	0.310252	0.997262	NA	1	0.686652
Hipk3	0.00387619	0.114771	-0.361377	0.229139	0.997262	NA	0	1.4353
Wwp1	0.0066029	0.14221	0.224753	0.153142	0.997262	NA	0	0.798714
AC125757.1	0.0953274	0.179077	-0.396804	0.295328	0.997262	NA	0	1.48706
Usp45	0.108093	0.157198	-0.415324	0.293607	0.997262	NA	0	1.51486
Phactr4	1.99081e-14	0.162965	-0.289146	0.207248	0.997262	NA	1	1.33529
Map3k7	0	0.124604	0.297042	0.19342	0.997262	NA	1	0.743013
Lactb2	0	0.132263	0.545234	0.362225	0.997262	NA	1	0.579706
Zswim5	0	0.107159	-0.272003	0.168831	0.997262	NA	1	1.31259
Dhdds	0	0.193838	-0.252334	0.194206	0.997262	NA	1	1.28703
ENSRNOG00000019655	2.81448e-15	0.254646	0.169517	0.148812	0.997262	NA	1	0.844072
Kdm4a	0.135837	0.114913	-0.561036	0.355877	0.997262	NA	0	1.75249
Cnr2	1e-14	0.253775	0.290294	0.25437	0.997262	NA	1	0.748043
Luzp1	0	0.158615	-0.342999	0.243306	0.997262	NA	1	1.40917
Cops5	0	0.113017	0.42624	0.268959	0.997262	NA	1	0.65296
Aptx	0	0.221	0.313093	0.255821	0.997262	NA	1	0.731182
Cdc42	0	0.251336	-0.170414	0.148559	0.997262	NA	1	1.1858
Rsrp1	0	0.244824	-0.135387	0.11641	0.997262	NA	1	1.14498
Vcpip1	0	0.141566	0.386078	0.262641	0.997262	NA	1	0.679717
Plod1	0.0717534	0.257436	0.427578	0.377562	0.997262	NA	0	0.652086
Tmem50a	0	0.130102	0.350834	0.231772	0.997262	NA	1	0.704101
Capzb	4.49643e-17	0.239606	0.177675	0.151088	0.997262	NA	1	0.837214
Rimkla	4e-14	0.127087	0.482647	0.316347	0.997262	NA	1	0.617148
Eif4g3	0	0.0882609	-0.174755	0.102517	0.997262	NA	1	1.19095
Zbtb40	0.0261421	0.124732	0.451103	0.293838	0.997262	NA	0	0.636926
Arid1a	2.92229e-15	0.173976	-0.16218	0.11929	0.997262	NA	1	1.17607
Macf1	0	0.215849	-0.108409	0.0875935	0.997262	NA	1	1.1145
Efcab7	0	0.194416	0.407144	0.31376	0.997262	NA	1	0.665548
Atg4c	0	0.265047	-0.208582	0.187146	0.997262	NA	1	1.23193
Sgip1	0.0805236	0.107361	0.479024	0.297499	0.997262	NA	0	0.619388
Pithd1	0	0.189674	0.436603	0.332893	0.997262	NA	1	0.646228
Efhd2	0	0.135871	0.400267	0.268393	0.997262	NA	1	0.670141
Usp48	0	0.149557	-0.20809	0.144397	0.997262	NA	1	1.23132
Kazn	0.0298778	0.191748	-0.394599	0.302276	0.997262	NA	0	1.48379
Fktn	6.52367e-15	0.101939	0.367296	0.224574	0.997262	NA	1	0.692605
Aldh4a1	0	0.207541	-0.361572	0.286881	0.997262	NA	1	1.43558
Rere	0	0.0976934	-0.179642	0.10847	0.997262	NA	1	1.19679
Slc44a1	0	0.175312	0.207351	0.152989	0.997262	NA	1	0.812734
Kcnab2	0	0.075601	0.615696	0.346519	0.997262	NA	1	0.540265
Snx30	0	0.078529	0.212014	0.120512	0.997262	NA	1	0.808953
Yipf1	0	0.147552	0.35554	0.2455	0.997262	NA	1	0.700795
Scp2	0	0.150158	0.284788	0.197911	0.997262	NA	1	0.752173
Zcchc7	0	0.190513	-0.141958	0.108442	0.997262	NA	1	1.15253
Akna	1.39927e-15	0.239336	-0.230612	0.195991	0.997262	NA	1	1.25937
Psip1	0.0140586	0.193502	0.249345	0.191762	0.997262	NA	0	0.779311
Bnc2	1.705e-15	0.236013	-0.188609	0.159162	0.997262	NA	1	1.20757
Rnf38	0	0.123785	0.215455	0.139989	0.997262	NA	1	0.806175
Tdrd7	4e-14	0.217008	-0.324754	0.26306	0.997262	NA	1	1.38369
Mtap	4e-14	0.253691	-0.293745	0.257348	0.997262	NA	1	1.34144
Sync	0	0.269811	-0.372709	0.337753	0.997262	NA	1	1.45166
Khdrbs1	0	0.092195	-0.306576	0.18206	0.997262	NA	1	1.35877
Zmym6	0	0.238781	0.26974	0.228973	0.997262	NA	1	0.763578
St18	0	0.174777	-0.49376	0.363858	0.997262	NA	1	1.63847
Lypla1	1e-14	0.263053	-0.293404	0.262154	0.997262	NA	1	1.34098
Tcea1	0	0.23075	0.236901	0.197677	0.997262	NA	1	0.789069
Lyn	0	0.256126	-0.0865217	0.0761906	0.997262	NA	1	1.09038
Mrpl15	0	0.158305	0.55024	0.390021	0.997262	NA	1	0.576812
Rragc	0	0.168074	-0.418362	0.303508	0.997262	NA	1	1.51947
Scmh1	0	0.167365	-0.201553	0.145977	0.997262	NA	1	1.2233
Sdcbp	0	0.096156	-0.439261	0.264014	0.997262	NA	1	1.55156
Chd7	0	0.125651	-0.183738	0.119974	0.997262	NA	1	1.2017
ENSRNOG00000026044	0.103078	0.207909	-0.460531	0.365694	0.997262	NA	0	1.58492
ENSRNOG00000061262	0	0.189863	-0.173919	0.132663	0.997262	NA	1	1.18996
Slc9a7	0	0.142125	0.438674	0.29884	0.997262	NA	1	0.644891
ENSRNOG00000062454	0.0474359	0.227971	0.338125	0.280462	0.997262	NA	0	0.713106
Maoa	0	0.168058	0.494236	0.35854	0.997262	NA	1	0.610037
Acsl4	0	0.238795	-0.205137	0.174139	0.997262	NA	1	1.22769
AABR07040412.1	0.00205342	0.155762	-0.120567	0.0849383	0.997262	NA	0	1.12814
ENSRNOG00000006797	0	0.272626	0.232567	0.211996	0.997262	NA	1	0.792496
ENSRNOG00000039759	0	0.13905	0.187877	0.127001	0.997262	NA	1	0.828717
ENSRNOG00000069692	0.0154758	0.246915	-0.253114	0.218602	0.997262	NA	0	1.28803
ENSRNOG00000047931	0	0.228707	0.127276	0.105737	0.997262	NA	1	0.880491
ENSRNOG00000030622	0	0.20621	-0.314842	0.249073	0.997262	NA	1	1.37004
ENSRNOG00000002662	0	0.219575	0.418499	0.340892	0.997262	NA	1	0.658034
ENSRNOG00000056728	0	0.236564	0.306557	0.259	0.997262	NA	1	0.735977
Zfp182	0	0.0830077	0.328899	0.189732	0.997262	NA	1	0.719716
ENSRNOG00000058249	5.64832e-15	0.0955988	0.549147	0.329506	0.997262	NA	1	0.577442
Elk1	0.00251498	0.110792	0.455251	0.285488	0.997262	NA	0	0.634289
Ctps2	0	0.176337	-0.237006	0.175285	0.997262	NA	1	1.26745
ENSRNOG00000004249	0	0.141277	0.188139	0.127894	0.997262	NA	1	0.8285
ENSRNOG00000061508	0	0.260691	-0.39707	0.353027	0.997262	NA	1	1.48746
Cox7b	0.0214837	0.205226	0.41128	0.32466	0.997262	NA	0	0.662802
ENSRNOG00000003191	0	0.259209	0.396199	0.351159	0.997262	NA	1	0.672873
ENSRNOG00000005387	0	0.258848	-0.225942	0.200104	0.997262	NA	1	1.2535
Sh3bgrl	0	0.140211	0.221791	0.150366	0.997262	NA	1	0.801083
ENSRNOG00000000869	0	0.275257	0.203099	0.186152	0.997262	NA	1	0.816197
Gpkow	0	0.259282	-0.396125	0.351147	0.997262	NA	1	1.48605
Dock11	0	0.165155	0.178136	0.128345	0.997262	NA	1	0.836829
ENSRNOG00000003472	0	0.191994	-0.355058	0.272137	0.997262	NA	1	1.42626
ENSRNOG00000005157	0	0.216015	0.300726	0.243071	0.997262	NA	1	0.740281
ENSRNOG00000003809	0	0.159922	0.189948	0.135162	0.997262	NA	1	0.827002
ENSRNOG00000057706	0	0.123923	-0.364596	0.23698	0.997262	NA	1	1.43993
Mbtps2	1e-14	0.166635	-0.367921	0.266013	0.997262	NA	1	1.44473
ENSRNOG00000056765	4.59184e-14	0.231506	-0.328459	0.274519	0.997262	NA	1	1.38883
Prkd3	0	0.0930113	-0.308151	0.183454	0.997262	NA	1	1.36091
Ttc27	0	0.221317	0.265288	0.21691	0.997262	NA	1	0.766985
Prkce	0	0.138929	0.228735	0.154573	0.997262	NA	1	0.795539
Pigf	0.0407856	0.151342	0.312151	0.217556	0.997262	NA	0	0.731871
Foxn2	0	0.221579	0.258811	0.211734	0.997262	NA	1	0.771969
Srbd1	0	0.203234	-0.222837	0.175132	0.997262	NA	1	1.24962
Ppm1b	0.00135237	0.194518	0.214485	0.165328	0.997262	NA	0	0.806957
Spast	0	0.272946	0.190037	0.173343	0.997262	NA	1	0.826929
Memo1	0	0.20305	0.178999	0.140622	0.997262	NA	1	0.836106
Thada	0	0.182184	-0.194219	0.145585	0.997262	NA	1	1.21436
Haao	0	0.201774	0.388019	0.303967	0.997262	NA	1	0.6784
Ylpm1	0	0.152254	-0.217689	0.152059	0.997262	NA	1	1.2432
Slc8a1	0	0.136463	0.170639	0.114593	0.997262	NA	1	0.843126
Prkar2b	0.15073	0.0835855	0.765093	0.442186	0.997262	NA	0	0.465291
Ppm1g	0.0134233	0.167775	0.365313	0.264837	0.997262	NA	0	0.69398
Brms1l	0.0040376	0.193769	-0.37646	0.289694	0.997262	NA	0	1.45712
Cfl2	0	0.182282	0.444631	0.333366	0.997262	NA	1	0.641061
Eif2b4	0.0558871	0.187425	0.510735	0.387439	0.997262	NA	0	0.600054
Mdga2	0.00631308	0.144784	-0.210677	0.144477	0.997262	NA	0	1.23451
Mpv17	0.0445467	0.149389	0.374872	0.260022	0.997262	NA	0	0.687378
Zfp512	0	0.183474	0.302832	0.22767	0.997262	NA	1	0.738723
Klhl29	8.58076e-16	0.252932	0.417156	0.364884	0.997262	NA	1	0.658918
Tmed8	0.0447793	0.199153	0.356142	0.277376	0.997262	NA	0	0.700373
Brf1	0	0.0855195	0.394019	0.229145	0.997262	NA	1	0.674341
Sptlc2	0	0.101785	-0.322373	0.197018	0.997262	NA	1	1.3804
Bzw2	1.81077e-17	0.197438	-0.232659	0.180511	0.997262	NA	1	1.26195
Ifrd1	0	0.109829	0.439773	0.275037	0.997262	NA	1	0.644182
Ttc7b	0	0.0946871	-0.301475	0.180397	0.997262	NA	1	1.35185
Cyria	0.000854426	0.0995504	0.280294	0.170181	0.997262	NA	0	0.755561
Scfd1	0.00207287	0.270888	0.240224	0.218183	0.997262	NA	0	0.786452
Btbd7	0	0.203208	-0.255697	0.200946	0.997262	NA	1	1.29136
Iah1	0	0.185226	0.413682	0.312252	0.997262	NA	1	0.661211
Rock2	0	0.15403	-0.165376	0.116017	0.997262	NA	1	1.17984
Coq6	0	0.244327	-0.53913	0.463075	0.997262	NA	1	1.71451
Dhrs7	0	0.189018	0.422833	0.321915	0.997262	NA	1	0.655188
Ppp4r3a	0	0.179623	0.197121	0.146895	0.997262	NA	1	0.821091
Pnpla8	1e-14	0.106867	0.39179	0.24298	0.997262	NA	1	0.675846
Calm1.1	0	0.153667	0.202769	0.142125	0.997262	NA	1	0.816467
Nol10	0	0.251965	-0.348824	0.304493	0.997262	NA	1	1.4174
Mnat1	0.0414599	0.147723	0.346253	0.239187	0.997262	NA	0	0.707333
Trmt5	4e-14	0.175278	0.376014	0.277411	0.997262	NA	1	0.686593
Colec11	0	0.243272	0.351712	0.301421	0.997262	NA	1	0.703482
Zfyve26	0	0.266986	-0.269881	0.24313	0.997262	NA	1	1.30981
Akap6	6.57205e-16	0.151691	-0.206887	0.144314	0.997262	NA	1	1.22984
Lgmn	0	0.173866	-0.131324	0.0965699	0.997262	NA	1	1.14034
Rin3	0.0252206	0.223896	-0.273634	0.224985	0.997262	NA	0	1.31473
Susd6	0	0.160161	-0.156304	0.111286	0.997262	NA	1	1.16918
Rad51b	0.00263259	0.202153	0.144179	0.113042	0.997262	NA	0	0.865733
Srsf5	0	0.191907	-0.174089	0.133406	0.997262	NA	1	1.19016
NEWGENE.619861	2.6328e-15	0.122397	-0.302709	0.195955	0.997262	NA	1	1.35352
Wdr20	0	0.18701	0.214562	0.162612	0.997262	NA	1	0.806894
Cdc42bpb	4e-14	0.105146	-0.213094	0.131507	0.997262	NA	1	1.2375
Zfp386	1.61744e-15	0.263676	0.214923	0.192283	0.997262	NA	1	0.806604
Ckb	0	0.135019	-0.241752	0.161751	0.997262	NA	1	1.27348
Sbf1	0.0598718	0.124434	-0.4294	0.27948	0.997262	NA	0	1.53634
Tmem184b	0	0.0801524	0.361296	0.206478	0.997262	NA	1	0.696773
Aco2	0	0.17115	-0.331355	0.242127	0.997262	NA	1	1.39285
Zfp709l1	0	0.197215	-0.209775	0.162676	0.997262	NA	1	1.2334
Zdhhc17	0	0.1789	0.238381	0.177347	0.997262	NA	1	0.787903
ENSRNOG00000039861	0	0.111945	0.346445	0.217957	0.997262	NA	1	0.707197
Mon2	0.00961999	0.117236	0.255791	0.16329	0.997262	NA	0	0.774304
Mrtfa	0	0.228902	-0.192798	0.160239	0.997262	NA	1	1.21264
Celf5	0	0.109415	0.56177	0.350924	0.997262	NA	1	0.570199
Lemd3	0.0476921	0.149884	-0.383406	0.266265	0.997262	NA	0	1.46727
Cnot2	0	0.0799168	-0.242637	0.138557	0.997262	NA	1	1.27461
Srebf2	0	0.274778	-0.164079	0.150238	0.997262	NA	1	1.17831
ENSRNOG00000007821	0	0.0872826	0.415551	0.243025	0.997262	NA	1	0.659976
Zcrb1	0	0.215846	0.272167	0.219906	0.997262	NA	1	0.761727
Poldip3	0	0.202109	0.289399	0.226879	0.997262	NA	1	0.748713
Rassf3	0	0.158103	-0.216206	0.153177	0.997262	NA	1	1.24136
Parvb	0.0161048	0.25949	-0.23607	0.209357	0.997262	NA	0	1.26626
Tafa2	0	0.207251	0.276566	0.219295	0.997262	NA	1	0.758383
Chpt1	0	0.27459	0.26698	0.244363	0.997262	NA	1	0.765688
Mtdh	0	0.152157	0.177232	0.12377	0.997262	NA	1	0.837585
Ncald	0	0.242038	-0.134016	0.114552	0.997262	NA	1	1.14341
Pced1b	0.00038119	0.166594	0.197498	0.14278	0.997262	NA	0	0.820781
Cdk17	0.0215067	0.18887	-0.274141	0.208642	0.997262	NA	0	1.3154
Spats2	0	0.18398	0.237543	0.178792	0.997262	NA	1	0.788563
Nr2c1	0	0.196539	0.273877	0.212065	0.997262	NA	1	0.760426
Poc1b	0	0.0770619	-0.587197	0.332126	0.997262	NA	1	1.79894
Tuba1b	0	0.228384	-0.208185	0.172834	0.997262	NA	1	1.23144
Mbd6	0	0.184872	0.344625	0.259917	0.997262	NA	1	0.708486
Scn8a	0	0.215616	-0.45327	0.366051	0.997262	NA	1	1.57345
Mettl7a	0.00967775	0.131115	-0.465047	0.308035	0.997262	NA	0	1.59209
Rims2	0	0.142493	0.270298	0.184306	0.997262	NA	1	0.763152
Prpf40b	0	0.142916	0.264428	0.180495	0.997262	NA	1	0.767645
Smarcd1	0	0.0885394	0.515809	0.302856	0.997262	NA	1	0.597017
Dgka	0.0353525	0.122863	0.353972	0.229425	0.997262	NA	0	0.701894
Dnajc14	0	0.103415	0.50384	0.309386	0.997262	NA	1	0.604206
Ikzf4	0	0.19657	0.393231	0.304503	0.997262	NA	1	0.674873
Bloc1s1	0.130937	0.178389	0.530647	0.394319	0.997262	NA	0	0.588224
Ywhaz	0	0.0949258	0.281426	0.168522	0.997262	NA	1	0.754707
Cnpy2	0.00114536	0.0976515	0.492976	0.297628	0.997262	NA	0	0.610806
Enpp2	0.0219427	0.131974	-0.23756	0.157705	0.997262	NA	0	1.26815
ENSRNOG00000043390	0	0.113208	-0.283418	0.178932	0.997262	NA	1	1.32766
Rnf139	0	0.216817	0.231407	0.187368	0.997262	NA	1	0.793417
Wiz	0	0.207056	-0.424817	0.336702	0.997262	NA	1	1.52931
Akap8l	0	0.129078	0.202932	0.133706	0.997262	NA	1	0.816334
ENSRNOG00000069530	0	0.177715	0.434416	0.322309	0.997262	NA	1	0.647643
Puf60	0	0.229725	-0.389275	0.324107	0.997262	NA	1	1.47591
Smad3	0	0.18626	-0.182998	0.138454	0.997262	NA	1	1.20081
Bud13	0	0.112587	0.556807	0.350928	0.997262	NA	1	0.573036
Zfp266	0	0.217516	-0.280363	0.227353	0.997262	NA	1	1.32361
Mrpl3	0.0859006	0.163854	0.470032	0.337612	0.997262	NA	0	0.624982
Dnmt1	0.114016	0.206944	0.455997	0.361325	0.997262	NA	0	0.633816
Zfp653	0	0.108088	-0.580078	0.361005	0.997262	NA	1	1.78618
Rab6b	0	0.200793	0.297289	0.232385	0.997262	NA	1	0.742829
Tf	1.40625e-15	0.223947	-0.189178	0.155561	0.997262	NA	1	1.20826
Slc44a2	1.21476e-15	0.113574	-0.22085	0.139572	0.997262	NA	1	1.24714
Rnf214	0	0.269701	0.236727	0.214475	0.997262	NA	1	0.789206
Pcsk7	0	0.112079	-0.431594	0.271627	0.997262	NA	1	1.53971
Foxred1	0	0.108539	0.451174	0.281141	0.997262	NA	1	0.63688
Plekho2	0	0.207901	0.248288	0.197154	0.997262	NA	1	0.780136
Zfp810	0	0.115725	-0.362835	0.230669	0.997262	NA	1	1.4374
ENSRNOG00000029876	0	0.253865	-0.349161	0.30601	0.997262	NA	1	1.41788
Herpud2	0	0.234857	-0.208051	0.175136	0.997262	NA	1	1.23128
Arhgef12	0	0.0998295	-0.335937	0.204132	0.997262	NA	1	1.39925
Rbm7	0	0.243423	0.301386	0.258374	0.997262	NA	1	0.739792
Rab8b	0	0.161057	-0.235855	0.168284	0.997262	NA	1	1.26599
Sltm	0	0.17898	-0.207352	0.154291	0.997262	NA	1	1.23042
Gramd1b	3.3575e-15	0.121578	-0.175114	0.113109	0.997262	NA	1	1.19138
Csnk1g1	0	0.230825	0.165532	0.138146	0.997262	NA	1	0.847443
Dcun1d5	0	0.274384	-0.275754	0.252286	0.997262	NA	1	1.31752
Ntm	1.40124e-17	0.172094	-0.2182	0.159795	0.997262	NA	1	1.24384
Cbl	2.93878e-14	0.132357	-0.186535	0.123954	0.997262	NA	1	1.20507
Uqcrc1	0	0.108427	0.496685	0.309403	0.997262	NA	1	0.608545
Arcn1	0	0.207148	0.299131	0.237133	0.997262	NA	1	0.741463
Kcnj5	0.043374	0.204581	-0.305984	0.241196	0.997262	NA	0	1.35796
Rp9	0.00483112	0.255872	0.225937	0.198853	0.997262	NA	0	0.797769
Ets1	1.94168e-16	0.240441	0.145229	0.123717	0.997262	NA	1	0.864824
Elovl5	1.88323e-15	0.216093	0.291621	0.235752	0.997262	NA	1	0.747052
Rora	0.0225304	0.240911	-0.21352	0.182073	0.997262	NA	0	1.23803
Mlip	0	0.159359	-0.645714	0.458854	0.997262	NA	1	1.90735
Cyb5r4	7.89867e-16	0.138784	0.330879	0.223517	0.997262	NA	1	0.718292
Dipk2a	1.64273e-14	0.175639	0.360119	0.265907	0.997262	NA	1	0.697593
Ccdc71	1e-14	0.0920619	0.574195	0.340845	0.997262	NA	1	0.563158
Phip	1e-14	0.142399	-0.189345	0.129077	0.997262	NA	1	1.20846
Cntn5	0	0.0836327	-0.301943	0.174535	0.997262	NA	1	1.35248
Mtmr2	4.90875e-16	0.17942	0.349428	0.260273	0.997262	NA	1	0.705091
Map4	0	0.0874608	0.178171	0.104258	0.997262	NA	1	0.8368
U2surp	0.000693968	0.158472	0.216984	0.153864	0.997262	NA	0	0.804943
Ccdc82	0	0.0840933	0.347787	0.201334	0.997262	NA	1	0.706249
Dync1li1	4e-14	0.173248	0.24558	0.180329	0.997262	NA	1	0.782251
Scap	0	0.140718	0.309436	0.210055	0.997262	NA	1	0.733861
Rasa2	0	0.137629	-0.285878	0.192552	0.997262	NA	1	1.33093
Icam1	0	0.112432	0.429578	0.270625	0.997262	NA	1	0.650783
Fbxl12	0.0136852	0.17698	-0.316864	0.234695	0.997262	NA	0	1.37282
Atm	0	0.188287	0.126413	0.0960833	0.997262	NA	1	0.88125
AABR07071244.1	0	0.0940473	0.370329	0.221168	0.997262	NA	1	0.690507
Cspg4	0	0.261821	-0.215294	0.191868	0.997262	NA	1	1.24023
Xrn1	0	0.222268	0.145124	0.118903	0.997262	NA	1	0.864915
Scaper	0	0.212375	-0.167617	0.13441	0.997262	NA	1	1.18248
Cx3cr1	0	0.162774	0.128133	0.0917992	0.997262	NA	1	0.879736
Cdv3	0	0.104275	0.414888	0.255399	0.997262	NA	1	0.660414
Zdhhc3	0	0.196942	-0.433117	0.335668	0.997262	NA	1	1.54206
Hexa	0	0.171188	0.335736	0.24535	0.997262	NA	1	0.714812
Clk3	0.018126	0.262159	-0.329165	0.293556	0.997262	NA	0	1.38981
Ccr5	0	0.0928156	0.258322	0.153696	0.997262	NA	1	0.772347
Pias1	0	0.216871	-0.15755	0.127582	0.997262	NA	1	1.17064
Map2k1	0	0.138463	-0.242158	0.16345	0.997262	NA	1	1.274
Rab11a	0.064018	0.132315	-0.484771	0.322099	0.997262	NA	0	1.6238
Nab1	0	0.118628	0.419834	0.269029	0.997262	NA	1	0.657156
Usp40	0.0138734	0.112405	-0.264475	0.166601	0.997262	NA	0	1.30275
Pgap1	0	0.150969	0.234994	0.163632	0.997262	NA	1	0.790575
Ankrd44	2.50273e-16	0.0769732	0.162268	0.0917532	0.997262	NA	1	0.850213
Ilkap	0	0.210762	0.232389	0.185693	0.997262	NA	1	0.792638
Mob4	1.22662e-14	0.180042	0.265907	0.198346	0.997262	NA	1	0.76651
Safb2	0	0.199731	0.189262	0.147593	0.997262	NA	1	0.82757
Micos13	0.15949	0.262134	0.49544	0.44182	0.997262	NA	0	0.609303
Brcc3	0	0.152432	0.463974	0.324232	0.997262	NA	1	0.62878
Bmpr2	0	0.0939132	-0.242428	0.144724	0.997262	NA	1	1.27434
Wdfy1	0	0.262193	-0.114403	0.102034	0.997262	NA	1	1.1212
Smap1	0	0.163819	0.226842	0.162921	0.997262	NA	1	0.797047
Fam135a	0	0.137664	0.292189	0.19682	0.997262	NA	1	0.746627
Ralbp1	0.0533586	0.241721	-0.367238	0.313692	0.997262	NA	0	1.44374
Vapa	0	0.139039	0.287881	0.194596	0.997262	NA	1	0.749851
Pja2	0	0.134967	-0.259936	0.173894	0.997262	NA	1	1.29685
Ptprm	0.046357	0.246783	-0.201435	0.173921	0.997262	NA	0	1.22316
Clk1	0	0.235896	-0.172783	0.145771	0.997262	NA	1	1.18861
Pam	1e-14	0.211605	0.331553	0.26542	0.997262	NA	1	0.717808
Kif1a	0	0.193935	0.353459	0.272095	0.997262	NA	1	0.702255
Raph1	4e-14	0.171071	-0.311044	0.227243	0.997262	NA	1	1.36485
ENSRNOG00000014851	0	0.179171	0.212307	0.158047	0.997262	NA	1	0.808717
Fer	0	0.231278	-0.133606	0.11161	0.997262	NA	1	1.14294
Sned1	0.0975986	0.127331	0.556364	0.364898	0.997262	NA	0	0.57329
Klf7	0	0.169693	0.168634	0.122804	0.997262	NA	1	0.844818
Dlgap1	0.0129268	0.238528	-0.231992	0.196825	0.997262	NA	0	1.26111
Ino80d	0.000723687	0.247004	0.236414	0.204218	0.997262	NA	0	0.789454
Pid1	0.00866488	0.237153	-0.156455	0.13235	0.997262	NA	0	1.16936
Foxp4	0	0.234505	0.368492	0.309961	0.997262	NA	1	0.691776
B3gnt7	1.97754e-16	0.0813385	0.6453	0.37023	0.997262	NA	1	0.524505
Klhdc3	0	0.266943	0.270856	0.243985	0.997262	NA	1	0.762726
Tfeb	2.58692e-16	0.0820213	-0.401518	0.23088	0.997262	NA	1	1.49409
Trerf1	4e-14	0.163919	-0.300297	0.215728	0.997262	NA	1	1.35026
Erbb4	0	0.24987	-0.143723	0.124904	0.997262	NA	1	1.15456
Creb1	0	0.148074	-0.230116	0.159099	0.997262	NA	1	1.25875
Atic	7.056e-15	0.163292	0.353199	0.253355	0.997262	NA	1	0.702438
Psmd1	0	0.19772	-0.261242	0.202816	0.997262	NA	1	1.29854
Htr2b	0	0.222623	0.415744	0.34089	0.997262	NA	1	0.659849
Phf3	0.00624624	0.206687	-0.210128	0.166408	0.997262	NA	0	1.23384
ENSRNOG00000046050	0	0.201253	-0.26401	0.206582	0.997262	NA	1	1.30214
Ptpn18	0	0.197739	-0.217424	0.168805	0.997262	NA	1	1.24287
Cnnm3	0	0.193636	-0.305604	0.235099	0.997262	NA	1	1.35744
Ctdsp1	0.0424838	0.256231	0.368633	0.324688	0.997262	NA	0	0.691679
Cox5b	0	0.212966	0.359795	0.288888	0.997262	NA	1	0.697819
Vav1	0	0.226341	0.211175	0.174548	0.997262	NA	1	0.809632
Pnkd	0	0.130736	0.406654	0.269092	0.997262	NA	1	0.665874
Zfp451	0	0.152292	-0.290531	0.202958	0.997262	NA	1	1.33714
Uggt1	0	0.106621	-0.297044	0.184091	0.997262	NA	1	1.34587
Mitd1	0	0.186183	0.426216	0.322413	0.997262	NA	1	0.652975
Inpp4a	0	0.27514	-0.13588	0.124511	0.997262	NA	1	1.14554
Rev1	1.65981e-15	0.105398	0.435012	0.268654	0.997262	NA	1	0.647257
Il1rl1	0	0.162912	0.317006	0.227188	0.997262	NA	1	0.728327
Kansl3	1.8595e-16	0.187261	-0.255728	0.193921	0.997262	NA	1	1.2914
ENSRNOG00000015699	0	0.123367	-0.279441	0.181362	0.997262	NA	1	1.32239
Ubb	3.61065e-15	0.157998	0.281718	0.19954	0.997262	NA	1	0.754486
Igtp	0	0.272611	0.238656	0.21754	0.997262	NA	1	0.787686
Zzef1	0.00410824	0.2194	0.208993	0.170172	0.997262	NA	0	0.811401
Pfn1	0	0.0829866	0.400611	0.231084	0.997262	NA	1	0.66991
Shisa9	0.0947144	0.266842	-0.355061	0.319769	0.997262	NA	0	1.42627
Pecam1	0	0.0810607	-0.321127	0.184073	0.997262	NA	1	1.37868
Ddx52	0	0.197662	0.381928	0.296473	0.997262	NA	1	0.682544
Ubtf	0	0.0982043	0.42126	0.25475	0.997262	NA	1	0.65622
Cops3	0	0.188357	0.254401	0.193394	0.997262	NA	1	0.775381
Cpd	0.131756	0.241302	-0.453731	0.387229	0.997262	NA	0	1.57417
Gabarap	4e-14	0.145728	0.4139	0.284509	0.997262	NA	1	0.661067
Pafah1b1	3.46021e-17	0.274244	0.117161	0.107159	0.997262	NA	1	0.889442
Abca3	6.07994e-16	0.0833757	-0.408366	0.235855	0.997262	NA	1	1.50436
Gid4	0	0.172841	0.507642	0.372409	0.997262	NA	1	0.601913
Trpv3	2.61678e-14	0.159883	0.2238	0.159236	0.997262	NA	1	0.799475
Rabep1	0	0.192568	-0.191412	0.146899	0.997262	NA	1	1.21096
Socs7	0	0.273438	-0.30131	0.275124	0.997262	NA	1	1.35163
Litaf	0.00689548	0.158903	-0.353078	0.250629	0.997262	NA	0	1.42344
Srsf2	0	0.126048	-0.21011	0.137338	0.997262	NA	1	1.23381
Aspa	0	0.188843	0.124357	0.094639	0.997262	NA	1	0.883065
Hagh	0	0.20703	0.448729	0.355634	0.997262	NA	1	0.638439
Pitpna	0	0.130864	0.251154	0.16625	0.997262	NA	1	0.777902
Clcn7	1.70132e-16	0.100017	-0.454972	0.276617	0.997262	NA	1	1.57613
Clec16a	0.0210832	0.135302	-0.329088	0.220345	0.997262	NA	0	1.3897
Fbf1	0.0512209	0.084384	0.569968	0.330264	0.997262	NA	0	0.565544
Mettl16	0	0.116476	0.362574	0.230977	0.997262	NA	1	0.695883
Kcnj2	0	0.154623	0.332593	0.233663	0.997262	NA	1	0.717062
Srsf1	8.60805e-16	0.26598	0.212994	0.191478	0.997262	NA	1	0.808161
Acox1	1e-14	0.162424	-0.315337	0.22573	0.997262	NA	1	1.37072
Vezf1	0	0.228012	0.307368	0.254972	0.997262	NA	1	0.73538
Ppp1r9b	0	0.176871	-0.301517	0.223271	0.997262	NA	1	1.35191
Grin2a	0	0.100649	0.394517	0.240308	0.997262	NA	1	0.674006
Pip4k2b	0	0.254143	-0.185034	0.162261	0.997262	NA	1	1.20326
Ppm1e	0	0.104946	-0.180452	0.111299	0.997262	NA	1	1.19776
Cramp1	0.0369872	0.0975314	-0.44536	0.268784	0.997262	NA	0	1.56105
Tmem11	0	0.240115	-0.369101	0.314209	0.997262	NA	1	1.44643
Myo18a	0	0.258965	-0.162873	0.144283	0.997262	NA	1	1.17689
Ube2i.1	0	0.123401	0.301767	0.195869	0.997262	NA	1	0.73951
Arhgap44	0	0.262958	0.37917	0.338718	0.997262	NA	1	0.684429
Npepps	0	0.271221	-0.173418	0.157616	0.997262	NA	1	1.18936
Mapk9	0	0.258535	-0.2495	0.220823	0.997262	NA	1	1.28338
Atp5pd	2.64263e-16	0.235007	0.359713	0.302901	0.997262	NA	1	0.697877
Msl1	0	0.181521	0.254218	0.19027	0.997262	NA	1	0.775523
Capn15	0	0.21942	0.380822	0.310098	0.997262	NA	1	0.683299
Mrpl58	1e-14	0.238331	0.471021	0.399452	0.997262	NA	1	0.624365
Ltc4s	0.043267	0.105838	-0.312574	0.193283	0.997262	NA	0	1.36694
Cant1	0	0.205202	0.466853	0.368509	0.997262	NA	1	0.626972
Nsf	0	0.173452	0.233418	0.17148	0.997262	NA	1	0.791822
Hba.a2	0.0934286	0.0762508	0.686782	0.387385	0.997262	NA	0	0.503193
Tsen54	0.0780514	0.238188	0.542487	0.459918	0.997262	NA	0	0.581301
Specc1	0	0.272741	0.100332	0.0914795	0.997262	NA	1	0.904537
ENSRNOG00000004137	0.198224	0.153643	0.530602	0.371888	0.997262	NA	0	0.588251
Mbtd1	5.23456e-15	0.0807339	-0.269621	0.154383	0.997262	NA	1	1.30947
Polr2a	0	0.237414	0.202895	0.17173	0.997262	NA	1	0.816364
Armc7	4.34028e-16	0.162914	0.349191	0.250256	0.997262	NA	1	0.705258
Rab11fip3	0	0.224171	0.260092	0.213977	0.997262	NA	1	0.770981
Srp68	0	0.246379	-0.376937	0.325173	0.997262	NA	1	1.45781
Rufy1	0	0.208638	0.226567	0.180199	0.997262	NA	1	0.797266
Eftud2	1.05194e-16	0.217494	0.303068	0.245754	0.997262	NA	1	0.738549
Afmid	1.76644e-15	0.235833	0.169011	0.142569	0.997262	NA	1	0.844499
Wipf2	1e-14	0.275215	-0.325125	0.29797	0.997262	NA	1	1.3842
Utp6	4e-14	0.188643	0.337634	0.256833	0.997262	NA	1	0.713457
Hspa4	0	0.170896	-0.25065	0.183046	0.997262	NA	1	1.28486
Car10	0.0149852	0.223735	0.348557	0.286488	0.997262	NA	0	0.705705
Dnajc7	0.0015567	0.0898514	-0.279354	0.164696	0.997262	NA	0	1.32227
Sec24a	0	0.264448	-0.223282	0.200084	0.997262	NA	1	1.25017
Rad50	0	0.186271	0.239439	0.181161	0.997262	NA	1	0.787069
Psme3	0	0.200788	0.337708	0.263977	0.997262	NA	1	0.713404
Evi2b	0	0.131117	0.309327	0.204891	0.997262	NA	1	0.733941
Evi2a	0	0.262911	-0.238262	0.212822	0.997262	NA	1	1.26904
Stat3	0	0.166941	-0.282638	0.204499	0.997262	NA	1	1.32662
Slfn13	0	0.196468	-0.215275	0.166663	0.997262	NA	1	1.2402
Slfn5	0	0.185518	0.361209	0.272826	0.997262	NA	1	0.696833
Wdr26	0	0.225373	0.182299	0.150366	0.997262	NA	1	0.833352
AABR07021812.1	0	0.07889	-0.467505	0.266056	0.997262	NA	1	1.59601
Mgat5	0	0.199368	-0.112375	0.0875635	0.997262	NA	1	1.11893
Kmo	0.0862655	0.207648	0.318037	0.252398	0.997262	NA	0	0.727576
Brox	0	0.222919	0.294925	0.241979	0.997262	NA	1	0.744587
Mia3	0	0.107096	0.278985	0.173134	0.997262	NA	1	0.756551
Rgs7	0.0104394	0.091891	0.361295	0.214354	0.997262	NA	0	0.696773
Rassf5	0	0.273093	0.259219	0.236521	0.997262	NA	1	0.771654
Acbd3	0	0.109711	0.29456	0.184158	0.997262	NA	1	0.744859
Smyd3	0	0.269078	0.124177	0.112358	0.997262	NA	1	0.883223
Hnrnpu	0	0.204476	0.164338	0.129512	0.997262	NA	1	0.848455
Itpkb	2.12327e-14	0.206965	-0.175363	0.138961	0.997262	NA	1	1.19168
Elk4	0	0.177013	0.313387	0.232137	0.997262	NA	1	0.730967
Rps6kc1	1.56405e-17	0.181804	0.217365	0.162794	0.997262	NA	1	0.804636
Smg7	6.0863e-16	0.215193	0.220971	0.178287	0.997262	NA	1	0.80174
Cntnap5a	0.000901939	0.142568	-0.370225	0.25249	0.997262	NA	0	1.44806
Ahctf1	0.0499092	0.198332	-0.287604	0.223587	0.997262	NA	0	1.33323
Ppp2r5a	0	0.20518	-0.234059	0.184745	0.997262	NA	1	1.26372
Plxna2	0	0.0967049	0.236796	0.142559	0.997262	NA	1	0.789152
ENSRNOG00000066325	0.000224381	0.235868	-0.415494	0.350516	0.997262	NA	0	1.51512
Mpc2	0.015829	0.1206	0.420875	0.271137	0.997262	NA	0	0.656472
Pign	3.90883e-16	0.22033	-0.302974	0.247194	0.997262	NA	1	1.35388
Rabif	0	0.115988	-0.567726	0.361186	0.997262	NA	1	1.76425
Sdccag8	0	0.18833	0.148805	0.113114	0.997262	NA	1	0.861737
Kdsr	0.0427651	0.18381	0.439758	0.330865	0.997262	NA	0	0.644192
Phlpp1	0	0.186181	-0.180051	0.1362	0.997262	NA	1	1.19728
Arpc5	0.0190129	0.0818251	-0.48139	0.27663	0.997262	NA	0	1.61832
Edem3	0	0.154236	0.329889	0.231545	0.997262	NA	1	0.719004
Dhx9	2.42874e-16	0.165312	0.216198	0.155827	0.997262	NA	1	0.805576
Fam20b	0	0.097286	0.373763	0.225409	0.997262	NA	1	0.68814
Astn1	0.00561735	0.131964	-0.180477	0.119807	0.997262	NA	0	1.19779
Rabgap1l	0	0.266636	0.138324	0.124522	0.997262	NA	1	0.870816
B4galt3	0	0.2099	0.427361	0.340842	0.997262	NA	1	0.652228
Dnm3	0	0.224824	-0.219219	0.180605	0.997262	NA	1	1.2451
Suco	0	0.266661	0.179893	0.161952	0.997262	NA	1	0.835359
Ythdc1	0	0.231187	0.173794	0.145154	0.997262	NA	1	0.84047
Bod1l1	0.00378987	0.25828	-0.201843	0.178549	0.997262	NA	0	1.22366
Fbxl5	0	0.076442	-0.362522	0.204617	0.997262	NA	1	1.43695
Polr2b	0	0.20269	0.377954	0.296684	0.997262	NA	1	0.685262
Slc2a9	0	0.234555	0.47985	0.403675	0.997262	NA	1	0.618876
Srp72	0	0.153265	0.3812	0.266929	0.997262	NA	1	0.683041
Tmem128	0	0.257669	-0.335586	0.296476	0.997262	NA	1	1.39876
Clock	0	0.114134	0.260126	0.164649	0.997262	NA	1	0.770954
Scfd2	0	0.112214	0.350697	0.220798	0.997262	NA	1	0.704197
Dcun1d4	0	0.173258	0.200432	0.14718	0.997262	NA	1	0.818377
Fip1l1	0	0.0935608	0.296987	0.177104	0.997262	NA	1	0.743054
Fryl	0	0.114849	-0.216686	0.137424	0.997262	NA	1	1.24195
Ctbp1	0.0983456	0.175258	0.399175	0.294485	0.997262	NA	0	0.670873
Patz1	0	0.0792224	0.45024	0.256515	0.997262	NA	1	0.637475
Nipsnap1	1.89481e-15	0.239113	0.367653	0.312309	0.997262	NA	1	0.692358
Kctd8	0	0.112627	-0.393785	0.248211	0.997262	NA	1	1.48258
Tmem175	0.0558355	0.0994234	0.383232	0.232592	0.997262	NA	0	0.681655
Enoph1	0.0610885	0.261842	-0.355034	0.316416	0.997262	NA	0	1.42623
Tnip2	0.0079218	0.0784079	0.291074	0.165383	0.997262	NA	0	0.74746
Eif4enif1	0	0.111026	-0.406116	0.254843	0.997262	NA	1	1.50098
Fam193a	0	0.163416	0.159197	0.114229	0.997262	NA	1	0.852828
Atp10d	0	0.113269	0.294427	0.185914	0.997262	NA	1	0.744959
Rpl5	2.47314e-15	0.268852	0.289708	0.262011	0.997262	NA	1	0.748482
Mob1b	0.00254415	0.13677	0.346979	0.233196	0.997262	NA	0	0.70682
Mrpl1	0	0.275432	0.262192	0.240403	0.997262	NA	1	0.769363
Letm1	0	0.251332	-0.331783	0.289232	0.997262	NA	1	1.39345
Rab1a	0.0280446	0.163054	0.291633	0.209075	0.997262	NA	0	0.747043
ENSRNOG00000027623	4e-14	0.131238	-0.282468	0.187159	0.997262	NA	1	1.3264
Abcg3l1	0	0.165415	0.280487	0.202213	0.997262	NA	1	0.755415
Mdh1	0	0.256021	0.236722	0.20841	0.997262	NA	1	0.789211
Scarb2	0	0.185529	0.229265	0.173171	0.997262	NA	1	0.795118
Nup54	0	0.140597	0.511214	0.346922	0.997262	NA	1	0.599767
Grk4	0.00882423	0.0947145	0.345445	0.206725	0.997262	NA	0	0.707905
Ewsr1	0	0.245533	-0.150226	0.129364	0.997262	NA	1	1.1621
ENSRNOG00000009281	0	0.266989	-0.199733	0.179936	0.997262	NA	1	1.22108
B3gnt2	0	0.166599	0.412727	0.298382	0.997262	NA	1	0.661843
Zrsr1	0	0.203198	0.350945	0.275793	0.997262	NA	1	0.704022
Ugp2	0	0.131428	-0.321358	0.213032	0.997262	NA	1	1.379
Aff1	0	0.11466	-0.257259	0.163071	0.997262	NA	1	1.29338
Ogdh	0	0.249545	0.170341	0.147936	0.997262	NA	1	0.843377
Papolg	0	0.1934	0.40571	0.311944	0.997262	NA	1	0.666504
Pcdh7	0	0.243204	0.131248	0.112464	0.997262	NA	1	0.877
Lin54	0.0146563	0.109683	-0.621265	0.388383	0.997262	NA	0	1.86128
Rps27a	0.0796749	0.239784	0.364524	0.310094	0.997262	NA	0	0.694527
Anapc4	0	0.261075	-0.249833	0.2223	0.997262	NA	1	1.28381
Erlec1	0.0444424	0.234161	0.306258	0.257422	0.997262	NA	0	0.736197
Dbnl	0.0260823	0.142867	-0.253658	0.173122	0.997262	NA	0	1.28873
Psme4	0	0.203274	-0.149537	0.117534	0.997262	NA	1	1.1613
Nf2	0	0.260099	-0.196933	0.174872	0.997262	NA	1	1.21766
Gmfb	0.0403286	0.154353	0.4884	0.342899	0.997262	NA	0	0.613607
Zc3h13	0.0143605	0.267409	0.187146	0.168745	0.997262	NA	0	0.829323
Itm2b	1.74636e-16	0.0876783	0.216674	0.126875	0.997262	NA	1	0.805192
Lpar6	1e-14	0.0890126	0.267739	0.157435	0.997262	NA	1	0.765108
Pip4p1	0	0.253439	-0.220227	0.192837	0.997262	NA	1	1.24636
Pnp	0	0.108833	-0.248236	0.154813	0.997262	NA	1	1.28176
Epsti1	0	0.0823108	0.213167	0.122691	0.997262	NA	1	0.808021
Rarb	4e-14	0.226671	-0.334892	0.277005	0.997262	NA	1	1.39779
Sugt1	0	0.235232	0.300855	0.25346	0.997262	NA	1	0.740185
Ints6	0	0.120711	0.295725	0.19057	0.997262	NA	1	0.743992
Dis3	0	0.2217	-0.396895	0.324786	0.997262	NA	1	1.4872
Kif13b	6.95924e-16	0.150211	-0.250208	0.173903	0.997262	NA	1	1.28429
Ints9	0.0222482	0.245872	0.270444	0.233054	0.997262	NA	0	0.763041
Xpo4	0.00553292	0.199407	0.258792	0.201671	0.997262	NA	0	0.771983
Dpysl2	0	0.0877356	-0.209836	0.122893	0.997262	NA	1	1.23348
Sap18.1	0	0.164153	0.385276	0.27693	0.997262	NA	1	0.680263
Nup58	2.70572e-16	0.204762	0.282786	0.223	0.997262	NA	1	0.753681
Fhit	2.15561e-15	0.216505	-0.140593	0.11376	0.997262	NA	1	1.15096
Ppp3cb	0	0.251873	0.170315	0.148642	0.997262	NA	1	0.843399
Mss51	0	0.25705	-0.327513	0.288967	0.997262	NA	1	1.38751
Mipep	1e-14	0.116589	-0.5051	0.321873	0.997262	NA	1	1.65715
Nkiras1	0	0.139358	0.60726	0.410814	0.997262	NA	1	0.544842
Tm9sf2	0.00475948	0.156367	-0.312725	0.220634	0.997262	NA	0	1.36715
Fhip2b	0.0484098	0.192641	-0.453991	0.348471	0.997262	NA	0	1.57458
Kpna3	4e-14	0.121758	0.306397	0.198003	0.997262	NA	1	0.736094
Socs4	0	0.224297	0.387925	0.319233	0.997262	NA	1	0.678463
Ctsb	2.86101e-15	0.270984	0.178049	0.161745	0.997262	NA	1	0.836901
Tmtc4	0	0.0990938	0.601917	0.364961	0.997262	NA	1	0.54776
Samd4a	0	0.216171	-0.163813	0.132452	0.997262	NA	1	1.17799
Ubac2	3.3284e-15	0.153082	-0.225044	0.157513	0.997262	NA	1	1.25238
Sucla2	0.0393062	0.0865119	0.482464	0.281469	0.997262	NA	0	0.617261
Cfap70	0	0.176223	0.299513	0.221455	0.997262	NA	1	0.741179
Tubb2a	0	0.2665	-0.320924	0.288819	0.997262	NA	1	1.3784
Wac	0	0.208322	0.154059	0.122445	0.997262	NA	1	0.857221
Epc1	1.57888e-17	0.191998	0.176655	0.1354	0.997262	NA	1	0.838069
Chrm3	0	0.174903	0.39494	0.291122	0.997262	NA	1	0.67372
Txndc15	0	0.245499	-0.271108	0.233442	0.997262	NA	1	1.31142
RGD1566359	0.0213559	0.146145	0.340068	0.234	0.997262	NA	0	0.711722
Tmed9	3.20994e-15	0.2076	0.372346	0.295468	0.997262	NA	1	0.689116
Tasor2	0	0.267916	-0.26218	0.236651	0.997262	NA	1	1.29976
ENSRNOG00000063889	4e-14	0.188417	0.38752	0.29463	0.997262	NA	1	0.678738
Grk6	0.00226632	0.267927	0.2269	0.204811	0.997262	NA	0	0.797
Fam193b	0.0436776	0.239485	-0.274435	0.233308	0.997262	NA	0	1.31579
Dnajc1	0	0.167372	0.193846	0.140397	0.997262	NA	1	0.823784
Plxdc2	0	0.131057	-0.112397	0.0744379	0.997262	NA	1	1.11896
Prpf18	0	0.189974	0.225384	0.171963	0.997262	NA	1	0.79821
Frmd4a	0	0.245887	-0.0743897	0.0641071	0.997262	NA	1	1.07723
Uimc1	2.94457e-16	0.221588	-0.181095	0.148157	0.997262	NA	1	1.19853
ENSRNOG00000068835	0	0.196737	0.184114	0.142624	0.997262	NA	1	0.831841
Cdk13	6.46825e-16	0.250471	0.144172	0.125453	0.997262	NA	1	0.865739
Il15ra	1.89632e-15	0.183138	0.261309	0.196302	0.997262	NA	1	0.770043
Mllt10	0.00816668	0.267115	-0.174349	0.157109	0.997262	NA	0	1.19047
ENSRNOG00000018456	0	0.241821	-0.289881	0.247667	0.997262	NA	1	1.33627
Naa35	0	0.114102	0.241188	0.152648	0.997262	NA	1	0.785694
ENSRNOG00000062387	0	0.130837	0.404499	0.267736	0.997262	NA	1	0.667311
Sema4d	0.00423291	0.267246	-0.216466	0.195115	0.997262	NA	0	1.24168
Hecw1	0.0350663	0.226609	0.355284	0.293832	0.997262	NA	0	0.700974
B3galnt2	0.0339879	0.244207	0.304765	0.261705	0.997262	NA	0	0.737296
Mtpap	0	0.165467	0.412371	0.297329	0.997262	NA	1	0.662078
Rmi1	0	0.0973981	-0.399009	0.240715	0.997262	NA	1	1.49035
Susd3	2.84168e-15	0.118539	-0.253789	0.162588	0.997262	NA	1	1.2889
Rnf144b	0	0.0784205	0.365937	0.207928	0.997262	NA	1	0.693546
Kif13a	0	0.24564	-0.181813	0.1566	0.997262	NA	1	1.19939
Ero1b	7.1687e-17	0.106737	0.2896	0.179537	0.997262	NA	1	0.748563
Hivep1	0	0.224164	-0.234928	0.193272	0.997262	NA	1	1.26482
AABR07028902.1	1.11111e-15	0.0793763	0.245614	0.140006	0.997262	NA	1	0.782224
Sec61a2	0.0469447	0.202306	-0.378603	0.296941	0.997262	NA	0	1.46024
Tmem170b	0	0.0828429	0.385028	0.221992	0.997262	NA	1	0.680431
Rpp40	0	0.137826	0.609093	0.410457	0.997262	NA	1	0.543844
Ripk1	0.0299382	0.204807	-0.370704	0.292359	0.997262	NA	0	1.44875
Arhgap31	0	0.0854102	0.257739	0.149838	0.997262	NA	1	0.772797
Ccdc14	0	0.215952	0.421754	0.340848	0.997262	NA	1	0.655896
Slc49a4	0.027969	0.239708	-0.260806	0.221827	0.997262	NA	0	1.29798
Dvl3	1.44282e-15	0.255434	0.41489	0.364819	0.997262	NA	1	0.660413
Fyttd1	2.17778e-15	0.117103	0.249651	0.159313	0.997262	NA	1	0.779072
Yeats2	0.00486166	0.103131	-0.3921	0.240573	0.997262	NA	0	1.48009
Pcyt1a	0.0385245	0.214497	-0.329188	0.265198	0.997262	NA	0	1.38984
Cd200r1	0	0.211478	0.288437	0.23084	0.997262	NA	1	0.749434
Pak2	0	0.157983	0.182494	0.129255	0.997262	NA	1	0.833189
AABR07034438.1	0	0.224371	0.193088	0.158922	0.997262	NA	1	0.82441
Naa50	0	0.23557	0.342398	0.288668	0.997262	NA	1	0.710066
Poglut1	0	0.237544	-0.432833	0.366451	0.997262	NA	1	1.54162
Cd80	0	0.177691	0.297826	0.220955	0.997262	NA	1	0.742431
Comt	0	0.116676	0.300453	0.191508	0.997262	NA	1	0.740482
Golgb1	0	0.137589	-0.260979	0.175763	0.997262	NA	1	1.2982
Cd86	0	0.0860456	0.478786	0.27891	0.997262	NA	1	0.619535
Stxbp5l	0.0799485	0.256415	0.300035	0.26437	0.997262	NA	0	0.740792
Ube2v2	0	0.176763	0.327958	0.24279	0.997262	NA	1	0.720394
Rcan1	0	0.189171	-0.281794	0.214613	0.997262	NA	1	1.32551
Ifnar1	0	0.143304	0.245232	0.167555	0.997262	NA	1	0.782523
Son	0	0.0905007	-0.166351	0.0982718	0.997262	NA	1	1.18099
Filip1l	2.5e-15	0.218065	0.337363	0.273903	0.997262	NA	1	0.71365
Zbtb11	0.0243927	0.24992	-0.285227	0.247907	0.997262	NA	0	1.33006
St3gal6	0	0.135991	0.190158	0.127547	0.997262	NA	1	0.826828
Fgd4	0	0.18753	-0.187495	0.142266	0.997262	NA	1	1.20622
Cep97	0	0.272517	0.484638	0.44167	0.997262	NA	1	0.61592
Atp5po	0.124912	0.236716	0.48971	0.413874	0.997262	NA	0	0.612804
Cd47	0.00647398	0.235449	0.172035	0.145001	0.997262	NA	0	0.84195
Nrip1	0	0.181018	0.209909	0.156927	0.997262	NA	1	0.810658
Robo2	0	0.191423	-0.266662	0.204122	0.997262	NA	1	1.3056
App	0	0.128299	0.186076	0.12235	0.997262	NA	1	0.830211
Usp16	0	0.143498	0.31205	0.213311	0.997262	NA	1	0.731945
Opn4	0	0.126533	0.577801	0.378162	0.997262	NA	1	0.561131
Eps15l1	0	0.099019	-0.289907	0.175741	0.997262	NA	1	1.3363
Fbxo25	0	0.222665	-0.318143	0.260886	0.997262	NA	1	1.37457
Cacna1d	0	0.248494	0.264252	0.228985	0.997262	NA	1	0.76778
Upf3a	0	0.17741	-0.491282	0.364243	0.997262	NA	1	1.63441
Sorbs2	0.0294062	0.152774	-0.385346	0.269511	0.997262	NA	0	1.47012
Gas6	0.0115059	0.220923	0.265918	0.21724	0.997262	NA	0	0.766502
Tubgcp3	0	0.275112	0.292462	0.267978	0.997262	NA	1	0.746423
Mapk8	0	0.166994	0.218426	0.158059	0.997262	NA	1	0.803783
Ddhd2	0	0.198224	0.245923	0.191137	0.997262	NA	1	0.781982
Cul4a	0.0108666	0.0996683	-0.347602	0.21112	0.997262	NA	0	1.41567
Tpm4	0	0.187088	0.313049	0.237294	0.997262	NA	1	0.731214
Nisch	0	0.177591	-0.17195	0.12754	0.997262	NA	1	1.18762
Vps37a	0	0.148012	-0.392762	0.271509	0.997262	NA	1	1.48107
Cnot7	0	0.13418	-0.481534	0.32149	0.997262	NA	1	1.61855
Sin3b	0	0.181862	0.318453	0.238534	0.997262	NA	1	0.727273
Zcchc24	0	0.106678	-0.288194	0.178636	0.997262	NA	1	1.33402
Shld2	0	0.0849455	0.295041	0.171268	0.997262	NA	1	0.744501
Capn7	0.00525081	0.0870738	0.366987	0.214482	0.997262	NA	0	0.692819
Mfhas1	2.74376e-15	0.230801	-0.170161	0.142002	0.997262	NA	1	1.1855
Zfp964	0.0810099	0.209276	0.439287	0.349873	0.997262	NA	0	0.644496
Sugp1	0.0218416	0.211068	0.33298	0.266249	0.997262	NA	0	0.716784
Wrn	0	0.226157	0.166917	0.137912	0.997262	NA	1	0.84627
Arhgef7	0.000500205	0.167656	0.308747	0.223766	0.997262	NA	0	0.734367
Leprotl1	3.12284e-15	0.187622	-0.480492	0.364659	0.997262	NA	1	1.61687
Psd3	0	0.0823897	-0.368878	0.212367	0.997262	NA	1	1.44611
Lig4	0	0.260287	-0.240597	0.213728	0.997262	NA	1	1.27201
Wdfy4	0	0.196286	0.159272	0.123256	0.997262	NA	1	0.852764
Dennd6a	0.00252662	0.106498	-0.28657	0.177537	0.997262	NA	0	1.33185
Lrrc18	0	0.221794	0.403818	0.330519	0.997262	NA	1	0.667766
Tkt	0.0433912	0.270249	0.296019	0.2685	0.997262	NA	0	0.743774
Pbrm1	0	0.085759	-0.255555	0.148734	0.997262	NA	1	1.29118
Smim4	0.00223981	0.177499	0.403769	0.299421	0.997262	NA	0	0.667799
Hpf1	7.98126e-16	0.080604	0.49544	0.283564	0.997262	NA	1	0.609302
Wwc2	1.0963e-15	0.0866677	0.374823	0.21878	0.997262	NA	1	0.687411
Casp3	0.00291314	0.231773	0.33678	0.281634	0.997262	NA	0	0.714066
Stox2	0	0.154863	0.20578	0.144654	0.997262	NA	1	0.814013
AABR07032097.1	0.0520323	0.0919701	-0.609852	0.361909	0.997262	NA	0	1.84016
Cndp2	0	0.114763	0.489604	0.310437	0.997262	NA	1	0.612869
Csnk1g3	7.8564e-15	0.254654	-0.182423	0.160144	0.997262	NA	1	1.20012
ENSRNOG00000011382	0	0.186335	-0.251228	0.190108	0.997262	NA	1	1.2856
Tmem241	4.92092e-15	0.124893	-0.337105	0.219676	0.997262	NA	1	1.40089
Snx24	0	0.171181	-0.192084	0.140369	0.997262	NA	1	1.21177
Rbm22	0	0.19722	0.381268	0.295668	0.997262	NA	1	0.682995
Jakmip2	0	0.189222	0.349292	0.266049	0.997262	NA	1	0.705188
Ccdc112	0	0.229081	0.387363	0.32207	0.997262	NA	1	0.678844
Nol4	0	0.232787	0.343206	0.287633	0.997262	NA	1	0.709492
Rbm27	0	0.25602	0.216319	0.190447	0.997262	NA	1	0.805479
Etf1	0	0.13812	0.369255	0.249021	0.997262	NA	1	0.691249
Impact	0	0.257954	-0.162613	0.143748	0.997262	NA	1	1.17658
Ythdc2	0	0.240408	-0.264299	0.225133	0.997262	NA	1	1.30252
Sil1	0	0.102917	-0.369517	0.226577	0.997262	NA	1	1.44704
ENSRNOG00000019217	0.018888	0.178844	-0.187837	0.139726	0.997262	NA	0	1.20664
Mex3c	0	0.125924	0.305137	0.199387	0.997262	NA	1	0.737022
Bin1	0	0.19291	0.148893	0.114356	0.997262	NA	1	0.861661
Smad4	0.0257802	0.269717	0.26385	0.239056	0.997262	NA	0	0.768089
Celf4	0.00198188	0.238832	0.253188	0.214947	0.997262	NA	0	0.776322
Commd10	0	0.0999111	0.34402	0.209095	0.997262	NA	1	0.708914
Dym	0	0.170875	0.218635	0.159658	0.997262	NA	1	0.803615
Usp14	0	0.240016	0.264683	0.225273	0.997262	NA	1	0.767449
Zfp532	0	0.193567	0.171442	0.131868	0.997262	NA	1	0.842449
Rprd1a	0	0.165505	-0.324602	0.234067	0.997262	NA	1	1.38348
Kdm3b	0	0.131464	-0.245254	0.162597	0.997262	NA	1	1.27795
Lman1	0.0190015	0.273444	0.29797	0.272077	0.997262	NA	0	0.742324
Nrg2	0	0.0960989	0.570185	0.342645	0.997262	NA	1	0.565421
Txnl1	3.88488e-15	0.151166	0.361204	0.251636	0.997262	NA	1	0.696837
Pias2	0	0.178184	-0.186753	0.138709	0.997262	NA	1	1.20533
Rnf14	0	0.200361	0.216852	0.169346	0.997262	NA	1	0.805049
Gnpda1	0	0.244148	0.443724	0.380983	0.997262	NA	1	0.641642
Haus1	0	0.183993	0.539988	0.406446	0.997262	NA	1	0.582755
Epg5	1e-14	0.263002	-0.217034	0.193897	0.997262	NA	1	1.24239
Zfp516	0	0.186582	-0.411979	0.311926	0.997262	NA	1	1.5098
Neto1	0	0.151249	0.335509	0.233782	0.997262	NA	1	0.714974
Zfp236	4e-14	0.0985467	-0.303186	0.183533	0.997262	NA	1	1.35417
Pdpr	5.55398e-16	0.234201	-0.264254	0.222136	0.997262	NA	1	1.30246
Zc3h18	0.0189007	0.0798277	-0.381368	0.217715	0.997262	NA	0	1.46429
Nr3c2	0	0.220047	0.207491	0.169187	0.997262	NA	1	0.81262
Hsbp1	0	0.20892	0.371083	0.295322	0.997262	NA	1	0.689986
Slc35f3	0	0.158904	0.444404	0.315456	0.997262	NA	1	0.641207
Gipc1	0	0.267962	0.190754	0.172197	0.997262	NA	1	0.826336
N4bp1	0	0.170517	-0.25377	0.185161	0.997262	NA	1	1.28888
Tmem208	4.26119e-15	0.126655	0.369201	0.241715	0.997262	NA	1	0.691286
Vps9d1	0	0.151152	0.209355	0.145844	0.997262	NA	1	0.811107
Gab1	0.00361982	0.102203	-0.287192	0.175731	0.997262	NA	0	1.33268
Fbxo31	0	0.153519	0.651234	0.456298	0.997262	NA	1	0.521402
Vps4a	0	0.141523	0.372067	0.253082	0.997262	NA	1	0.689308
Rab4a	0	0.259904	-0.382556	0.339562	0.997262	NA	1	1.46603
Ist1	0	0.0908776	-0.366498	0.216762	0.997262	NA	1	1.44267
Cdk10	0	0.102395	0.238293	0.145892	0.997262	NA	1	0.787972
RGD1562218	9.1155e-15	0.152007	-0.446953	0.312014	0.997262	NA	1	1.56354
Snx20	0	0.247264	0.234169	0.202389	0.997262	NA	1	0.791228
Atp6v0d1	1.48969e-15	0.214159	-0.266634	0.214645	0.997262	NA	1	1.30556
Ranbp10	1.63139e-16	0.105721	0.364935	0.225585	0.997262	NA	1	0.694242
Cklf	0	0.25705	0.397459	0.350681	0.997262	NA	1	0.672025
Pard3	3.29561e-15	0.190684	-0.375424	0.286899	0.997262	NA	1	1.45561
Smpd3	0	0.175513	0.377813	0.27889	0.997262	NA	1	0.685359
Dnaja2	0.00240953	0.207639	0.285559	0.226619	0.997262	NA	0	0.751594
Tcf25	0	0.189653	-0.16909	0.128918	0.997262	NA	1	1.18423
Nrp1	0	0.141301	-0.33791	0.22972	0.997262	NA	1	1.40201
Galnt2	0	0.224873	-0.219349	0.180732	0.997262	NA	1	1.24527
ENSRNOG00000070220	0	0.1629	0.52102	0.373388	0.997262	NA	1	0.593914
Rbm34	4e-14	0.0782791	0.426832	0.242414	0.997262	NA	1	0.652573
Prmt9	0	0.258405	0.33871	0.299698	0.997262	NA	1	0.712689
Arl2bp	0	0.182827	-0.536601	0.402822	0.997262	NA	1	1.71018
Cacna1a	0.0784781	0.119143	0.463285	0.297286	0.997262	NA	0	0.629213
Cmtm3	0	0.129524	0.407646	0.268899	0.997262	NA	1	0.665214
Herpud1	0.0110584	0.249903	-0.318179	0.276536	0.997262	NA	0	1.37462
Smarca5	0	0.0872278	0.324604	0.189804	0.997262	NA	1	0.722814
ENSRNOG00000069573	0.0724542	0.102546	0.420948	0.257834	0.997262	NA	0	0.656424
Mt3	0	0.210812	-0.316444	0.252885	0.997262	NA	1	1.37224
Tent4b	0	0.26982	-0.213479	0.19346	0.997262	NA	1	1.23798
Cdk19	0	0.103286	0.182552	0.112055	0.997262	NA	1	0.833141
Ank3	0	0.239932	0.175877	0.149662	0.997262	NA	1	0.838721
Abcf1	0	0.20803	0.243916	0.193738	0.997262	NA	1	0.783554
Gabbr1	0.0227955	0.0993385	0.297669	0.180617	0.997262	NA	0	0.742547
Rnf8	0	0.134885	-0.415596	0.27797	0.997262	NA	1	1.51527
Anapc16	0	0.121086	-0.454839	0.293401	0.997262	NA	1	1.57592
Clic1	0.00474998	0.102675	0.391091	0.239636	0.997262	NA	0	0.676319
Trappc10	0	0.164762	-0.278668	0.200591	0.997262	NA	1	1.32137
Notch4	0.109627	0.27218	0.294181	0.267911	0.997262	NA	0	0.745141
Cisd1	1e-14	0.0998577	0.429691	0.261124	0.997262	NA	1	0.65071
Anks1a	0	0.175016	-0.218972	0.161452	0.997262	NA	1	1.2448
Cdh23	1e-14	0.190712	-0.147576	0.112785	0.997262	NA	1	1.15902
Tap1	0	0.0910523	0.577759	0.341895	0.997262	NA	1	0.561155
Fance	4e-14	0.217486	0.325644	0.264055	0.997262	NA	1	0.722062
RT1.DMb	8.03085e-16	0.112303	0.22586	0.142236	0.997262	NA	1	0.797829
Glo1	0.031897	0.121123	-0.482636	0.311363	0.997262	NA	0	1.62034
Prrt1	0.0200319	0.233343	-0.493125	0.413768	0.997262	NA	0	1.63743
Bag6	0	0.266263	0.342465	0.308053	0.997262	NA	1	0.710018
Nudt3	0	0.112697	-0.286779	0.180798	0.997262	NA	1	1.33213
Pald1	0	0.0797174	-0.277899	0.158588	0.997262	NA	1	1.32035
Srpk1	0.045073	0.159918	-0.438628	0.312114	0.997262	NA	0	1.55058
Lrrc20	0	0.14011	-0.33933	0.229995	0.997262	NA	1	1.40401
Slc35f1	0.113953	0.234082	-0.373607	0.313979	0.997262	NA	0	1.45297
ENSRNOG00000058912	0.0384898	0.243162	0.424478	0.363697	0.997262	NA	0	0.654111
Man1a1	0.0133522	0.202575	0.210016	0.164816	0.997262	NA	0	0.810571
Specc1l	0	0.207111	-0.239865	0.190136	0.997262	NA	1	1.27108
Dnajb12	4e-14	0.121641	-0.516913	0.33394	0.997262	NA	1	1.67684
Grik2	0	0.160075	-0.191048	0.135994	0.997262	NA	1	1.21052
Trpm2	0	0.143964	-0.187934	0.128617	0.997262	NA	1	1.20675
Cmtr1	0	0.197096	0.277138	0.214857	0.997262	NA	1	0.75795
Rgl2	0	0.182281	0.26179	0.196279	0.997262	NA	1	0.769672
Daxx	0	0.258234	0.396388	0.350608	0.997262	NA	1	0.672745
Rev3l	0.0108852	0.182466	0.280008	0.210027	0.997262	NA	0	0.755777
Rilpl1	0	0.124663	-0.274168	0.178554	0.997262	NA	1	1.31544
Hvcn1	0.0504217	0.25687	-0.276299	0.243688	0.997262	NA	0	1.31824
Naa25	0.0153985	0.273693	-0.238995	0.218341	0.997262	NA	0	1.26997
Ptpn11	0	0.265323	-0.262682	0.235823	0.997262	NA	1	1.30041
Tctn2	0	0.106817	0.454253	0.281679	0.997262	NA	1	0.634922
Stx1a	0	0.231135	0.371437	0.310192	0.997262	NA	1	0.689742
Spring1	0	0.159443	0.230015	0.163485	0.997262	NA	1	0.794522
Baz1b	1.21e-14	0.185546	-0.188103	0.142085	0.997262	NA	1	1.20696
AABR07035338.1	0	0.244679	-0.235385	0.202331	0.997262	NA	1	1.2654
Fbxo21	1e-12	0.259316	0.368981	0.327108	0.997262	NA	1	0.691439
Pxn	0	0.21523	-0.213915	0.172608	0.997262	NA	1	1.23852
Ccz1b	0	0.274748	-0.205973	0.188587	0.997262	NA	1	1.22872
Pms2	0	0.272313	0.330865	0.301402	0.997262	NA	1	0.718302
Ap4m1	0	0.0951831	0.482114	0.288922	0.997262	NA	1	0.617477
Rac1	0	0.129169	-0.290918	0.191723	0.997262	NA	1	1.33766
Daglb	0	0.226892	-0.183644	0.151972	0.997262	NA	1	1.20159
Sfswap	0	0.104196	-0.272304	0.167588	0.997262	NA	1	1.31299
Usp42	0	0.224633	0.388539	0.319969	0.997262	NA	1	0.678047
Git2	0	0.167892	-0.140825	0.102121	0.997262	NA	1	1.15122
Ssh1	0	0.12234	-0.325422	0.210626	0.997262	NA	1	1.38462
Iscu	0	0.181422	0.416884	0.311948	0.997262	NA	1	0.659098
Rimbp2	0	0.108796	0.561797	0.350328	0.997262	NA	1	0.570184
Selplg	0.00740608	0.0909808	-0.194038	0.114799	0.997262	NA	0	1.21414
Fry	0	0.252125	-0.276815	0.241717	0.997262	NA	1	1.31892
Dynll1	4e-14	0.251433	0.269425	0.234921	0.997262	NA	1	0.763819
Cmklr1	0.00702739	0.274707	0.13503	0.123622	0.997262	NA	0	0.873689
Tmem132b	0	0.104352	0.456147	0.280859	0.997262	NA	1	0.633721
Nipsnap2	0	0.171495	-0.363702	0.265978	0.997262	NA	1	1.43865
Wscd2	0	0.103258	0.457841	0.281012	0.997262	NA	1	0.632648
Ubc	0.00652923	0.161716	-0.370742	0.264944	0.997262	NA	0	1.44881
RGD1306556	0.106689	0.165615	-0.444994	0.320964	0.997262	NA	0	1.56048
Pan3	0	0.224032	-0.131037	0.107771	0.997262	NA	1	1.14001
Vps37b	0	0.213848	-0.340486	0.273911	0.997262	NA	1	1.40563
Chfr	0.040728	0.242763	0.291429	0.249489	0.997262	NA	0	0.747195
Mt.nd2	0.0137541	0.228901	0.218942	0.181967	0.997262	NA	0	0.803368
Mt.co3	0	0.0825053	0.227149	0.130821	0.997262	NA	1	0.796802
AABR07035787.1	0	0.275804	-0.207714	0.1906	0.997937	NA	1	1.23086
Got1	0	0.855739	0.0422906	0.232621	0.998412	NA	1	0.958591
Nup98	0	0.560978	-0.0949449	0.163307	0.998412	NA	1	1.0996
Lrrk1	0	0.94824	-0.00786613	0.121172	0.998412	NA	1	1.0079
Hspbp1	4e-14	0.981323	0.00405018	0.17301	0.998412	NA	1	0.995958
Ermard	0.0230802	0.435687	-0.21112	0.270841	0.998412	NA	0	1.23506
Akt2	0	0.492782	0.174417	0.254292	0.998412	NA	1	0.839947
Ube3a	0	0.701481	0.0502811	0.131172	0.998412	NA	1	0.950962
Acadsb	0	0.760265	-0.0804898	0.263786	0.998412	NA	1	1.08382
Atxn2l	0	0.6721	-0.0814	0.192313	0.998412	NA	1	1.0848
Idh2	0	0.362652	-0.12766	0.140236	0.998412	NA	1	1.13617
Fam120b	0.0357515	0.946567	-0.0174821	0.260853	0.998412	NA	0	1.01764
Mctp2	0	0.351097	0.12777	0.137024	0.998412	NA	1	0.880056
Eml2	0	0.292425	-0.387554	0.368112	0.998412	NA	1	1.47337
Usp29	0	0.32702	0.293921	0.299878	0.998412	NA	1	0.745336
Mettl9	0.130471	0.401875	0.277511	0.331049	0.998412	NA	0	0.757667
Rhog	0	0.619985	0.106269	0.214307	0.998412	NA	1	0.899183
Grk5	0.0375923	0.800783	0.0525587	0.20829	0.998412	NA	0	0.948799
Inpp5a	0	0.358191	-0.30087	0.327453	0.998412	NA	1	1.35103
Kdelr1	0	0.567462	0.193972	0.339234	0.998412	NA	1	0.823681
Ncoa7	0	0.571637	-0.0995759	0.17604	0.998412	NA	1	1.1047
Epn1	2.68402e-14	0.986408	-0.00559252	0.328268	0.998412	NA	1	1.00561
Ptpre	0	0.623245	0.0410408	0.0835426	0.998412	NA	1	0.95979
U2af2	0.075196	0.915846	0.0272494	0.257879	0.998412	NA	0	0.973118
Vps33b	1.30826e-14	0.297447	-0.354076	0.33983	0.998412	NA	1	1.42486
Deaf1	0	0.403322	-0.27488	0.32892	0.998412	NA	1	1.31637
Sash1	0.226991	0.519432	-0.258217	0.40082	0.998412	NA	0	1.29462
Nucb2	0.0665288	0.932743	0.0318109	0.376932	0.998412	NA	0	0.96869
Rbbp6	0.00115348	0.364764	-0.154272	0.170217	0.998412	NA	0	1.16681
Cd33	0	0.749433	0.0444518	0.139179	0.998412	NA	1	0.956522
ENSRNOG00000023233	0	0.920711	-0.0315454	0.316917	0.998412	NA	1	1.03205
Btbd10	0	0.945112	0.014159	0.205662	0.998412	NA	1	0.985941
ENSRNOG00000033729	4e-14	0.306745	-0.169058	0.165406	0.998412	NA	1	1.18419
Sergef	4.54636e-13	0.61739	-0.0959694	0.192111	0.998412	NA	1	1.10073
Sf3b2	0	0.511665	0.146609	0.223404	0.998412	NA	1	0.863632
Clptm1l	0	0.428532	0.247214	0.312254	0.998412	NA	1	0.780974
Sec11a	0	0.706923	-0.0873542	0.23233	0.998412	NA	1	1.09128
Zfp74	0.0358184	0.911474	0.032579	0.29303	0.998412	NA	0	0.967946
Afdn	0	0.626301	-0.0880718	0.180868	0.998412	NA	1	1.09207
Lrp11	0	0.691209	0.157026	0.395319	0.998412	NA	1	0.854681
Apoe	0	0.369228	0.0966027	0.107585	0.998412	NA	1	0.907917
ENSRNOG00000018885	0	0.405683	-0.274434	0.330041	0.998412	NA	1	1.31579
Zfp566	0	0.695572	-0.164422	0.420189	0.998412	NA	1	1.17871
Arfip2	0.000353477	0.549947	-0.144889	0.242354	0.998412	NA	0	1.15591
Otud7a	0	0.906638	0.0316055	0.269488	0.998412	NA	1	0.968889
Zfp780b	5.72805e-15	0.825564	0.065319	0.296373	0.998412	NA	1	0.936769
Mtmr10	0.00648327	0.312019	-0.229021	0.22653	0.998412	NA	0	1.25737
Tmc7	0.00425795	0.47874	-0.108937	0.153794	0.998412	NA	0	1.11509
Shtn1	0	0.640709	0.0781633	0.167478	0.998412	NA	1	0.924813
Tenm4	0	0.587875	0.16212	0.29916	0.998412	NA	1	0.850339
Zfp382	8.66825e-15	0.81601	0.0834392	0.3586	0.998412	NA	1	0.919947
Mphosph10	0	0.94008	-0.0218756	0.291018	0.998412	NA	1	1.02212
Ust	0	0.569278	-0.0827074	0.145326	0.998412	NA	1	1.08622
Zfp329	0	0.810717	-0.0754635	0.315086	0.998412	NA	1	1.07838
Xpo6	5.45474e-15	0.453105	-0.139105	0.185411	0.998412	NA	1	1.14924
Scaf8	0	0.6541	0.0671951	0.149965	0.998412	NA	1	0.935013
Pdcd11	0	0.437801	-0.160691	0.2071	0.998412	NA	1	1.17432
Shprh	0	0.585448	0.106055	0.194439	0.998412	NA	1	0.899375
Capns1	0.0557836	0.70627	-0.146057	0.387553	0.998412	NA	0	1.15726
Fchsd2	0.000260995	0.494901	0.0547735	0.0802502	0.998412	NA	0	0.9467
Snrnp70	0	0.372762	-0.0857667	0.0962253	0.998412	NA	1	1.08955
Prr12	0	0.792704	0.0876741	0.333614	0.998412	NA	1	0.916059
Stambpl1	2.50548e-05	0.680004	0.0598034	0.144993	0.998412	NA	0	0.94195
Lats1	0	0.860123	-0.0351578	0.199514	0.998412	NA	1	1.03578
AABR07004891.1	0	0.38047	0.1539	0.175479	0.998412	NA	1	0.857357
Egln2	0	0.88304	-0.0426984	0.290234	0.998412	NA	1	1.04362
Zdhhc13	0	0.583943	0.155765	0.284432	0.998412	NA	1	0.85576
Sfr1	0.0812359	0.592869	0.176316	0.329758	0.998412	NA	0	0.838353
Pum3	0.0268024	0.994888	0.00179293	0.27986	0.998412	NA	0	0.998209
Rab4b	1.21687e-15	0.828485	0.0607818	0.280559	0.998412	NA	1	0.941029
Rplp2	0	0.343108	-0.30067	0.317148	0.998412	NA	1	1.35076
Zfp875	0	0.370875	0.225341	0.251824	0.998412	NA	1	0.798244
Emc10	0.0577035	0.583244	0.147748	0.269293	0.998412	NA	0	0.862649
Chst15	0	0.966566	-0.0122357	0.291914	0.998412	NA	1	1.01231
Stim1	0	0.711183	0.0706607	0.190837	0.998412	NA	1	0.931778
Zfp748	0	0.733336	0.118323	0.347303	0.998412	NA	1	0.888409
Tab2	0	0.605065	0.0762272	0.147404	0.998412	NA	1	0.926606
ENSRNOG00000047145	4e-14	0.826167	0.0786161	0.357964	0.998412	NA	1	0.924395
Mapk1ip1	4e-14	0.313896	0.208672	0.207205	0.998412	NA	1	0.811661
Mrps11	0.0196922	0.392753	0.285548	0.334116	0.998412	NA	0	0.751602
Erf	0	0.675046	0.109009	0.26002	0.998412	NA	1	0.896723
Cic	2.5e-15	0.528132	0.180142	0.285551	0.998412	NA	1	0.835151
Gpi	0.143506	0.283301	-0.391074	0.364491	0.998412	NA	0	1.47857
Kndc1	3.79254e-17	0.852338	0.0725701	0.389877	0.998412	NA	1	0.930001
Sec23ip	0	0.943689	-0.0174597	0.247184	0.998412	NA	1	1.01761
Tcf7l2	0	0.775165	-0.0342339	0.119856	0.998412	NA	1	1.03483
Rgs10	0	0.807594	-0.0250065	0.102683	0.998412	NA	1	1.02532
Rmnd1	0	0.856815	-0.0408931	0.226643	0.998412	NA	1	1.04174
Chka	0	0.84666	0.0400696	0.207205	0.998412	NA	1	0.960723
Riok2	0	0.369053	0.323774	0.36045	0.998412	NA	1	0.723414
Stxbp5	2.25e-12	0.564623	0.0728661	0.126506	0.998412	NA	1	0.929725
Hnrnpl	0	0.279802	-0.242175	0.224078	0.998412	NA	1	1.27402
Ca11	1e-14	0.455058	-0.218169	0.292057	0.998412	NA	1	1.2438
Trim34	0	0.655824	0.12929	0.290091	0.998412	NA	1	0.878719
Ppp2r2d	0	0.618463	0.0988431	0.198468	0.998412	NA	1	0.905885
ENSRNOG00000023053	0	0.515749	0.126628	0.194839	0.998412	NA	1	0.881061
ENSRNOG00000070184	0	0.502554	0.214793	0.320359	0.998412	NA	1	0.806708
Rpl18	0.0315885	0.516386	0.182874	0.28181	0.998412	NA	0	0.832873
Hnrnpul1	0	0.78589	0.0475234	0.174943	0.998412	NA	1	0.953588
Pou2f2	0	0.435832	0.101077	0.12971	0.998412	NA	1	0.903864
Itgam	1.84839e-15	0.421067	-0.11137	0.138422	0.998412	NA	1	1.11781
Pex3	0	0.876539	0.0401624	0.258516	0.998412	NA	1	0.960633
Ucp2	0.0239524	0.802575	-0.0646895	0.258741	0.998412	NA	0	1.06683
Adat2	0.2261	0.489321	-0.300134	0.434103	0.998412	NA	0	1.35004
Lpxn	0	0.889665	-0.0274252	0.197691	0.998412	NA	1	1.0278
Rabac1	0	0.857022	0.0365781	0.203024	0.998412	NA	1	0.964083
Ate1	0	0.648735	0.057345	0.125889	0.998412	NA	1	0.944268
Vta1	0	0.440621	-0.165568	0.214704	0.998412	NA	1	1.18006
Nars2	0	0.577013	-0.149648	0.268306	0.998412	NA	1	1.16143
Fau	0	0.80409	-0.0590302	0.23797	0.998412	NA	1	1.06081
Tubgcp5	4e-14	0.470955	-0.148616	0.206146	0.998412	NA	1	1.16023
Nucb1	6.77425e-16	0.38013	0.23176	0.264067	0.998412	NA	1	0.793136
Sirt2	0	0.828115	0.0462206	0.21288	0.998412	NA	1	0.954831
Aig1	0.0340653	0.928226	0.0178036	0.19765	0.998412	NA	0	0.982354
Arid1b	0	0.926586	-0.00963596	0.104578	0.998412	NA	1	1.00968
Tmem86a	0.057987	0.986893	0.00549777	0.334663	0.998412	NA	0	0.994517
Klf13	0	0.354538	-0.20638	0.222915	0.998412	NA	1	1.22922
Grik5	0	0.500508	0.248468	0.368816	0.998412	NA	1	0.779994
Luzp2	0.00386148	0.386573	0.150221	0.173495	0.998412	NA	0	0.860518
Zdhhc14	0.0206333	0.67392	-0.069888	0.166094	0.998412	NA	0	1.07239
Tcirg1	0	0.93671	-0.0182808	0.230219	0.998412	NA	1	1.01845
Pdcd4	8.14396e-15	0.986291	0.0030114	0.175262	0.998412	NA	1	0.996993
Pcf11	1.56634e-15	0.792603	0.0409848	0.155876	0.998412	NA	1	0.959844
Utrn	1.22161e-14	0.617181	-0.0629147	0.125867	0.998412	NA	1	1.06494
Ano5	0.0113406	0.333432	0.130566	0.13499	0.998412	NA	0	0.877599
Megf8	0.034813	0.921285	-0.0264628	0.267802	0.998412	NA	0	1.02682
Rps5	2.24377e-15	0.716791	-0.11035	0.304203	0.998412	NA	1	1.11667
Mrgprx3	0	0.828587	-0.0475191	0.219473	0.998412	NA	1	1.04867
Hivep2	0.037416	0.948201	0.0130004	0.200109	0.998412	NA	0	0.987084
Kat5	0	0.610385	0.213801	0.419609	0.998412	NA	1	0.807509
Supt5h	4e-14	0.79137	0.0512667	0.193801	0.998412	NA	1	0.950025
Ankrd42	0	0.938287	-0.0211295	0.272911	0.998412	NA	1	1.02135
Tgfb1	0.000413556	0.916544	-0.0168811	0.161098	0.998412	NA	0	1.01702
Heca	2.31619e-15	0.888424	0.019272	0.137364	0.998412	NA	1	0.980912
Snrpn	0	0.783555	0.0740406	0.269543	0.998412	NA	1	0.928634
Rps16	0.0389645	0.83904	-0.0511349	0.251745	0.998412	NA	0	1.05246
Eef1akmt2	0.036216	0.317165	0.218073	0.218007	0.998412	NA	0	0.804067
Man2a2	0	0.283179	-0.295572	0.275411	0.998412	NA	1	1.34389
Ms4a6a	0	0.96463	-0.0146868	0.331203	0.998412	NA	1	1.0148
Neu3	0	0.923317	-0.0305116	0.316982	0.998412	NA	1	1.03098
Zfp17	0	0.803598	-0.0588537	0.236652	0.998412	NA	1	1.06062
Akap13	0	0.609903	-0.0516289	0.101191	0.998412	NA	1	1.05298
Pold3	1e-14	0.788482	-0.0798224	0.297531	0.998412	NA	1	1.08309
Mical2	0	0.512353	0.151627	0.231428	0.998412	NA	1	0.859309
ENSRNOG00000018936	0.00555289	0.76632	0.0725235	0.244029	0.998412	NA	0	0.930044
Pex7	0	0.75862	0.115467	0.375755	0.998412	NA	1	0.89095
Nrxn2	0	0.423531	-0.312593	0.390589	0.998412	NA	1	1.36696
Tnfaip3	0	0.915572	0.0303135	0.285943	0.998412	NA	1	0.970141
Ap2a1	0	0.3056	0.181375	0.177038	0.998412	NA	1	0.834122
Fam168a	1.50838e-15	0.725466	-0.0505269	0.143884	0.998412	NA	1	1.05183
Unc93b1	0	0.647244	0.081385	0.177854	0.998412	NA	1	0.921839
Arhgap17	0	0.631405	0.0580955	0.121095	0.998412	NA	1	0.94356
Cyfip1	0	0.789131	-0.0319835	0.119592	0.998412	NA	1	1.0325
Coq8b	1e-14	0.733817	-0.0878033	0.258206	0.998412	NA	1	1.09177
Nipa2	0.00423202	0.780399	-0.0475265	0.170469	0.998412	NA	0	1.04867
Lhpp	0.0693705	0.438234	-0.313362	0.404244	0.998412	NA	0	1.36802
Nipa1	1.9025e-16	0.65292	0.0921879	0.204995	0.998412	NA	1	0.911934
Ikzf5	0	0.782853	-0.0962097	0.349087	0.998412	NA	1	1.10099
Ppp2r1a	0.0451655	0.402929	-0.27896	0.333524	0.998412	NA	0	1.32175
Map3k10	0	0.329269	-0.320355	0.328371	0.998412	NA	1	1.37762
Emsy	0	0.632083	-0.101398	0.211776	0.998412	NA	1	1.10672
Irf3	1.39283e-14	0.645792	0.0855194	0.186067	0.998412	NA	1	0.918035
Ldha	0	0.490332	0.117187	0.16989	0.998412	NA	1	0.889419
Rps6ka4	0.00102814	0.393474	-0.263035	0.308244	0.998412	NA	0	1.30087
Arhgef1	0	0.473458	-0.10602	0.147895	0.998412	NA	1	1.11184
Btbd1	0	0.633864	-0.0726671	0.152568	0.998412	NA	1	1.07537
Sorcs1	0.031617	0.671956	0.0887965	0.20969	0.998412	NA	0	0.915032
Herc2	0	0.963458	0.00605754	0.132217	0.998412	NA	1	0.993961
Ahi1	0.00930292	0.294907	-0.171186	0.163436	0.998412	NA	0	1.18671
Rabep2	0.0631869	0.481087	0.250902	0.356114	0.998412	NA	0	0.778099
Grm5	0	0.642946	-0.0662122	0.142827	0.998412	NA	1	1.06845
Mesd	0	0.502067	0.238108	0.354729	0.998412	NA	1	0.788117
Ilk	0.0326207	0.960018	0.0150089	0.299394	0.998412	NA	0	0.985103
Bcl7c	0	0.504402	0.229094	0.343171	0.998412	NA	1	0.795254
Uvrag	0	0.32016	0.110388	0.11104	0.998412	NA	1	0.895486
Kdm2a	0	0.493133	-0.08972	0.130914	0.998412	NA	1	1.09387
Snrpa1	0	0.607429	-0.137231	0.267117	0.998412	NA	1	1.14709
Pde7b	0.11748	0.642646	0.150617	0.324604	0.998412	NA	0	0.860177
Pik3c2a	0	0.484734	0.105934	0.151614	0.998412	NA	1	0.899484
Zfp758	0	0.778502	0.0704286	0.250394	0.998412	NA	1	0.931994
Uhrf2	0	0.394052	-0.13711	0.160872	0.998412	NA	1	1.14695
Zfp592	0.0664246	0.659198	-0.12171	0.275972	0.998412	NA	0	1.12943
ENSRNOG00000055531	0.0868368	0.798002	0.0641913	0.250812	0.998412	NA	0	0.937826
Hps1	0	0.297266	-0.34054	0.326715	0.998412	NA	1	1.40571
Tial1	0	0.282473	0.167861	0.156182	0.998412	NA	1	0.845471
Zfp646	0.0226872	0.891118	0.0373904	0.273143	0.998412	NA	0	0.9633
Zfp53	0.046343	0.785286	0.0737484	0.270699	0.998412	NA	0	0.928905
Bckdha	0	0.33329	0.234403	0.242275	0.998412	NA	1	0.791043
Rps6ka2	0.00332281	0.895131	0.0179611	0.13626	0.998412	NA	0	0.982199
Gtf2h1	0.0480751	0.33485	0.229081	0.23754	0.998412	NA	0	0.795264
Fam189a1	0	0.73826	0.105326	0.315196	0.998412	NA	1	0.900032
Igf1r	0.0104169	0.341743	-0.146357	0.153942	0.998412	NA	0	1.15761
Abhd2	0	0.924602	0.0138582	0.146434	0.998412	NA	1	0.986237
Alpk3	0	0.817982	0.0522599	0.227077	0.998412	NA	1	0.949082
Srcap	3.18378e-14	0.869516	-0.0258936	0.157625	0.998412	NA	1	1.02623
Tmem181	0	0.710811	-0.102113	0.275411	0.998412	NA	1	1.10751
Ppp6r3	0	0.572657	0.0871049	0.154402	0.998412	NA	1	0.916581
Pld3	0.0147018	0.840274	0.0573601	0.284606	0.998412	NA	0	0.944254
Rnf169	0	0.725909	0.0532467	0.151885	0.998412	NA	1	0.948146
Lrrc28	1.50816e-16	0.919623	-0.0214385	0.212453	0.998412	NA	1	1.02167
Ubxn1	2.05605e-16	0.820964	-0.0654813	0.289349	0.998412	NA	1	1.06767
Dynlt1	0	0.428141	0.361478	0.456195	0.998412	NA	1	0.696646
Snx32	0.344656	0.372582	0.422609	0.473964	0.998412	NA	0	0.655335
Actr1a	0	0.71906	-0.0839675	0.233428	0.998412	NA	1	1.08759
Rbm14	0.00994095	0.427912	-0.219658	0.277076	0.998412	NA	0	1.24565
Rps11	0	0.300782	0.24174	0.23362	0.998412	NA	1	0.78526
Ntrk3	0	0.850614	-0.0467915	0.248448	0.998412	NA	1	1.0479
Picalm	0	0.648231	0.0440933	0.096649	0.998412	NA	1	0.956865
Mef2a	0	0.92576	-0.00774725	0.0831418	0.998412	NA	1	1.00778
Rfx3	0	0.680644	0.0596225	0.144861	0.998412	NA	1	0.94212
Tfb1m	1e-14	0.310161	0.303585	0.299132	0.998412	NA	1	0.738167
AC099450.1	1.29232e-16	0.793012	0.0620633	0.23652	0.998412	NA	1	0.939823
Chsy1	0.00629076	0.45319	0.109781	0.146354	0.998412	NA	0	0.89603
Armc5	0	0.343678	-0.211494	0.223348	0.998412	NA	1	1.23552
Ndufc2	0.0306102	0.593315	-0.146363	0.274068	0.998412	NA	0	1.15762
Slc25a28	0.0124603	0.824956	0.0495001	0.223805	0.998412	NA	0	0.951705
Gabrg3	0	0.546769	0.107023	0.1776	0.998412	NA	1	0.898505
Ctr9	0	0.651025	-0.0908702	0.200889	0.998412	NA	1	1.09513
ENSRNOG00000065273	0.00919761	0.571269	0.138922	0.245365	0.998412	NA	0	0.870296
Crebzf	0	0.882964	-0.0329159	0.223594	0.998412	NA	1	1.03346
Slc3a2	0	0.385888	0.25084	0.289287	0.998412	NA	1	0.778147
Opalin	0	0.417766	-0.268571	0.331445	0.998412	NA	1	1.30809
Phkg2	0.0683896	0.535859	-0.165702	0.267655	0.998412	NA	0	1.18022
Rasgrp4	0	0.609867	0.157487	0.308638	0.998412	NA	1	0.854288
Pgghg	0	0.549271	0.143194	0.239114	0.998412	NA	1	0.866586
Ctsc	0.0370844	0.510197	0.160679	0.243996	0.998412	NA	0	0.851566
Sipa1	0.0215119	0.922852	0.0162335	0.167628	0.998412	NA	0	0.983898
Ipcef1	0	0.33687	-0.135347	0.140933	0.998412	NA	1	1.14493
Map4k1	0	0.711422	-0.088574	0.239424	0.998412	NA	1	1.09262
Cnksr3	4.70315e-16	0.285313	0.257297	0.240811	0.998412	NA	1	0.773139
Mrpl48	1.53579e-15	0.642837	-0.124294	0.268026	0.998412	NA	1	1.13235
Ppme1	0	0.43398	0.19372	0.247598	0.998412	NA	1	0.823888
Aplp1	2.7316e-16	0.784058	-0.0530719	0.193669	0.998412	NA	1	1.05451
Prune2	0.024388	0.785552	0.0503344	0.184992	0.998412	NA	0	0.950911
Cog7	0	0.418009	0.179719	0.221908	0.998412	NA	1	0.835505
Rab6a	1.05575e-16	0.664937	0.0747482	0.172586	0.998412	NA	1	0.927977
R3hcc1l	0	0.98869	-0.00282552	0.19932	0.998412	NA	1	1.00283
Serac1	0.0173615	0.688515	0.155698	0.3884	0.998412	NA	0	0.855817
C2cd3	0	0.276446	0.234138	0.215134	0.998412	NA	1	0.791252
Fus	0	0.570774	0.0647327	0.114185	0.998412	NA	1	0.937318
Rela	0	0.504848	0.245346	0.3679	0.998412	NA	1	0.782434
Fes	0	0.910137	-0.0269928	0.239158	0.998412	NA	1	1.02736
Rps6kb2	0.00481727	0.902001	0.0375409	0.30488	0.998412	NA	0	0.963155
Fam98c	0	0.552698	-0.141342	0.238061	0.998412	NA	1	1.15182
Pcnx3	0	0.730159	-0.0887927	0.257434	0.998412	NA	1	1.09285
Ppp4c	0	0.577521	0.140329	0.251933	0.998412	NA	1	0.869072
Pde8a	0.0102157	0.295033	0.226154	0.215972	0.998412	NA	0	0.797595
Acer3	0	0.989815	-0.00205996	0.161376	0.998412	NA	1	1.00206
Gnaq	3.7565e-15	0.686446	-0.0425125	0.105312	0.998412	NA	1	1.04343
Slf2	1e-14	0.720813	0.0524805	0.146851	0.998412	NA	1	0.948873
Prkcb	0	0.372953	0.0889183	0.099801	0.998412	NA	1	0.91492
As3mt	0	0.360808	-0.19275	0.210927	0.998412	NA	1	1.21258
Smndc1	0	0.884516	-0.0476268	0.327901	0.998412	NA	1	1.04878
Calm1	0	0.381922	-0.268479	0.307057	0.998412	NA	1	1.30797
Lcor	0	0.936424	0.00974708	0.122197	0.998412	NA	1	0.9903
Bicra	0	0.442989	-0.104904	0.136745	0.998412	NA	1	1.1106
Ttc9c	0	0.360297	0.223434	0.244243	0.998412	NA	1	0.799768
Slc8a2	0	0.365066	-0.278294	0.307252	0.998412	NA	1	1.32087
Hbs1l	0	0.395634	-0.151052	0.177824	0.998412	NA	1	1.16306
Klf9	0	0.796611	0.106582	0.413533	0.998412	NA	1	0.898901
Wtip	0	0.347778	-0.273301	0.291084	0.998412	NA	1	1.3143
Uba2	0	0.590946	-0.135249	0.251641	0.998412	NA	1	1.14482
Tssc4	0	0.892136	-0.0220294	0.162456	0.998412	NA	1	1.02227
Sae1	0	0.921709	-0.0152704	0.155375	0.998412	NA	1	1.01539
Atad1	0	0.747149	0.0746002	0.23139	0.998412	NA	1	0.928114
Tacc2	0	0.289816	0.234235	0.221284	0.998412	NA	1	0.791176
Zc3h4	0	0.926166	-0.0238132	0.256969	0.998412	NA	1	1.0241
Phactr2	0	0.648336	0.095642	0.209707	0.998412	NA	1	0.908789
Strn4	0	0.650299	0.111722	0.246438	0.998412	NA	1	0.894293
Eif3a	0	0.759679	0.0473288	0.154719	0.998412	NA	1	0.953774
C5ar2	0.0214422	0.433296	-0.14352	0.183163	0.998412	NA	0	1.15433
Ccdc88b	0.015697	0.933833	-0.0240339	0.289484	0.998412	NA	0	1.02433
Rbm42	0	0.688742	-0.139839	0.349106	0.998412	NA	1	1.15009
Hnrnpul2	0	0.961396	0.0117591	0.242945	0.998412	NA	1	0.98831
Sf1	0.0608109	0.666976	0.100423	0.233377	0.998412	NA	0	0.904455
Patl1	0	0.637973	-0.132199	0.280956	0.998412	NA	1	1.14134
Tyrobp	2.15853e-16	0.358629	0.152083	0.165672	0.998412	NA	1	0.858917
Fhip2a	0	0.850705	-0.0394517	0.209605	0.998412	NA	1	1.04024
Akap7	0	0.651767	-0.0889266	0.197042	0.998412	NA	1	1.093
Clasrp	0.00680218	0.688912	-0.0980644	0.244957	0.998412	NA	0	1.10303
Tle4	0	0.653586	-0.0634815	0.141451	0.998412	NA	1	1.06554
Relb	0.0822037	0.762534	-0.092152	0.304983	0.998412	NA	0	1.09653
Vasp	0.0210295	0.792096	-0.0578882	0.219615	0.998412	NA	0	1.0596
Acsl5	0	0.788404	0.0601738	0.224208	0.998412	NA	1	0.941601
Taok2	0	0.709453	0.0786292	0.211033	0.998412	NA	1	0.924383
Sgms1	0	0.769142	-0.0313012	0.106649	0.998412	NA	1	1.0318
Spint2	0.0256207	0.88753	0.0383253	0.270983	0.998412	NA	0	0.9624
Arhgap35	0	0.542753	-0.105577	0.173459	0.998412	NA	1	1.11135
Ppp1r14a	0	0.493175	0.233326	0.340489	0.998412	NA	1	0.791895
Map3k5	0	0.45033	0.0986395	0.130672	0.998412	NA	1	0.906069
Ccdc9	0	0.544934	0.104728	0.172998	0.998412	NA	1	0.90057
Zranb1	0	0.702937	-0.0609866	0.159919	0.998412	NA	1	1.06288
Zdhhc6	0	0.602681	0.135794	0.260866	0.998412	NA	1	0.873023
RGD1359158	0	0.480943	-0.166533	0.236288	0.998412	NA	1	1.1812
Lsm14a	0	0.718617	0.0537661	0.149223	0.998412	NA	1	0.947654
Macrod1	0	0.75225	-0.102546	0.324848	0.998412	NA	1	1.10799
Abhd17b	0	0.951308	-0.0128996	0.211247	0.998412	NA	1	1.01298
Pi4k2a	0.0359663	0.896113	0.0395806	0.303129	0.998412	NA	0	0.961192
Vti1a	0	0.502697	-0.0711351	0.106132	0.998412	NA	1	1.07373
ENSRNOG00000059251	0	0.770962	0.109288	0.375411	0.998412	NA	1	0.896472
Ctbp2	8.74826e-16	0.326384	-0.119089	0.121343	0.998412	NA	1	1.12647
Pitpnm1	0	0.518274	-0.148852	0.230418	0.998412	NA	1	1.1605
Eef2k	0	0.83566	-0.0354274	0.170778	0.998412	NA	1	1.03606
Stx7	0	0.36603	0.11297	0.124976	0.998412	NA	1	0.893178
Tnks2	0	0.559165	0.0771856	0.132149	0.998412	NA	1	0.925718
Epb41l2	0	0.512822	-0.0547684	0.0836862	0.998412	NA	1	1.0563
Klc2	0	0.870684	-0.0415216	0.255062	0.998412	NA	1	1.0424
Stx5	0	0.989382	-0.00399407	0.300125	0.998412	NA	1	1.004
Tpcn2	0	0.493923	0.218341	0.319173	0.998412	NA	1	0.803852
Pip5k1b	0	0.807995	-0.0456565	0.187876	0.998412	NA	1	1.04671
Nxf1	0	0.85069	-0.0287897	0.152944	0.998412	NA	1	1.02921
Flrt1	0.136603	0.596069	-0.263754	0.497592	0.998412	NA	0	1.30181
Pacs1	0	0.373504	-0.129539	0.145562	0.998412	NA	1	1.1383
Sgk1	3.20001e-16	0.553146	0.117258	0.19772	0.998412	NA	1	0.889355
Tmem179b	0.116405	0.857238	0.0745243	0.414274	0.998412	NA	0	0.928185
Itgal	0	0.796416	-0.059311	0.229898	0.998412	NA	1	1.06111
Slc18b1	0	0.536909	0.180618	0.292502	0.998412	NA	1	0.834754
Btrc	0	0.391345	-0.136968	0.159789	0.998412	NA	1	1.14679
Entpd7	0.0987092	0.367821	0.369969	0.41082	0.998412	NA	0	0.690755
Inpp5f	0	0.647089	0.0824595	0.180117	0.998412	NA	1	0.920849
Noc3l	0	0.670496	-0.119693	0.281321	0.998412	NA	1	1.12715
Map3k4	0	0.860811	-0.0313728	0.178923	0.998412	NA	1	1.03187
Apba1	0	0.533004	0.11552	0.185299	0.998412	NA	1	0.890902
Cox15	0	0.276124	0.305764	0.280757	0.998412	NA	1	0.73656
Pdcd6	0.308373	0.314231	0.51178	0.508533	0.998412	NA	0	0.599428
Ankrd13d	0.000610489	0.325634	-0.190689	0.193998	0.998412	NA	0	1.21008
Otub1	0	0.898965	0.04514	0.355521	0.998412	NA	1	0.955864
Tubgcp2	0	0.523006	0.225518	0.353079	0.998412	NA	1	0.798103
Zfp536	0	0.649582	0.10544	0.232071	0.998412	NA	1	0.899929
Hint3	0.0862821	0.949938	0.0280282	0.446414	0.998412	NA	0	0.972361
Grk2	0	0.587763	0.106265	0.196033	0.998412	NA	1	0.899186
Chuk	0	0.434534	-0.189456	0.242439	0.998412	NA	1	1.20859
Cpeb3	0	0.367942	0.184484	0.204906	0.998412	NA	1	0.831533
Rtn3	0	0.362644	0.116631	0.128118	0.998412	NA	1	0.889913
Trmt11	0	0.583863	0.134474	0.245502	0.998412	NA	1	0.874176
Mcmbp	0	0.862337	-0.0364314	0.210101	0.998412	NA	1	1.0371
Trim8	0	0.288484	-0.306141	0.288417	0.998412	NA	1	1.35817
Mpeg1	0	0.523964	0.11815	0.185407	0.998412	NA	1	0.888563
ENSRNOG00000021144	0	0.612766	-0.100342	0.198254	0.998412	NA	1	1.10555
ENSRNOG00000064485	4e-14	0.311911	-0.222097	0.219632	0.998412	NA	1	1.24869
Soga3	1.64788e-15	0.557864	-0.194337	0.331623	0.998412	NA	1	1.21451
Marchf5	0	0.293492	0.276839	0.263533	0.998412	NA	1	0.758176
Ears2	0.0117539	0.905088	0.0373708	0.313419	0.998412	NA	0	0.963319
Vegfb	0	0.350738	0.234867	0.25169	0.998412	NA	1	0.790676
Ccdc127	0	0.921482	0.0289192	0.293397	0.998412	NA	1	0.971495
Map4k2	1.30847e-14	0.432092	0.303942	0.386883	0.998412	NA	1	0.737904
Btaf1	0	0.933836	-0.0131091	0.157903	0.998412	NA	1	1.0132
Exoc3	0	0.876102	-0.0341545	0.219061	0.998412	NA	1	1.03474
RGD1311703	0	0.816206	-0.0673909	0.289944	0.998412	NA	1	1.06971
Atl3	0.0834095	0.812786	-0.0707111	0.298569	0.998412	NA	0	1.07327
Qk	8.84108e-18	0.873221	-0.0109527	0.0686391	0.998412	NA	1	1.01101
Brd9	0	0.666209	0.091161	0.211336	0.998412	NA	1	0.912871
Ndufab1	0	0.300981	0.262034	0.253336	0.998412	NA	1	0.769485
Stx4	0	0.38459	-0.179818	0.206814	0.998412	NA	1	1.197
Pde10a	0	0.590106	-0.105312	0.195499	0.998412	NA	1	1.11106
Fermt3	0	0.554507	0.0846749	0.143269	0.998412	NA	1	0.918811
Uri1	0.00697138	0.733999	0.0603911	0.17772	0.998412	NA	0	0.941396
Taldo1	0	0.843752	0.0633727	0.321532	0.998412	NA	1	0.938594
Sufu	0.00350493	0.630335	0.0878307	0.182503	0.998412	NA	0	0.915916
Sft2d1	2.26757e-17	0.287808	0.251998	0.237076	0.998412	NA	1	0.777246
Mpc1	3.07268e-15	0.882967	-0.0296858	0.201658	0.998412	NA	1	1.03013
Pik3ap1	7.63504e-16	0.849387	0.021857	0.115098	0.998412	NA	1	0.97838
Garre1	0	0.527695	-0.112052	0.17743	0.998412	NA	1	1.11857
Zfp180	0	0.762027	0.0976397	0.322435	0.998412	NA	1	0.906976
Mark2	0	0.605934	-0.065475	0.126917	0.998412	NA	1	1.06767
Wbp1l	0.006079	0.602515	-0.0819139	0.157289	0.998412	NA	0	1.08536
ENSRNOG00000065440	0	0.710247	0.0984365	0.264953	0.998412	NA	1	0.906253
AABR07002969.1	0	0.412705	-0.102693	0.125366	0.998412	NA	1	1.10815
Cdc37l1	1.27192e-14	0.337423	-0.145574	0.151755	0.998412	NA	1	1.1567
Gtf3c1	0	0.494798	-0.152946	0.224031	0.998412	NA	1	1.16526
Phrf1	0	0.472835	0.16492	0.229734	0.998412	NA	1	0.847962
Isoc2b	0.0130226	0.748507	-0.0813936	0.253872	0.998412	NA	0	1.0848
Spindoc	0	0.334443	0.251872	0.260953	0.998412	NA	1	0.777344
Ostf1	1.09877e-15	0.276953	0.194192	0.178619	0.998412	NA	1	0.8235
Ppfia1	0	0.601712	0.109125	0.209076	0.998412	NA	1	0.896618
Pprc1	0	0.965439	-0.0147082	0.339456	0.998412	NA	1	1.01482
Hectd2	0	0.929457	0.0186323	0.210466	0.998412	NA	1	0.98154
Leng8	0	0.503156	0.10322	0.154167	0.998412	NA	1	0.901929
Blnk	0	0.698216	0.0347095	0.0895199	0.998412	NA	1	0.965886
ENSRNOG00000028628	0	0.334575	-0.287035	0.297464	0.998412	NA	1	1.33247
Ptar1	0.00914532	0.354103	0.192892	0.208158	0.998412	NA	0	0.824571
Gbf1	0	0.715399	-0.0487346	0.133661	0.998412	NA	1	1.04994
Ms4a6b	0	0.762061	-0.0879834	0.29059	0.998412	NA	1	1.09197
Dhx32	0.0939931	0.702078	0.146032	0.381766	0.998412	NA	0	0.86413
Psmd13	0	0.949434	-0.0184972	0.291675	0.998412	NA	1	1.01867
Il33	0	0.88387	0.032215	0.220552	0.998412	NA	1	0.968298
Ypel3	0	0.50857	-0.143715	0.217399	0.998412	NA	1	1.15456
Oga	0	0.637339	0.0643919	0.13659	0.998412	NA	1	0.937637
Scyl1	0.0144966	0.360552	-0.20985	0.229516	0.998412	NA	0	1.23349
Ide	1.11111e-15	0.486977	-0.159334	0.229217	0.998412	NA	1	1.17273
Rps9	0	0.42753	-0.19186	0.241813	0.998412	NA	1	1.2115
Mboat7	0	0.506923	-0.220114	0.331678	0.998412	NA	1	1.24622
AABR07006724.1	0.0805137	0.604595	-0.1328	0.256468	0.998412	NA	0	1.14202
Armh3	0	0.745159	0.0511175	0.15727	0.998412	NA	1	0.950167
Mxi1	0.00213525	0.961794	-0.00910404	0.190055	0.998412	NA	0	1.00915
Gcnt1	0	0.811321	-0.0412888	0.172957	0.998412	NA	1	1.04215
Cep43	0	0.972741	-0.00561902	0.164437	0.998412	NA	1	1.00563
Fndc1	0.239308	0.956863	0.0274901	0.508218	0.998412	NA	0	0.972884
Snx15	0	0.510629	-0.218249	0.331757	0.998412	NA	1	1.2439
Dennd10	0	0.766141	0.0641208	0.215586	0.998412	NA	1	0.937892
Wtap	0	0.639574	0.0735353	0.157028	0.998412	NA	1	0.929103
Ap2a2	0	0.296184	-0.212828	0.203731	0.998412	NA	1	1.23717
Pdzd8	0	0.761543	0.0545847	0.179877	0.998412	NA	1	0.946878
Arl2	2.93693e-16	0.541208	0.171051	0.279958	0.998412	NA	1	0.842779
Tcp1	0	0.421242	0.212473	0.264182	0.998412	NA	1	0.808582
Ccdc186	0	0.282107	0.25597	0.237979	0.998412	NA	1	0.774165
Cln3	0	0.380864	0.216192	0.246709	0.998412	NA	1	0.80558
Ipo7	0	0.430154	0.133599	0.169342	0.998412	NA	1	0.874941
Trpm3	0	0.41784	-0.141852	0.175088	0.998412	NA	1	1.15241
Exoc6	0	0.925786	0.0129907	0.139462	0.998412	NA	1	0.987093
Cbwd1	0	0.452731	-0.280456	0.373508	0.998412	NA	1	1.32373
Ampd3	0	0.305979	0.278463	0.272017	0.998412	NA	1	0.756946
Eif4g2	0	0.966295	0.00735792	0.174132	0.998412	NA	1	0.992669
Ldb1	0	0.285854	-0.214322	0.200814	0.998412	NA	1	1.23902
Smg1	0	0.605733	-0.0685317	0.132769	0.998412	NA	1	1.07093
Rab11fip2	0	0.323187	-0.245577	0.248577	0.998412	NA	1	1.27836
Dock8	0	0.498122	0.0531747	0.0784927	0.998412	NA	1	0.948214
Zfp771	0	0.441536	-0.246119	0.319801	0.998412	NA	1	1.27905
Lsp1	0	0.575938	-0.164127	0.293435	0.998412	NA	1	1.17836
Jak2	4e-14	0.315141	-0.21551	0.214546	0.998412	NA	1	1.24049
Knop1	0	0.662934	0.101704	0.233338	0.998412	NA	1	0.903297
Cnnm2	0	0.866577	0.042679	0.25403	0.998412	NA	1	0.958219
Uqcrc2	0.0029317	0.983916	-0.00402272	0.199546	0.998412	NA	0	1.00403
RGD1311595	1.09798e-14	0.520717	0.108235	0.168527	0.998412	NA	1	0.897417
Tmem41b	0.00783153	0.889427	-0.0392501	0.282315	0.998412	NA	0	1.04003
rnf141	0	0.373209	0.19768	0.221993	0.998412	NA	1	0.820633
Tm6sf1	0	0.516126	-0.106508	0.164028	0.998412	NA	1	1.11239
Nt5c2	0	0.875725	0.0218352	0.139619	0.998412	NA	1	0.978401
Usp47	0	0.956961	0.00739235	0.136979	0.998412	NA	1	0.992635
Swap70	3.20399e-17	0.333051	-0.160495	0.165803	0.998412	NA	1	1.17409
Hdgfl3	0.00442285	0.481057	-0.16171	0.229505	0.998412	NA	0	1.17552
Fth1	0	0.564339	0.0888328	0.154114	0.998412	NA	1	0.914999
Entpd1	4e-14	0.933939	-0.0098811	0.119207	0.998412	NA	1	1.00993
Fra10ac1	0	0.352453	0.224483	0.241421	0.998412	NA	1	0.798929
Rab3il1	0	0.496615	0.240064	0.353125	0.998412	NA	1	0.786578
Pgam1	4e-14	0.717232	0.104945	0.289776	0.998412	NA	1	0.900374
Exosc1	0.00601689	0.346719	-0.2587	0.274929	0.998412	NA	0	1.29525
Ric1	0	0.916241	0.0188619	0.179346	0.998412	NA	1	0.981315
Add3	0.00943233	0.69212	0.0742393	0.187483	0.998412	NA	0	0.928449
Dlg2	0	0.568029	-0.0611828	0.107158	0.998412	NA	1	1.06309
Rsf1	4e-14	0.697518	0.0505513	0.130061	0.998412	NA	1	0.950705
Dclre1a	1.18075e-14	0.506376	-0.136897	0.206017	0.998412	NA	1	1.14671
Nhlrc2	0.0126831	0.417752	0.145767	0.179887	0.998412	NA	0	0.864359
Copb1	0	0.50847	-0.162934	0.246414	0.998412	NA	1	1.17696
Cwf19l1	0.109078	0.876844	-0.0579579	0.373991	0.998412	NA	0	1.05967
Gsg1l	0.00986626	0.601878	0.10594	0.203066	0.998412	NA	0	0.899479
Ppfibp2	0	0.376134	-0.165977	0.187535	0.998412	NA	1	1.18055
Dennd5a	8.13099e-15	0.806101	-0.0357788	0.145763	0.998412	NA	1	1.03643
Dnhd1	0	0.656737	-0.106014	0.238544	0.998412	NA	1	1.11184
Pde3b	0	0.566291	-0.0498661	0.0869471	0.998412	NA	1	1.05113
Pnma8b	0	0.43246	-0.228881	0.291573	0.998412	NA	1	1.25719
Dimt1	1.11111e-15	0.567074	0.182155	0.318249	0.998412	NA	1	0.833472
Snx27	0	0.385688	-0.1586	0.182832	0.998412	NA	1	1.17187
Kif2a	8.16327e-16	0.45807	0.112906	0.152159	0.998412	NA	1	0.893234
Golim4	0	0.669365	-0.0728178	0.170526	0.998412	NA	1	1.07553
Zzz3	0	0.745453	0.053829	0.165811	0.998412	NA	1	0.947594
Mctp1	0	0.808968	-0.0280094	0.115857	0.998412	NA	1	1.02841
Fyb1	1e-14	0.703549	-0.0390868	0.102716	0.998412	NA	1	1.03986
Gpr89b	0.0735958	0.754236	0.0905892	0.289368	0.998412	NA	0	0.913393
Jmy	0.042852	0.318785	-0.306651	0.307587	0.998412	NA	0	1.35887
Ak5	0.115042	0.918094	-0.0386555	0.3759	0.998412	NA	0	1.03941
Man1a2	0.000148098	0.88655	-0.022732	0.159331	0.998412	NA	0	1.02299
Ell2	0	0.94629	-0.0125343	0.18606	0.998412	NA	1	1.01261
Zfp131	0	0.672604	0.106296	0.251543	0.998412	NA	1	0.899158
Wdr47	0	0.382566	-0.268169	0.307119	0.998412	NA	1	1.30757
Polr3gl	0	0.850322	0.070475	0.373462	0.998412	NA	1	0.931951
Txnip	0	0.973292	0.00820883	0.245186	0.998412	NA	1	0.991825
Skil	1.80373e-15	0.54566	0.0796778	0.131857	0.998412	NA	1	0.923414
Gnai3	0	0.81778	0.0398436	0.172932	0.998412	NA	1	0.96094
Gmps	0	0.827485	0.0469482	0.21543	0.998412	NA	1	0.954137
Tnik	2.4883e-10	0.288401	-0.227281	0.214086	0.998412	NA	1	1.25518
Pag1	0	0.34975	0.201919	0.215939	0.998412	NA	1	0.817161
Rnpc3	0	0.885471	-0.0293816	0.203986	0.998412	NA	1	1.02982
Fxr1	0	0.653424	-0.065879	0.14672	0.998412	NA	1	1.0681
Tuft1	0.199326	0.815959	0.0850652	0.365485	0.998412	NA	0	0.918452
Fam81b	7.79969e-16	0.6066	0.207001	0.401997	0.998412	NA	1	0.813019
Lhfpl2	0.00195618	0.855543	-0.02018	0.110848	0.998412	NA	0	1.02038
Arsk	1e-12	0.737847	0.116094	0.346855	0.998412	NA	1	0.890391
Mtx3	9.51788e-16	0.711909	-0.119353	0.323193	0.998412	NA	1	1.12677
Trim55	0	0.375004	0.146181	0.164778	0.998412	NA	1	0.864001
Zswim6	0	0.566695	-0.0561547	0.0980141	0.998412	NA	1	1.05776
Lhfpl6	0.0448416	0.510264	-0.222396	0.337769	0.998412	NA	0	1.24907
Eif2a	4e-14	0.769408	0.0733823	0.250324	0.998412	NA	1	0.929246
Tmem131l	0	0.727117	0.0706134	0.202352	0.998412	NA	1	0.931822
Homer1	0.0100884	0.826442	0.0467278	0.213109	0.998412	NA	0	0.954347
Rictor	0	0.950397	0.00847301	0.136204	0.998412	NA	1	0.991563
Ttc14	4e-14	0.561182	0.107066	0.184251	0.998412	NA	1	0.898466
Prpf38b	0	0.46432	0.121592	0.166166	0.998412	NA	1	0.885509
Nceh1	0.0198379	0.309502	-0.250526	0.246516	0.998412	NA	0	1.2847
Tmem154	0	0.758231	-0.0732396	0.237942	0.998412	NA	1	1.07599
Phc3	0	0.804288	0.0376314	0.151861	0.998412	NA	1	0.963068
Ctbs	0.00620724	0.281607	0.257086	0.238769	0.998412	NA	0	0.773301
Ndufs4	0	0.746322	0.0632156	0.195415	0.998412	NA	1	0.938741
Wdr41	0	0.650195	0.11824	0.260733	0.998412	NA	1	0.888482
Pogz	1e-14	0.981503	-0.00416129	0.179487	0.998412	NA	1	1.00417
Nln	0.00961009	0.601248	0.0785712	0.150345	0.998412	NA	0	0.924436
Rpf1	0	0.63934	0.148023	0.315868	0.998412	NA	1	0.862412
Arrdc3	0.0473668	0.517234	-0.200324	0.309326	0.998412	NA	0	1.2218
Adar	0.0249466	0.539911	-0.104974	0.17126	0.998412	NA	0	1.11068
Pigk	0.0963636	0.358368	0.270022	0.293988	0.998412	NA	0	0.763363
Negr1	0.00142459	0.426562	-0.10234	0.128715	0.998412	NA	0	1.10776
Selenop	4e-14	0.866174	0.045177	0.268081	0.998412	NA	1	0.955828
Sec62	0.0156473	0.485621	-0.130309	0.186879	0.998412	NA	0	1.13918
Slc30a7	0	0.606331	-0.123556	0.239766	0.998412	NA	1	1.13151
Wars2	0.157357	0.821481	0.0802669	0.355728	0.998412	NA	0	0.92287
Olfm3	0.0298769	0.924503	-0.0347494	0.366697	0.998412	NA	0	1.03536
Rsrc1	0.0103539	0.856995	0.0267736	0.148577	0.998412	NA	0	0.973582
Rprd2	0.00162551	0.303425	-0.189757	0.184389	0.998412	NA	0	1.20896
Cplane1	0	0.438858	0.201795	0.260676	0.998412	NA	1	0.817262
Hormad1	0.0410788	0.28952	0.226529	0.213873	0.998412	NA	0	0.797296
Tiparp	0	0.941247	0.022178	0.300915	0.998412	NA	1	0.978066
Gstcd	0	0.490498	0.228057	0.330748	0.998412	NA	1	0.796079
Sema4a	0	0.724273	0.0520867	0.147658	0.998412	NA	1	0.949247
Jade1	0	0.804173	-0.07354	0.296592	0.998412	NA	1	1.07631
Cert1	0	0.621341	-0.0735821	0.148967	0.998412	NA	1	1.07636
Ank2	0	0.957894	-0.0077063	0.145961	0.998412	NA	1	1.00774
Ccnh	0	0.652674	0.121884	0.270823	0.998412	NA	1	0.885251
Golph3l	0.0111628	0.364225	-0.197233	0.217374	0.998412	NA	0	1.21803
Rfxap	0	0.888318	0.0481683	0.342999	0.998412	NA	1	0.952973
Rasa1	0.00692244	0.348125	0.158759	0.169211	0.998412	NA	0	0.853202
[truncated: 3,385 more rows]

## Sheet: Supp. Table 5
gene	singular	p.value_stress	estimate_stress	stderr_stress	qvalue_stress	warning	singularity	FC
ENSRNOG00000062930	0	1.39002e-07	0.470271	0.0892937	3.58315e-05	NA	1	0.624833
Mt.nd2	0.0152718	2.19451e-05	0.889656	0.209621	0.00509127	NA	0	0.410797
Luzp2	0	8.88357e-05	-0.809476	0.20654	0.0183968	NA	1	2.24673
Mt.atp6	0	9.51557e-05	0.616293	0.157918	0.0183968	NA	1	0.539942
Htra2	0	0.000461524	-0.946352	0.27022	0.0847991	NA	1	2.57629
Fars2	0	0.000493443	0.672904	0.193125	0.0847991	NA	1	0.510225
ENSRNOG00000068039	0	0.000475324	0.502238	0.143731	0.0847991	NA	1	0.605175
Cst3	0.00616492	0.000526914	0.36642	0.105698	0.0873172	NA	0	0.693211
ENSRNOG00000069744	0.0266257	0.000592356	0.984575	0.286623	0.094777	NA	0	0.373598
Sdccag8	0	0.00066223	0.41041	0.12054	0.101887	NA	1	0.663379
RGD1562660	0.0105924	0.000680707	-0.941306	0.27708	0.101887	NA	0	2.56333
Cd9	0	0.000829493	0.852598	0.255058	0.117665	NA	1	0.426306
Pde4b	0	0.000836838	-0.399235	0.11952	0.117665	NA	1	1.49068
Phactr1	0	0.00141379	-0.365358	0.114467	0.19294	NA	1	1.44103
Clpx	0	0.00149939	0.98547	0.310404	0.198777	NA	1	0.373264
Apoe	0	0.00171663	0.334008	0.10653	0.215275	NA	1	0.716048
Slc9a5	0	0.0016846	-0.996093	0.317141	0.215275	NA	1	2.70768
C1qa	0.0012174	0.00209451	0.46453	0.150993	0.249193	NA	0	0.628431
C1qc	0	0.00204887	0.618476	0.200605	0.249193	NA	1	0.538765
Chd8	0	0.00227597	-0.632314	0.207205	0.257573	NA	1	1.88196
Mt.nd1	0	0.00223446	0.520222	0.170165	0.257573	NA	1	0.594389
Cobl	1.55188e-15	0.00317015	-0.887509	0.300775	0.334491	NA	1	2.42907
Mex3c	0	0.0031525	0.828303	0.280546	0.334491	NA	1	0.43679
Mt.co1	0	0.00317189	0.373005	0.126418	0.334491	NA	1	0.688661
Ptpn5	0	0.00325843	-1.19103	0.404803	0.33598	NA	1	3.29047
Ncam2	0	0.00373819	-0.396556	0.136769	0.369047	NA	1	1.4867
Sec63	0	0.00371612	-0.552157	0.190313	0.369047	NA	1	1.73699
ENSRNOG00000065867	0	0.00403341	0.353126	0.122804	0.389696	NA	1	0.702488
AABR07000398.1	0	0.00411532	0.326046	0.113637	0.389696	NA	1	0.721772
Samd4a	3.025e-15	0.00472016	-0.387236	0.137049	0.438031	NA	1	1.4729
Agps	0	0.00497638	-0.578385	0.205937	0.444046	NA	1	1.78316
Srsf7	0	0.00489501	0.389789	0.138524	0.444046	NA	1	0.6772
Laptm4a	0	0.00548992	0.847531	0.30522	0.462476	NA	1	0.428471
Ncam1	0	0.00529317	-0.476144	0.170745	0.462476	NA	1	1.60986
Tmeff2	4e-14	0.00539259	-0.397744	0.14294	0.462476	NA	1	1.48846
Ptpn18	0	0.00558161	0.602557	0.21742	0.462476	NA	1	0.54741
Hecw2	0	0.0057779	-0.815565	0.295481	0.468623	NA	1	2.26045
Dstyk	0	0.0058772	-0.849811	0.308511	0.468623	NA	1	2.3392
Runx1	0	0.00595878	-0.315309	0.114656	0.468623	NA	1	1.37068
Eif1	0	0.00648545	0.466679	0.171436	0.488843	NA	1	0.627081
Fcer1g	0	0.00650693	0.509772	0.187342	0.488843	NA	1	0.600633
Kctd8	0	0.00653196	-0.694122	0.25521	0.488843	NA	1	2.00195
Cap1	0	0.00699798	0.529792	0.196442	0.515407	NA	1	0.588727
Pkd1	0	0.00741099	-0.734594	0.274329	0.537297	NA	1	2.08464
Rnls	0	0.00779501	0.637121	0.239445	0.556444	NA	1	0.528813
Aldh9a1	0.0302785	0.00795643	0.626855	0.2362	0.559361	NA	0	0.534269
Spcs2	0	0.00809239	0.691485	0.261116	0.560428	NA	1	0.500832
Lpcat3	0	0.00831045	-0.447093	0.169405	0.567066	NA	1	1.56376
Kirrel3	0.0676511	0.00860845	-0.62073	0.236269	0.578887	NA	0	1.86029
Rab40c	0	0.00897024	0.483339	0.184962	0.594599	NA	1	0.616721
Pcdh9	0.00670175	0.00911762	-0.288294	0.110559	0.595855	NA	0	1.33415
Zfp91	0	0.00931012	0.568694	0.21869	0.599985	NA	1	0.566265
Dnaja1	2.1445e-15	0.00971643	0.618563	0.239219	0.611588	NA	1	0.538718
Arhgap22	1.0124e-15	0.00975378	0.261163	0.101052	0.611588	NA	1	0.770155
Tcf25	0.00459878	0.0102342	-0.354998	0.138249	0.633153	NA	0	1.42618
Rnf217	0.0225261	0.0115838	0.562653	0.22287	0.659332	NA	0	0.569695
Pdzd8	5.10204e-17	0.0119296	0.567136	0.225571	0.659332	NA	1	0.567148
Cers2	0	0.0120562	0.493272	0.196484	0.659332	NA	1	0.610625
Bcas1	0	0.0116551	-0.547027	0.216866	0.659332	NA	1	1.72811
Ttc17	0	0.0117214	-0.434482	0.172385	0.659332	NA	1	1.54416
ENSRNOG00000007315	0	0.0115074	0.469376	0.185752	0.659332	NA	1	0.625393
Sbno2	0	0.0120783	-0.78184	0.311509	0.659332	NA	1	2.18549
Mff	0	0.0117304	-0.520261	0.20644	0.659332	NA	1	1.68247
Gsr	0	0.0114603	0.578341	0.228743	0.659332	NA	1	0.560828
Gnao1	0	0.0112478	-0.753973	0.297436	0.659332	NA	1	2.12543
Grm3	0.028435	0.0126694	-0.438099	0.175737	0.660519	NA	0	1.54976
Rpn2	0	0.0124507	-0.746237	0.298602	0.660519	NA	1	2.10905
Hadha	0.0723773	0.012426	0.780813	0.312349	0.660519	NA	0	0.458034
Keap1	0	0.0125508	-0.796002	0.318877	0.660519	NA	1	2.21666
Lilrb2	0	0.0134698	-0.984081	0.398236	0.680875	NA	1	2.67535
Zfp282	0	0.0137278	-0.980936	0.398057	0.680875	NA	1	2.66695
Vmp1	0	0.0137014	0.423485	0.171799	0.680875	NA	1	0.654761
Cdc42bpa	0	0.0138465	0.367189	0.14919	0.680875	NA	1	0.692679
Kdm1b	0	0.0141543	-1.01919	0.415433	0.680875	NA	1	2.77095
Slc5a3	0	0.0142338	-1.01963	0.415955	0.680875	NA	1	2.77218
Dennd6a	1e-14	0.0139539	-0.469284	0.190886	0.680875	NA	1	1.59885
Map3k2	0	0.0141756	0.475297	0.193779	0.680875	NA	1	0.6217
Sucla2	0	0.0152848	0.894824	0.368914	0.72369	NA	1	0.40868
Car2	0	0.015451	-0.441318	0.18224	0.724167	NA	1	1.55476
Ctbp1	0.0808207	0.0156662	0.91204	0.377406	0.726912	NA	0	0.401704
Gpatch8	0	0.0164376	-0.330862	0.137914	0.733372	NA	1	1.39217
Morc3	0	0.0161967	-0.464909	0.193353	0.733372	NA	1	1.59187
ENSRNOG00000018342	0	0.0163423	-0.475614	0.198075	0.733372	NA	1	1.609
Nipsnap2	0.0929295	0.016027	-0.77621	0.322306	0.733372	NA	0	2.17322
Lats1	0.0400273	0.018447	-0.691005	0.293231	0.756591	NA	0	1.99572
Sema4b	0	0.0173772	0.679824	0.285805	0.756591	NA	1	0.506706
Hbs1l	0	0.0183	0.595497	0.252384	0.756591	NA	1	0.551288
St6galnac3	0	0.017785	-0.673587	0.284206	0.756591	NA	1	1.96126
ENSRNOG00000033176	0.00133023	0.017576	0.78213	0.329397	0.756591	NA	0	0.457431
Rnft1	0	0.0180772	0.529282	0.223889	0.756591	NA	1	0.589028
Dhx9	0	0.0181583	0.481861	0.203973	0.756591	NA	1	0.617633
Smim14	2.08412e-15	0.0185887	-0.617359	0.262295	0.756591	NA	1	1.85402
Eml6	0.0128107	0.0178863	0.518676	0.219039	0.756591	NA	0	0.595308
Lamp1	0	0.0175265	0.48059	0.202314	0.756591	NA	1	0.618418
Srek1	0	0.0190847	-0.467449	0.199434	0.765136	NA	1	1.59592
Edil3	0	0.0191693	-0.402519	0.171854	0.765136	NA	1	1.49559
Slc9a1	0	0.0200147	-0.685662	0.294773	0.765136	NA	1	1.98509
Sp1	0	0.0194599	-0.688009	0.294449	0.765136	NA	1	1.98975
Rab39a	0	0.0201178	0.667567	0.287231	0.765136	NA	1	0.512955
Rad51d	0	0.0194464	-0.492203	0.210626	0.765136	NA	1	1.63592
Sgcz	0	0.0200696	-0.319052	0.137224	0.765136	NA	1	1.37582
Mt.nd4l	1e-14	0.0198919	0.899092	0.386145	0.765136	NA	1	0.406939
Creb5	0	0.0204621	-0.7479	0.322681	0.771904	NA	1	2.11256
Sbf1	0	0.0206502	-0.530357	0.229163	0.772716	NA	1	1.69954
Heca	0	0.0214381	0.396924	0.172562	0.785338	NA	1	0.672385
Sipa1	4.17339e-15	0.0214953	-0.365853	0.159124	0.785338	NA	1	1.44174
Tpp2	0	0.021356	0.487288	0.211714	0.785338	NA	1	0.61429
Ncapg2	0	0.021967	-0.924829	0.40369	0.796305	NA	1	2.52144
Picalm	0.0194004	0.0223219	-0.316348	0.138455	0.797278	NA	0	1.37211
Ctnna2	0	0.0223375	-0.340917	0.149225	0.797278	NA	1	1.40624
Tab2	0	0.0230696	0.400146	0.176099	0.817123	NA	1	0.670222
Spats2	0.0101989	0.0236982	0.538971	0.238273	0.823213	NA	0	0.583348
Xpr1	0	0.0236413	0.448813	0.198335	0.823213	NA	1	0.638385
Ppard	0	0.0237738	-0.8201	0.362753	0.823213	NA	1	2.27073
Zfp219	0	0.0239911	-0.683067	0.302607	0.824582	NA	1	1.97994
AABR07028902.1	0	0.0243477	-0.367208	0.163088	0.830685	NA	1	1.4437
Tmf1	4e-14	0.0247828	-0.640051	0.28513	0.836751	NA	1	1.89658
Csnk1e	0	0.0248861	0.47047	0.209735	0.836751	NA	1	0.624709
Map7	3.6e-15	0.0250794	-0.41645	0.1859	0.837184	NA	1	1.51657
Igf1r	0	0.0254716	-0.322591	0.14439	0.838215	NA	1	1.3807
Itgb1bp1	0	0.0254621	-0.690721	0.309141	0.838215	NA	1	1.99515
ENSRNOG00000070442	0	0.026035	-0.422002	0.189605	0.838904	NA	1	1.52501
Rims3	0	0.0258995	0.300869	0.135057	0.838904	NA	1	0.740175
Tango2	0	0.025733	-0.722782	0.324086	0.838904	NA	1	2.06016
Trmt5	0	0.0265084	-0.755396	0.340471	0.84059	NA	1	2.12845
Tmem156	0	0.0265765	0.404538	0.182415	0.84059	NA	1	0.667285
RT1.DMa	0.0873873	0.0266308	0.68597	0.309429	0.84059	NA	0	0.503602
Dcc	0.00760117	0.0272615	-0.3937	0.178326	0.854683	NA	0	1.48246
Ttc7b	0	0.027671	-0.453931	0.206153	0.8617	NA	1	1.57449
Metap1d	0	0.0278695	-0.730322	0.332098	0.862097	NA	1	2.07575
Ccnd2	0	0.0281705	-0.711572	0.324193	0.865637	NA	1	2.03719
Sfpq	1.19997e-15	0.0289216	-0.311145	0.14243	0.880025	NA	1	1.36499
Ep300	4.51981e-16	0.0290181	-0.457184	0.209406	0.880025	NA	1	1.57962
Gabrb3	0	0.0305893	-0.463457	0.214328	0.897654	NA	1	1.58956
Far1	4.13265e-15	0.0308985	-0.416107	0.192787	0.897654	NA	1	1.51605
Chtop	0	0.0310248	-0.488354	0.22643	0.897654	NA	1	1.62963
Pkn2	0	0.0302318	0.393129	0.181413	0.897654	NA	1	0.674942
Psmc3	0	0.0307078	0.741786	0.343286	0.897654	NA	1	0.476263
Rcor1	0.0201857	0.0305843	-0.417657	0.193141	0.897654	NA	0	1.5184
Ccdc50	0	0.031147	-0.298337	0.138427	0.897654	NA	1	1.34762
Dop1b	6.25e-14	0.0299609	-0.496234	0.228615	0.897654	NA	1	1.64252
Pnpla7	0	0.0315133	-0.303724	0.141232	0.902602	NA	1	1.35489
Pwwp2a	0	0.0318915	-0.346589	0.161522	0.907831	NA	1	1.41424
Pde7b	0	0.0337076	0.563226	0.265228	0.937918	NA	1	0.569369
Rbfox1	0.000228489	0.033757	-0.228408	0.107589	0.937918	NA	0	1.2566
ENSRNOG00000063889	0	0.0337374	-0.86765	0.408653	0.937918	NA	1	2.38131
Neto1	0.0519691	0.0337505	-0.71462	0.336602	0.937918	NA	0	2.04341
Phtf1	0	0.0340573	-0.439409	0.207328	0.940629	NA	1	1.55179
Hspbp1	0	0.0351324	0.453327	0.21517	0.946891	NA	1	0.635511
Slc6a6	0.026464	0.0353781	0.437422	0.2079	0.946891	NA	0	0.645699
Arl8b	0.00262356	0.0344993	-0.465638	0.220244	0.946891	NA	0	1.59303
Slc25a25	0	0.0357125	0.620357	0.295382	0.946891	NA	1	0.537752
Zfp326	0	0.0350775	0.426422	0.202339	0.946891	NA	1	0.652841
Pcdhga7	0	0.0355676	-0.419159	0.199425	0.946891	NA	1	1.52068
Evi5l	2.11103e-15	0.0351769	-0.631171	0.299656	0.946891	NA	1	1.87981
Epc2	0	0.0359344	0.405951	0.193525	0.947361	NA	1	0.666343
Oaz1	0.0274869	0.0364242	-0.509187	0.243379	0.953507	NA	0	1.66394
Tkt	0	0.036784	-0.545615	0.261291	0.953507	NA	1	1.72567
Etf1	0	0.0367057	-0.698306	0.334274	0.953507	NA	1	2.01034
Zfyve28	0	0.0370322	-0.636458	0.305196	0.954608	NA	1	1.88978
RGD1563888	0	0.0372959	-0.760935	0.365393	0.956095	NA	1	2.14028
Ice2	0	0.0376553	-0.713697	0.343357	0.960002	NA	1	2.04152
Rnf41	0.00426147	0.0387182	-0.465073	0.224981	0.981708	NA	0	1.59213
Ctr9	0.0118591	0.0389799	-0.506326	0.245266	0.982971	NA	0	1.65918
Got1	0.022126	0.362324	-0.243314	0.267101	0.99751	NA	0	1.27547
Map6	0	0.126163	-0.407194	0.266242	0.99751	NA	1	1.5026
ENSRNOG00000019416	0	0.412891	-0.269802	0.329503	0.99751	NA	1	1.30971
Gde1	0	0.946673	0.0170652	0.255141	0.99751	NA	1	0.98308
Nup98	0	0.616518	0.100097	0.199877	0.99751	NA	1	0.90475
Lrrk1	0	0.200637	-0.182778	0.142825	0.99751	NA	1	1.20055
Ndufv1	0	0.549561	0.20631	0.344758	0.99751	NA	1	0.813581
Ermard	0.0112157	0.107692	0.555821	0.34552	0.99751	NA	0	0.573601
Ube3a	1.01688e-15	0.901931	0.0175841	0.142702	0.99751	NA	1	0.98257
Zfp710	0.0185245	0.538783	-0.119731	0.194793	0.99751	NA	0	1.12719
Acadsb	0	0.443532	0.282298	0.368419	0.99751	NA	1	0.754049
Scd2	0.00937251	0.678773	-0.074785	0.18058	0.99751	NA	0	1.07765
Atxn2l	0.0026964	0.414937	0.176868	0.216953	0.99751	NA	0	0.837891
Idh2	0	0.684919	-0.065703	0.161926	0.99751	NA	1	1.06791
Pgap2	1.35734e-15	0.360883	0.291239	0.318752	0.99751	NA	1	0.747337
Mctp2	0.0555926	0.50808	0.142766	0.215714	0.99751	NA	0	0.866957
Rsph3	0	0.367434	0.316395	0.351047	0.99751	NA	1	0.728772
Usp29	0.0987724	0.3688	-0.312531	0.347749	0.99751	NA	0	1.36688
Rhog	0.0254958	0.615871	0.131681	0.262465	0.99751	NA	0	0.87662
Grk5	0.0126724	0.130636	0.313754	0.207564	0.99751	NA	0	0.730699
Kdelr1	0	0.547046	-0.255576	0.424409	0.99751	NA	1	1.2912
Ppp1r14b	4e-14	0.0987246	0.578177	0.350184	0.99751	NA	1	0.56092
Arrb1	5.56248e-14	0.368454	0.246595	0.274186	0.99751	NA	1	0.781457
Ncoa7	0	0.525903	0.120623	0.190176	0.99751	NA	1	0.886368
Ccs	0.00501716	0.968292	-0.0139349	0.350559	0.99751	NA	0	1.01403
Plekha1	0	0.26901	-0.309588	0.280082	0.99751	NA	1	1.36286
Ptpre	4.92092e-15	0.151015	0.128834	0.0897198	0.99751	NA	1	0.87912
U2af2	0	0.314028	-0.211784	0.210352	0.99751	NA	1	1.23588
Rab30	0.0479357	0.988455	0.00476466	0.329268	0.99751	NA	0	0.995247
Tent4a	0	0.753502	0.118241	0.376536	0.99751	NA	1	0.888482
Il21r	0	0.473142	0.246201	0.343197	0.99751	NA	1	0.781765
Vps13a	0	0.398084	0.13201	0.156216	0.99751	NA	1	0.876332
Chd2	5.625e-15	0.130725	0.212485	0.140602	0.99751	NA	1	0.808572
Smarca2	3.55168e-15	0.525503	0.0768013	0.120969	0.99751	NA	1	0.926074
Sash1	2.25981e-16	0.975351	-0.00983512	0.318313	0.99751	NA	1	1.00988
Rbbp6	0	0.603883	-0.102181	0.196946	0.99751	NA	1	1.10758
Mrpl17	1.36234e-16	0.914045	0.0430772	0.39909	0.99751	NA	1	0.957837
Cd33	0	0.176034	0.220173	0.162721	0.99751	NA	1	0.80238
Rps19	0	0.0993507	-0.516532	0.313428	0.99751	NA	1	1.67621
Btbd10	0.0465292	0.473367	0.20336	0.283621	0.99751	NA	0	0.815984
ENSRNOG00000033729	0.0420085	0.347558	-0.229039	0.24383	0.99751	NA	0	1.25739
Sergef	0	0.784925	-0.0639374	0.234283	0.99751	NA	1	1.06603
Sf3b2	0	0.25237	0.268819	0.234856	0.99751	NA	1	0.764281
Sec11a	0.048079	0.525773	-0.195969	0.30887	0.99751	NA	0	1.21649
Trim3	0	0.463178	0.17685	0.241063	0.99751	NA	1	0.837906
Afdn	4.10175e-15	0.637922	0.096048	0.204094	0.99751	NA	1	0.90842
Eif3c	0	0.757143	-0.0801622	0.259228	0.99751	NA	1	1.08346
Samd5	0	0.212878	-0.293202	0.235373	0.99751	NA	1	1.34071
Pak1	0	0.90849	-0.0267408	0.232643	0.99751	NA	1	1.0271
ENSRNOG00000018885	9.22929e-16	0.434093	-0.243825	0.311714	0.99751	NA	1	1.27612
Arfip2	0	0.652725	-0.117668	0.261496	0.99751	NA	1	1.12487
Mtmr10	0.108588	0.119012	0.529776	0.339832	0.99751	NA	0	0.588737
Tmc7	0	0.63522	0.0841281	0.177338	0.99751	NA	1	0.919313
Shtn1	0	0.984209	0.00392488	0.198305	0.99751	NA	1	0.996083
Zfp260	0.0494142	0.529311	0.219192	0.348444	0.99751	NA	0	0.803168
Hs3st2	0	0.0765273	0.271816	0.153464	0.99751	NA	1	0.761994
Mphosph10	0.0938961	0.102298	0.625505	0.38285	0.99751	NA	0	0.534991
Ust	4.18892e-15	0.974739	0.00542942	0.17146	0.99751	NA	1	0.994585
Xpo6	0	0.169246	-0.294193	0.214016	0.99751	NA	1	1.34204
Sephs2	0	0.782947	-0.10875	0.394765	0.99751	NA	1	1.11488
Scaf8	0.01568	0.878819	-0.0314152	0.206047	0.99751	NA	0	1.03191
Siglec5	0	0.739423	0.0574407	0.172693	0.99751	NA	1	0.944178
Pdcd11	0	0.0500962	-0.423633	0.216234	0.99751	NA	1	1.5275
Rps3	0.168111	0.191445	0.519397	0.397604	0.99751	NA	0	0.594879
Shprh	0	0.105739	0.403902	0.249685	0.99751	NA	1	0.66771
Tnrc6a	0	0.838631	0.0304108	0.149332	0.99751	NA	1	0.970047
Pcmt1	9.51788e-16	0.35296	0.274115	0.295108	0.99751	NA	1	0.760245
Dagla	0	0.802534	0.0586043	0.234352	0.99751	NA	1	0.94308
Fchsd2	0	0.609861	0.0448506	0.0878956	0.99751	NA	1	0.95614
Snrnp70	0	0.644884	-0.0485413	0.105323	0.99751	NA	1	1.04974
Prr12	0	0.98504	-0.00697317	0.371894	0.99751	NA	1	1.007
ENSRNOG00000020452	4e-14	0.439842	0.215674	0.279204	0.99751	NA	1	0.805998
Stambpl1	0	0.753	0.0562184	0.178649	0.99751	NA	1	0.945333
AABR07004891.1	0	0.182438	0.252067	0.189057	0.99751	NA	1	0.777193
Egln2	0	0.907714	0.0374863	0.323375	0.99751	NA	1	0.963208
Zfand6	0	0.527686	-0.102886	0.162913	0.99751	NA	1	1.10837
Shank2	0	0.449745	-0.175749	0.232522	0.99751	NA	1	1.19214
Pum3	0	0.474952	-0.216264	0.302702	0.99751	NA	1	1.24143
Stim1	0	0.197893	-0.282874	0.219695	0.99751	NA	1	1.32694
Kmt5b	1.97125e-16	0.422158	-0.144203	0.179651	0.99751	NA	1	1.15512
Zfp748	0	0.587538	-0.202764	0.373823	0.99751	NA	1	1.22478
Mapk1ip1	0	0.0840951	0.422852	0.244791	0.99751	NA	1	0.655175
Erf	0	0.872285	0.0520533	0.323801	0.99751	NA	1	0.949278
Gpi	0	0.171177	-0.426243	0.311483	0.99751	NA	1	1.53149
Sec23ip	0	0.609559	-0.172883	0.338519	0.99751	NA	1	1.18873
Tcf7l2	0	0.953265	0.00820374	0.139977	0.99751	NA	1	0.99183
Rgs10	0	0.523855	0.07179	0.112627	0.99751	NA	1	0.930726
Rmnd1	0	0.0908631	0.423184	0.250277	0.99751	NA	1	0.654958
Chka	2.11103e-15	0.0436584	-0.565674	0.280404	0.99751	NA	1	1.76063
Stxbp5	4e-14	0.221104	0.193936	0.158497	0.99751	NA	1	0.82371
Eed	0	0.0756356	0.376329	0.211826	0.99751	NA	1	0.686376
Hnrnpl	0	0.834059	-0.0540677	0.25808	0.99751	NA	1	1.05556
Trim34	2.77778e-16	0.888922	0.0451553	0.323304	0.99751	NA	1	0.955849
Ppp2r2d	0	0.873946	-0.0340522	0.214639	0.99751	NA	1	1.03464
Trim5	0	0.792215	-0.0447545	0.169888	0.99751	NA	1	1.04577
Spty2d1	0.115684	0.384077	-0.312267	0.358759	0.99751	NA	0	1.36652
ENSRNOG00000023053	0.0339457	0.945522	0.0181951	0.266277	0.99751	NA	0	0.981969
Cib1	4e-14	0.688545	0.107197	0.267436	0.99751	NA	1	0.898349
Hnrnpul1	0	0.247495	-0.246901	0.213498	0.99751	NA	1	1.28005
Pou2f2	9.95966e-16	0.97816	0.0041393	0.151206	0.99751	NA	1	0.995869
Chd1	0	0.172536	0.225778	0.165514	0.99751	NA	1	0.797895
Grm1	4e-14	0.304043	-0.316099	0.307549	0.99751	NA	1	1.37177
Itgam	0	0.950288	-0.0119617	0.191863	0.99751	NA	1	1.01203
Snx9	0.0707893	0.181253	0.402437	0.301021	0.99751	NA	0	0.668688
Ucp2	0	0.876587	0.0412087	0.265354	0.99751	NA	1	0.959629
Lpxn	1e-14	0.302759	0.283245	0.274853	0.99751	NA	1	0.753335
Arap1	0	0.340182	-0.194229	0.203636	0.99751	NA	1	1.21437
Rabac1	0.119981	0.88444	0.046767	0.321769	0.99751	NA	0	0.95431
Ate1	0	0.829257	-0.0327104	0.15168	0.99751	NA	1	1.03325
Vta1	0	0.532878	-0.172697	0.276928	0.99751	NA	1	1.18851
Nars2	0	0.626729	0.146975	0.302208	0.99751	NA	1	0.863316
Fau	0	0.45293	-0.172792	0.230223	0.99751	NA	1	1.18862
Pdcd2	0	0.488918	-0.185507	0.268062	0.99751	NA	1	1.20383
Tubgcp5	1.29787e-16	0.687102	-0.0919156	0.228197	0.99751	NA	1	1.09627
Zfp143	0	0.899644	-0.0376694	0.298701	0.99751	NA	1	1.03839
Sirt2	1e-14	0.124648	0.384643	0.250492	0.99751	NA	1	0.680694
Aig1	0	0.381642	-0.162177	0.185372	0.99751	NA	1	1.17607
Selenos	0	0.798499	0.0871796	0.341492	0.99751	NA	1	0.916512
Arid1b	0	0.0438897	-0.233525	0.115885	0.99751	NA	1	1.26304
Sorbs1	0.163693	0.5848	-0.190687	0.348997	0.99751	NA	0	1.21008
Kat8	4e-14	0.707726	-0.0795773	0.212256	0.99751	NA	1	1.08283
Cd37	0.00317064	0.0874103	0.258357	0.151155	0.99751	NA	0	0.772319
Tulp4	0	0.531094	-0.100457	0.160387	0.99751	NA	1	1.10568
Kdm8	0	0.424155	0.351687	0.44003	0.99751	NA	1	0.7035
Zdhhc14	0	0.258146	-0.184091	0.162799	0.99751	NA	1	1.20212
Tcirg1	0	0.533901	0.178059	0.28624	0.99751	NA	1	0.836893
Pdcd4	0	0.383142	0.178437	0.204601	0.99751	NA	1	0.836577
Pcf11	0	0.169965	0.278772	0.20314	0.99751	NA	1	0.756712
Utrn	0	0.805247	0.038755	0.157181	0.99751	NA	1	0.961986
Ano5	0.135636	0.45037	0.193339	0.256147	0.99751	NA	0	0.824202
Megf8	0.00977983	0.225202	-0.381837	0.314836	0.99751	NA	0	1.46497
Rps5	0	0.16042	0.539175	0.384121	0.99751	NA	1	0.583229
Shoc2	0	0.867302	-0.0352908	0.211212	0.99751	NA	1	1.03592
Ctsd	0.0178436	0.539985	-0.115912	0.18914	0.99751	NA	0	1.1229
Ezr	0	0.868785	-0.0706761	0.427817	0.99751	NA	1	1.07323
Hivep2	0	0.262582	0.205086	0.183062	0.99751	NA	1	0.814577
Lrp5	0	0.957466	0.0157101	0.294564	0.99751	NA	1	0.984413
Supt5h	0	0.416919	0.20683	0.254787	0.99751	NA	1	0.813158
Mvp	0	0.313837	0.41478	0.411813	0.99751	NA	1	0.660485
Rnaset2	0	0.160938	0.242637	0.173075	0.99751	NA	1	0.784556
Asb7	0	0.0988451	0.524195	0.317602	0.99751	NA	1	0.592032
Nhsl1	0.0587885	0.66493	0.137765	0.318079	0.99751	NA	0	0.871303
Tgfb1	0.0802411	0.61705	-0.129029	0.25804	0.99751	NA	0	1.13772
Fv1	0.0231459	0.162854	0.533373	0.382199	0.99751	NA	0	0.586623
Ppp1r14c	0	0.910722	-0.0308439	0.275077	0.99751	NA	1	1.03132
Snrpn	0.0736171	0.980506	0.00876837	0.358847	0.99751	NA	0	0.99127
Rps16	0	0.728415	0.0869927	0.250529	0.99751	NA	1	0.916684
Eef1akmt2	0	0.155059	0.309654	0.217777	0.99751	NA	1	0.733701
Prpf19	0	0.613252	0.160396	0.317341	0.99751	NA	1	0.851806
Vrk3	0	0.800495	-0.0761694	0.301415	0.99751	NA	1	1.07915
Neu3	1.33691e-14	0.863521	0.0714873	0.41588	0.99751	NA	1	0.931008
Spns1	6.25e-14	0.609476	-0.14084	0.275712	0.99751	NA	1	1.15124
Akap13	2.99881e-14	0.65342	-0.0517686	0.115294	0.99751	NA	1	1.05313
Nav2	0	0.594319	-0.170797	0.320693	0.99751	NA	1	1.18625
Tmem135	0	0.643964	-0.0693193	0.149989	0.99751	NA	1	1.07178
Gab2	0	0.886734	0.0160524	0.112698	0.99751	NA	1	0.984076
Oprm1	0.0119182	0.334817	0.184261	0.191051	0.99751	NA	0	0.831719
Ifngr1	0	0.643024	0.0474674	0.102416	0.99751	NA	1	0.953642
Ap2a1	0	0.207899	-0.275093	0.218438	0.99751	NA	1	1.31665
Reps1	0	0.925687	-0.023813	0.255304	0.99751	NA	1	1.0241
ENSRNOG00000018960	0	0.0560325	-0.408056	0.213554	0.99751	NA	1	1.50389
Fam168a	0	0.130851	0.252081	0.166858	0.99751	NA	1	0.777182
Unc93b1	0	0.753575	-0.0617611	0.196736	0.99751	NA	1	1.06371
Arhgap17	0	0.938127	0.0112745	0.145246	0.99751	NA	1	0.988789
Cyfip1	2.42126e-15	0.243225	-0.156077	0.133746	0.99751	NA	1	1.16892
Coq8b	0	0.363779	-0.261388	0.287813	0.99751	NA	1	1.29873
AABR07005779.1	0	0.315716	-0.343082	0.341953	0.99751	NA	1	1.40928
Med29	0	0.504796	-0.261894	0.392666	0.99751	NA	1	1.29939
Nipa2	0	0.308607	-0.209735	0.205996	0.99751	NA	1	1.23335
Nipa1	1.41723e-14	0.86712	-0.0430802	0.257475	0.99751	NA	1	1.04402
Pyroxd2	0.170999	0.413292	0.334716	0.409131	0.99751	NA	0	0.715541
Map3k10	0	0.456318	0.256123	0.343824	0.99751	NA	1	0.774047
Emsy	0	0.547696	0.165533	0.27533	0.99751	NA	1	0.847442
Efl1	0	0.876501	-0.049925	0.321255	0.99751	NA	1	1.05119
Irf3	0	0.0906609	-0.353975	0.209215	0.99751	NA	1	1.42472
Ldha	0	0.656597	0.0865215	0.194598	0.99751	NA	1	0.917116
Rps6ka4	0.0357786	0.0720571	-0.568551	0.31608	0.99751	NA	0	1.76571
Arhgef1	1.55639e-17	0.778811	-0.0510229	0.181661	0.99751	NA	1	1.05235
Btbd1	6.8997e-16	0.762134	-0.0511233	0.168902	0.99751	NA	1	1.05245
Fgfr2	0.0872473	0.686892	-0.147669	0.366355	0.99751	NA	0	1.15913
Scaf1	0	0.730331	-0.131364	0.381112	0.99751	NA	1	1.14038
Sorcs1	0.0308057	0.228267	-0.270018	0.224112	0.99751	NA	0	1.30999
Cfl1	0	0.0462649	0.607359	0.304751	0.99751	NA	1	0.544787
Herc2	1e-14	0.760751	-0.050139	0.164663	0.99751	NA	1	1.05142
Ahi1	0	0.977194	0.00457307	0.159973	0.99751	NA	1	0.995437
Grm5	0.0336032	0.377548	-0.163463	0.185243	0.99751	NA	0	1.17758
Uvrag	0	0.390705	0.109181	0.127201	0.99751	NA	1	0.896568
Kdm2a	5.08559e-16	0.588604	-0.0848648	0.156907	0.99751	NA	1	1.08857
Mfsd13a	0.12293	0.46909	-0.288267	0.39818	0.99751	NA	0	1.33411
Galnt18	0	0.687632	-0.14833	0.368915	0.99751	NA	1	1.1599
Tsg101	7.51192e-05	0.693053	0.0952474	0.241307	0.99751	NA	0	0.909148
Pik3c2a	0	0.501012	0.128398	0.190814	0.99751	NA	1	0.879503
Uhrf2	0	0.679502	0.0747964	0.181042	0.99751	NA	1	0.927932
Zfp592	0.00417799	0.319821	-0.271169	0.272579	0.99751	NA	0	1.3115
ENSRNOG00000055531	0.01005	0.413756	-0.176257	0.215657	0.99751	NA	0	1.19274
Hps1	0.0249404	0.260068	-0.394729	0.350487	0.99751	NA	0	1.48398
Tial1	0	0.873532	-0.0294754	0.185178	0.99751	NA	1	1.02991
Whamm	0	0.198183	-0.280963	0.218351	0.99751	NA	1	1.3244
Zfp646	0.0730878	0.606085	-0.185588	0.359897	0.99751	NA	0	1.20393
Bckdha	0	0.774173	-0.0863051	0.300798	0.99751	NA	1	1.09014
Rps6ka2	0.0753794	0.676507	-0.0871647	0.208911	0.99751	NA	0	1.09108
Gtf2h1	0	0.214796	0.303615	0.244755	0.99751	NA	1	0.738145
Fam189a1	0	0.518968	-0.198168	0.307267	0.99751	NA	1	1.21917
Tpp1	0	0.323724	0.256323	0.259743	0.99751	NA	1	0.773892
Abhd2	0	0.345574	-0.160915	0.170603	0.99751	NA	1	1.17458
Fam169b	0	0.888567	-0.0212292	0.15151	0.99751	NA	1	1.02146
Lcmt1	8.03485e-15	0.710232	0.113188	0.304643	0.99751	NA	1	0.892982
Srcap	0	0.700157	0.070974	0.184296	0.99751	NA	1	0.931486
Tmem181	0	0.271099	0.323029	0.29352	0.99751	NA	1	0.723953
Gramd1a	4e-14	0.215414	-0.246548	0.19902	0.99751	NA	1	1.2796
Ppp6r3	0	0.0665401	-0.369136	0.20119	0.99751	NA	1	1.44648
Rnf169	0.0343193	0.558166	0.125321	0.214017	0.99751	NA	0	0.882213
Lrrc28	0.0558413	0.168316	0.426758	0.309776	0.99751	NA	0	0.652622
Ubxn1	0	0.350374	0.257844	0.276105	0.99751	NA	1	0.772716
Actr1a	0	0.291094	0.355127	0.336383	0.99751	NA	1	0.701084
Rbm14	0	0.0810566	-0.485966	0.278556	0.99751	NA	1	1.62575
Rps11	0	0.863305	0.041534	0.24124	0.99751	NA	1	0.959317
Ntrk3	0.165022	0.4163	0.281923	0.34683	0.99751	NA	0	0.754332
Pycard	0	0.205454	0.332803	0.262843	0.99751	NA	1	0.716912
Mef2a	0	0.660348	0.0404133	0.091967	0.99751	NA	1	0.960392
Rfx3	0	0.929998	0.0156057	0.177645	0.99751	NA	1	0.984515
Actn4	0	0.747561	0.0778224	0.241792	0.99751	NA	1	0.925129
AC099450.1	0	0.512714	0.1725	0.263512	0.99751	NA	1	0.841559
Chsy1	0	0.196916	0.222653	0.172548	0.99751	NA	1	0.800392
Ndufc2	0	0.159507	0.399247	0.283812	0.99751	NA	1	0.670825
Ino80e	0	0.855051	0.0492492	0.269596	0.99751	NA	1	0.951944
Zbtb3	0	0.243668	-0.531681	0.456039	0.99751	NA	1	1.70179
Slc25a28	0	0.520744	-0.15467	0.240845	0.99751	NA	1	1.16727
Gabrg3	0.116356	0.130997	-0.446896	0.295922	0.99751	NA	0	1.56345
ENSRNOG00000065273	0.0414569	0.705412	-0.115505	0.305548	0.99751	NA	0	1.12244
Aldh16a1	0.046239	0.802396	-0.0664697	0.265616	0.99751	NA	0	1.06873
Slc3a2	0	0.328238	-0.300866	0.307738	0.99751	NA	1	1.35103
Phkg2	0	0.771845	-0.0649941	0.224147	0.99751	NA	1	1.06715
Rasgrp4	0	0.885114	-0.0507274	0.35108	0.99751	NA	1	1.05204
Ctsc	2.81448e-15	0.244215	0.358709	0.308033	0.99751	NA	1	0.698577
Il16	0.0237919	0.860854	-0.058127	0.331609	0.99751	NA	0	1.05985
Wdr11	0	0.218021	0.426074	0.345893	0.99751	NA	1	0.653068
Ipcef1	0	0.322728	-0.177877	0.17988	0.99751	NA	1	1.19468
Map4k1	0	0.83379	-0.062844	0.29948	0.99751	NA	1	1.06486
Mrpl48	0	0.287071	-0.303767	0.285343	0.99751	NA	1	1.35495
Aplp1	0	0.150019	-0.336895	0.234042	0.99751	NA	1	1.40059
Ap3s2	0	0.477847	0.202835	0.285776	0.99751	NA	1	0.816413
Prune2	0.000130711	0.771191	0.0557477	0.191694	0.99751	NA	0	0.945778
Cog7	0	0.735916	0.0845984	0.250836	0.99751	NA	1	0.918881
Rab6a	0.0835394	0.814949	0.0674473	0.288178	0.99751	NA	0	0.934777
R3hcc1l	0	0.269145	-0.265382	0.240157	0.99751	NA	1	1.30393
Ccnd1	1.25337e-12	0.891678	0.0391588	0.28755	0.99751	NA	1	0.961598
C2cd3	0	0.512216	-0.1632	0.249011	0.99751	NA	1	1.17727
Fus	0	0.306293	-0.128611	0.125715	0.99751	NA	1	1.13725
Fes	0	0.83745	0.0563525	0.27468	0.99751	NA	1	0.945206
Rps6kb2	0	0.751684	0.129933	0.410635	0.99751	NA	1	0.878154
Fam98c	7.26583e-15	0.449946	-0.203643	0.269545	0.99751	NA	1	1.22586
Pcnx3	0	0.131791	0.496303	0.329315	0.99751	NA	1	0.608777
Blm	0	0.625967	0.219439	0.450214	0.99751	NA	1	0.802969
Pde8a	0	0.327047	0.264747	0.270128	0.99751	NA	1	0.7674
Acer3	3.60026e-14	0.256465	-0.224005	0.197399	0.99751	NA	1	1.25108
Gnaq	0	0.372751	0.111287	0.124854	0.99751	NA	1	0.894682
Slf2	0.00710968	0.260323	0.233753	0.207665	0.99751	NA	0	0.791557
Prkcb	0.00618379	0.477189	-0.0878408	0.123575	0.99751	NA	0	1.09181
As3mt	0	0.414722	0.210104	0.257602	0.99751	NA	1	0.8105
Calm1	0	0.937119	-0.0230375	0.292016	0.99751	NA	1	1.0233
Lcor	0	0.336983	0.13714	0.142833	0.99751	NA	1	0.871848
Bicra	1.27875e-16	0.660897	0.0680338	0.155089	0.99751	NA	1	0.934229
Mosmo	1e-14	0.980937	-0.00573936	0.240199	0.99751	NA	1	1.00576
Ppp5c	2.81448e-15	0.753632	-0.0927207	0.295426	0.99751	NA	1	1.09716
Sorcs3	0	0.947905	0.0233757	0.357767	0.99751	NA	1	0.976895
Bclaf1	0	0.45971	-0.114075	0.154297	0.99751	NA	1	1.12084
Eef1g	0	0.80677	0.0833774	0.34088	0.99751	NA	1	0.920004
Napa	0	0.204583	-0.474239	0.373828	0.99751	NA	1	1.60679
Usf2	0.0117349	0.55031	0.105738	0.177028	0.99751	NA	0	0.89966
Arhgap18	0.0928007	0.122154	-0.44167	0.285723	0.99751	NA	0	1.5553
Uba2	0	0.693695	0.125551	0.318782	0.99751	NA	1	0.882011
Tssc4	4e-14	0.629292	0.0833816	0.172732	0.99751	NA	1	0.92
Sae1	0	0.364676	0.174554	0.19256	0.99751	NA	1	0.839831
Atad1	0	0.371484	0.23377	0.261577	0.99751	NA	1	0.791544
Tacc2	0	0.579725	-0.136716	0.246875	0.99751	NA	1	1.1465
Phactr2	0.135907	0.660524	0.151053	0.343934	0.99751	NA	0	0.859802
Strn4	0	0.842809	-0.0580529	0.292751	0.99751	NA	1	1.05977
Eif3a	0	0.977641	-0.00508157	0.181309	0.99751	NA	1	1.00509
C5ar2	0.0188982	0.535921	-0.121302	0.195967	0.99751	NA	0	1.12897
L3mbtl3	0.0129824	0.808776	-0.0555624	0.229592	0.99751	NA	0	1.05714
Sf1	0	0.139679	-0.311259	0.210739	0.99751	NA	1	1.36514
Med23	0	0.679472	-0.125284	0.303216	0.99751	NA	1	1.13347
Tyrobp	0	0.369953	-0.160384	0.178888	0.99751	NA	1	1.17396
Fhip2a	0	0.716207	0.0753031	0.207142	0.99751	NA	1	0.927462
Clasrp	0	0.476171	-0.181009	0.254056	0.99751	NA	1	1.19843
Tle4	0	0.743263	0.0554186	0.169199	0.99751	NA	1	0.946089
Cacul1	0	0.359318	0.174927	0.19083	0.99751	NA	1	0.839518
Relb	2.5e-15	0.468139	-0.182035	0.250906	0.99751	NA	1	1.19966
Vasp	0	0.198951	-0.293922	0.228814	0.99751	NA	1	1.34168
Acsl5	0	0.672689	-0.111778	0.264588	0.99751	NA	1	1.11826
Taok2	0	0.947092	-0.0155901	0.234935	0.99751	NA	1	1.01571
Mag	0	0.800814	-0.068507	0.271536	0.99751	NA	1	1.07091
Sgms1	0	0.50855	0.0822519	0.124417	0.99751	NA	1	0.92104
Spint2	0	0.736656	0.0954461	0.283825	0.99751	NA	1	0.908967
Ddb1	1.33136e-16	0.341552	-0.293443	0.308529	0.99751	NA	1	1.34104
Arhgap35	0.125826	0.966408	0.0123427	0.293078	0.99751	NA	0	0.987733
Map3k5	0	0.500591	0.109159	0.162062	0.99751	NA	1	0.896588
Ccdc9	0.0365404	0.614756	-0.121984	0.242371	0.99751	NA	0	1.12974
Zranb1	0.0143814	0.0592624	-0.377769	0.200276	0.99751	NA	0	1.45903
Osbp	0	0.194902	-0.365113	0.281677	0.99751	NA	1	1.44068
Zfand5	0.073259	0.803273	0.0853639	0.34267	0.99751	NA	0	0.918178
Zdhhc6	0	0.296689	0.307158	0.294336	0.99751	NA	1	0.735534
Tmem219	0	0.898762	-0.036384	0.285981	0.99751	NA	1	1.03705
Lsm14a	0	0.369202	0.175243	0.195155	0.99751	NA	1	0.839253
Abhd17b	0	0.433392	-0.224235	0.286233	0.99751	NA	1	1.25137
Pi4k2a	2.64082e-15	0.817887	0.0722206	0.313643	0.99751	NA	1	0.930326
Vti1a	0	0.355375	-0.110623	0.119695	0.99751	NA	1	1.11697
Ctbp2	1.40625e-15	0.866649	-0.0220958	0.131588	0.99751	NA	1	1.02234
Smc3	0.00861934	0.719998	0.0816673	0.227828	0.99751	NA	0	0.921579
Pitpnm1	2.46767e-16	0.149294	-0.379425	0.263119	0.99751	NA	1	1.46144
Eef2k	0.0329121	0.67191	0.094287	0.222622	0.99751	NA	0	0.910022
Stx7	0	0.422259	-0.121213	0.151043	0.99751	NA	1	1.12887
Aip	0	0.889123	-0.0488044	0.350068	0.99751	NA	1	1.05001
Tnks2	4e-14	0.893731	-0.0208739	0.15626	0.99751	NA	1	1.02109
Epb41l2	0	0.246153	0.105267	0.090767	0.99751	NA	1	0.900085
Klc2	0	0.885812	-0.0403097	0.280697	0.99751	NA	1	1.04113
Ube2m	0	0.908638	-0.0327617	0.285487	0.99751	NA	1	1.0333
Stx5	0	0.238036	0.395185	0.334928	0.99751	NA	1	0.673555
Kmt2b	0	0.925181	-0.0339164	0.361162	0.99751	NA	1	1.0345
Pip5k1b	0	0.869407	-0.0381752	0.232193	0.99751	NA	1	1.03891
Nxf1	0	0.253767	-0.190795	0.167181	0.99751	NA	1	1.21021
Exoc3l2	0.000840274	0.57021	-0.144656	0.254791	0.99751	NA	0	1.15564
Pacs1	0	0.223245	0.191158	0.156951	0.99751	NA	1	0.826002
Ppp1r37	0	0.219298	0.385688	0.313977	0.99751	NA	1	0.679982
Slc18b1	6.31992e-17	0.76403	0.0935714	0.311705	0.99751	NA	1	0.910673
Eya4	1.01856e-15	0.911815	-0.0495732	0.447616	0.99751	NA	1	1.05082
Coro1b	4.59184e-16	0.509681	-0.226551	0.343605	0.99751	NA	1	1.25427
Btrc	0.0288178	0.972499	-0.00757121	0.219617	0.99751	NA	0	1.0076
Inpp5f	0.0359839	0.179905	-0.311195	0.232054	0.99751	NA	0	1.36506
Noc3l	2.13357e-16	0.954992	-0.0167277	0.296388	0.99751	NA	1	1.01687
Nkain2	0	0.0829494	-0.18056	0.10414	0.99751	NA	1	1.19789
Map3k4	0	0.22803	0.308442	0.255873	0.99751	NA	1	0.734591
Apba1	0.0402669	0.799346	-0.0637196	0.250674	0.99751	NA	0	1.06579
Cox15	0.0973497	0.224567	-0.472597	0.389137	0.99751	NA	0	1.60415
Gpatch1	4e-14	0.117813	-0.472458	0.302079	0.99751	NA	1	1.60393
Ankrd13d	0	0.767947	0.0710145	0.240677	0.99751	NA	1	0.931448
Sdha	0	0.182982	-0.343488	0.257946	0.99751	NA	1	1.40986
Slc15a3	0	0.0518081	-0.589387	0.30307	0.99751	NA	1	1.80288
Zfp536	0	0.0599805	-0.548169	0.291434	0.99751	NA	1	1.73008
Xrcc1	1e-14	0.148886	-0.516461	0.357789	0.99751	NA	1	1.67609
Tbcb	0	0.523459	0.161126	0.25254	0.99751	NA	1	0.851184
ENSRNOG00000032042	0	0.988102	-0.00476458	0.31949	0.99751	NA	1	1.00478
Grk2	0	0.483346	0.168141	0.239883	0.99751	NA	1	0.845234
Chuk	0	0.0496876	-0.602829	0.307152	0.99751	NA	1	1.82728
Smc5	0.0290256	0.583175	0.129065	0.235198	0.99751	NA	0	0.878916
Cpeb3	2.99556e-14	0.0701236	-0.435402	0.240406	0.99751	NA	1	1.54558
Rtn3	0	0.935343	0.0118657	0.146267	0.99751	NA	1	0.988204
Tbc1d12	0	0.650338	-0.0946066	0.20871	0.99751	NA	1	1.09923
Mcmbp	0	0.216385	0.38827	0.314084	0.99751	NA	1	0.678229
Trim8	0	0.83367	0.0697089	0.331953	0.99751	NA	1	0.932665
Mpeg1	0	0.100688	0.416959	0.254007	0.99751	NA	1	0.659048
ENSRNOG00000021144	0.0657417	0.801627	-0.0690033	0.274649	0.99751	NA	0	1.07144
Rnf146	5.52122e-16	0.0682911	0.633107	0.347273	0.99751	NA	1	0.53094
Caly	0	0.18304	-0.425001	0.319201	0.99751	NA	1	1.52959
Gstp1	0	0.324226	-0.437785	0.444086	0.99751	NA	1	1.54927
AABR07001519.1	0	0.623966	-0.0788766	0.160895	0.99751	NA	1	1.08207
ENSRNOG00000064485	0	0.0843864	-0.488845	0.28326	0.99751	NA	1	1.63043
Psd	0	0.157441	-0.605117	0.428028	0.99751	NA	1	1.83147
Marchf5	6.25e-16	0.832888	-0.0699971	0.331741	0.99751	NA	1	1.07251
Ears2	0	0.899891	-0.044021	0.349932	0.99751	NA	1	1.045
Vegfb	0	0.745628	0.0888452	0.273868	0.99751	NA	1	0.914987
ENSRNOG00000014966	0	0.123285	-0.363334	0.235758	0.99751	NA	1	1.43812
Btaf1	0	0.696331	0.0759944	0.194719	0.99751	NA	1	0.926821
Exoc3	0	0.321549	0.262878	0.26519	0.99751	NA	1	0.768836
Numa1	1.18616e-16	0.481336	-0.159129	0.225986	0.99751	NA	1	1.17249
Qk	0	0.795223	-0.0193185	0.0744351	0.99751	NA	1	1.01951
Stip1	0	0.213693	-0.384971	0.309593	0.99751	NA	1	1.46957
Brd9	0.0480981	0.189258	-0.322926	0.245987	0.99751	NA	0	1.38116
Ndufab1	0	0.0852042	0.490797	0.285138	0.99751	NA	1	0.612139
Cpsf7	4e-14	0.738297	-0.0664409	0.19886	0.99751	NA	1	1.0687
Stx4	0.0290361	0.418553	0.200264	0.247565	0.99751	NA	0	0.818515
Pnpla2	0	0.725184	-0.120912	0.343952	0.99751	NA	1	1.12853
Pde10a	0	0.481971	-0.146906	0.20893	0.99751	NA	1	1.15825
Fermt3	0	0.954984	-0.00918949	0.162791	0.99751	NA	1	1.00923
Uri1	2.77778e-16	0.331668	-0.191098	0.196854	0.99751	NA	1	1.21058
Sufu	0	0.919123	0.0197947	0.194948	0.99751	NA	1	0.9804
Ankrd27	0	0.577958	-0.166626	0.299487	0.99751	NA	1	1.18131
Mpc1	0.0176019	0.491526	-0.179705	0.261244	0.99751	NA	0	1.19686
Pik3ap1	2.74376e-15	0.471695	0.0963217	0.133832	0.99751	NA	1	0.908172
Garre1	0	0.321063	-0.225799	0.227557	0.99751	NA	1	1.25332
Ube2s	0	0.852944	0.0705677	0.380699	0.99751	NA	1	0.931865
Mark2	1e-14	0.73195	-0.0492285	0.143719	0.99751	NA	1	1.05046
Cd6	0	0.301711	-0.336774	0.326087	0.99751	NA	1	1.40042
Wbp1l	0.00321398	0.587482	0.107211	0.197627	0.99751	NA	0	0.898336
ENSRNOG00000071050	0	0.296541	0.390909	0.374477	0.99751	NA	1	0.676442
ENSRNOG00000065440	0	0.406595	0.26154	0.315147	0.99751	NA	1	0.769865
AABR07002969.1	0	0.374976	0.124408	0.140227	0.99751	NA	1	0.883019
Cdc37l1	0	0.0862394	-0.293594	0.171134	0.99751	NA	1	1.34124
Gtf3c1	0	0.969105	-0.00920658	0.237703	0.99751	NA	1	1.00925
Phrf1	1.04275e-15	0.386547	0.230872	0.266628	0.99751	NA	1	0.793841
Kank1	0	0.760139	-0.0645868	0.211553	0.99751	NA	1	1.06672
Spindoc	0.0210742	0.261936	0.388798	0.346576	0.99751	NA	0	0.677871
Ubtd1	0	0.913009	-0.0280209	0.256498	0.99751	NA	1	1.02842
Ostf1	0.00203277	0.849899	0.0443958	0.234591	0.99751	NA	0	0.956575
Pten	0.00344457	0.353431	0.169325	0.182472	0.99751	NA	0	0.844234
Ppfia1	0	0.361603	-0.220115	0.241271	0.99751	NA	1	1.24622
Hectd2	0	0.498935	-0.178305	0.263699	0.99751	NA	1	1.19519
Leng9	0	0.486799	-0.129261	0.185878	0.99751	NA	1	1.13799
Leng8	0.0123019	0.175289	-0.256477	0.189226	0.99751	NA	0	1.29237
Rpp30	0	0.337924	-0.336818	0.351483	0.99751	NA	1	1.40048
Blnk	0	0.157864	-0.13459	0.0952987	0.99751	NA	1	1.14407
Ptar1	0	0.40927	-0.191848	0.232493	0.99751	NA	1	1.21149
Gbf1	0	0.147954	0.231383	0.159928	0.99751	NA	1	0.793436
Ms4a6b	0	0.205947	0.42047	0.332443	0.99751	NA	1	0.656738
Psmd13	0.0776824	0.618987	-0.203167	0.408551	0.99751	NA	0	1.22528
Il33	0	0.672731	-0.120211	0.284588	0.99751	NA	1	1.12773
Ypel3	0.0673803	0.687452	-0.103364	0.256924	0.99751	NA	0	1.1089
Oga	0	0.579949	-0.0862322	0.155806	0.99751	NA	1	1.09006
Scyl1	0.0304995	0.233622	0.342732	0.287749	0.99751	NA	0	0.709828
Lnpep	0	0.255489	-0.187618	0.164994	0.99751	NA	1	1.20637
Twnk	0	0.461808	0.309564	0.420676	0.99751	NA	1	0.733767
Ide	0	0.418527	-0.214838	0.265566	0.99751	NA	1	1.23966
Ehbp1l1	3.90625e-15	0.240617	0.22173	0.188956	0.99751	NA	1	0.801132
Rps9	0	0.277712	-0.284124	0.261751	0.99751	NA	1	1.3286
Mboat7	0.0524124	0.490933	0.25544	0.370834	0.99751	NA	0	0.774576
AABR07006724.1	0	0.165906	-0.296074	0.213698	0.99751	NA	1	1.34457
Cnot3	0	0.261777	-0.401547	0.35782	0.99751	NA	1	1.49413
Armh3	0	0.206877	-0.238449	0.188916	0.99751	NA	1	1.26928
Atrnl1	0	0.988464	0.0018193	0.125825	0.99751	NA	1	0.998182
Mxi1	0.0115735	0.470875	-0.156766	0.217411	0.99751	NA	0	1.16972
Gcnt1	0	0.400557	0.220364	0.262143	0.99751	NA	1	0.802227
Cep43	0	0.429001	-0.151939	0.192109	0.99751	NA	1	1.16409
Dennd10	0	0.949639	-0.0161167	0.255174	0.99751	NA	1	1.01625
Wtap	0.0965699	0.785777	-0.0716824	0.263734	0.99751	NA	0	1.07431
Ap2a2	2.31569e-14	0.394498	0.18412	0.216233	0.99751	NA	1	0.831836
Arl2	0	0.626889	-0.151755	0.312183	0.99751	NA	1	1.16388
Pcgf5	0	0.378145	0.309861	0.351588	0.99751	NA	1	0.733549
Sbf2	0.00178412	0.819455	-0.0283827	0.124352	0.99751	NA	0	1.02879
Cd151	4e-14	0.507031	0.295131	0.444831	0.99751	NA	1	0.744434
Ccdc186	0.0230462	0.207614	0.385668	0.306048	0.99751	NA	0	0.679996
Tspan4	0	0.100014	-0.52537	0.319415	0.99751	NA	1	1.69108
Ipo7	0	0.801957	-0.0509923	0.203306	0.99751	NA	1	1.05231
Trpm3	0.0414295	0.912197	-0.0233799	0.212028	0.99751	NA	0	1.02366
Slco2b1	0	0.788021	-0.0252462	0.0938934	0.99751	NA	1	1.02557
Exoc6	0.0879488	0.984339	0.0047748	0.243242	0.99751	NA	0	0.995237
Ldb1	4e-14	0.718534	-0.084651	0.234868	0.99751	NA	1	1.08834
Smg1	0	0.340172	-0.153245	0.160664	0.99751	NA	1	1.16561
Chid1	1e-14	0.341509	-0.334309	0.351465	0.99751	NA	1	1.39698
Rab11fip2	0	0.586603	0.153585	0.282447	0.99751	NA	1	0.857628
Dock8	0	0.722682	0.0326197	0.0919183	0.99751	NA	1	0.967907
Jak2	0	0.73849	0.0851411	0.255025	0.99751	NA	1	0.918383
Knop1	4e-14	0.605496	0.127405	0.246664	0.99751	NA	1	0.880377
Clpb	0	0.399863	0.256494	0.304673	0.99751	NA	1	0.77376
Uqcrc2	0	0.648427	-0.111614	0.244795	0.99751	NA	1	1.11808
RGD1311595	0	0.369596	-0.193444	0.215601	0.99751	NA	1	1.21342
rnf141	0	0.373403	0.246977	0.277466	0.99751	NA	1	0.781158
Tm6sf1	2.5e-15	0.122889	0.30546	0.197995	0.99751	NA	1	0.736785
Nt5c2	0	0.0508491	0.32541	0.166642	0.99751	NA	1	0.722231
Usp47	0.0128732	0.282222	0.197841	0.18398	0.99751	NA	0	0.8205
Swap70	0	0.412481	-0.15468	0.188741	0.99751	NA	1	1.16728
Hdgfl3	0	0.218157	-0.342558	0.278176	0.99751	NA	1	1.40855
Fbxw4	0	0.766704	0.0385959	0.130089	0.99751	NA	1	0.962139
Fth1	0	0.326593	0.155374	0.158383	0.99751	NA	1	0.856095
Entpd1	0	0.567841	0.0780243	0.136589	0.99751	NA	1	0.924942
Pgam1	2.43711e-15	0.370271	0.287284	0.320642	0.99751	NA	1	0.750299
Exosc1	0	0.904453	-0.0422883	0.35229	0.99751	NA	1	1.0432
Lgi1	0	0.443656	-0.331894	0.433263	0.99751	NA	1	1.39361
Ric1	2.11103e-15	0.931329	0.0203125	0.235719	0.99751	NA	1	0.979892
Zdhhc16	0	0.830285	-0.0881157	0.411109	0.99751	NA	1	1.09211
Add3	0	0.29884	-0.21107	0.203162	0.99751	NA	1	1.235
Dlg2	0.00556079	0.0828095	-0.212011	0.122224	0.99751	NA	0	1.23616
Mms19	0	0.554962	0.126391	0.214098	0.99751	NA	1	0.88127
Rsf1	0	0.203972	-0.198312	0.156112	0.99751	NA	1	1.21934
Dclre1a	4e-14	0.24577	0.288202	0.248303	0.99751	NA	1	0.74961
Nhlrc2	0.0296171	0.607678	-0.113168	0.220432	0.99751	NA	0	1.11982
Copb1	0	0.555715	0.168614	0.286166	0.99751	NA	1	0.844835
Gsg1l	0.174344	0.519558	0.231491	0.359444	0.99751	NA	0	0.793349
Slk	0	0.165818	0.370804	0.26758	0.99751	NA	1	0.690179
Ppfibp2	1.11111e-15	0.65831	0.100602	0.227479	0.99751	NA	1	0.904293
Coro1a	4e-14	0.145537	-0.412094	0.283133	0.99751	NA	1	1.50998
Dennd5a	0	0.919846	-0.0164431	0.163405	0.99751	NA	1	1.01658
Hbb.b1	0	0.622348	0.200338	0.406758	0.99751	NA	1	0.818454
Xylt1	0	0.24485	-0.199695	0.171714	0.99751	NA	1	1.22103
Pde3b	0	0.8511	0.0182402	0.0971698	0.99751	NA	1	0.981925
Cyp2r1	0	0.875486	0.0397826	0.253887	0.99751	NA	1	0.960998
Irf2bp1	0.0186569	0.428727	-0.27529	0.347864	0.99751	NA	0	1.31691
ENSRNOG00000031859	0	0.10336	-0.546221	0.335356	0.99751	NA	1	1.72672
Snx27	0	0.340133	-0.21033	0.220495	0.99751	NA	1	1.23409
Gtf2b	0	0.358121	0.322704	0.351166	0.99751	NA	1	0.724188
Kif2a	0	0.623447	0.0896899	0.182679	0.99751	NA	1	0.914215
Rps23	0	0.925251	0.0282755	0.301374	0.99751	NA	1	0.972121
Golim4	0	0.144081	0.313287	0.214468	0.99751	NA	1	0.73104
Zzz3	0	0.301761	-0.201768	0.195386	0.99751	NA	1	1.22356
Rsbn1	0	0.121477	0.331609	0.214134	0.99751	NA	1	0.717768
Mctp1	0	0.405479	0.0977302	0.117482	0.99751	NA	1	0.906894
Fyb1	0	0.424119	-0.0892434	0.111652	0.99751	NA	1	1.09335
Erbin	0	0.312247	-0.160405	0.158735	0.99751	NA	1	1.17399
[truncated: 3,988 more rows]

## Sheet: Supp. Table 6
gene	singular	p.value_stress	estimate_stress	stderr_stress	qvalue_stress	warning	singularity	FC
[truncated: 3,586 more rows]

[truncated: 15 more sheets: Supp. Table 7, Supp.Table 8, Supp. Table 9, Supp. Table 10, Supp. Table 11, Supp. Table 12, Supp. Table 13, Supp. Table 14, Supp. Table 15, Supp. Table 16, Supp. Table 17, Supp. Table 18, Supp. Table 19, Supp. Table 20, Supp. Table 21]
